# Supplementary material for: Low Dose Gamma Irradiation of Trypanosoma evansi Parasites Identifies Molecular Changes That Occur to Repair Radiation Damage and Gene Transcripts That May Be Involved in Establishing Disease in Mice Post-Irradiation
Source: Front Immunol. 2022 May 13;13:852091. doi: 10.3389/fimmu.2022.852091 (PMC9136415; doi:10.3389/fimmu.2022.852091)
Supplement: Supplementary Table 1 — Primer list for 22 genes used to confirm expression. [file Table_1.xlsx]

## Sheet: Sheet1
Primer Name	Sequence	Length	Gene	primer conc	Annealing temp	Ct/Tm
RHSP_Fw	TCCGATGAGCCTACCCTATG	176	Tb11.v5.0214	250	55	24
RHSP_Rv	CGTAAGCAGGAGCGATTTTC		retrotransposon hot spot (RHS) protein, putative			81
MP_32_Fw	ACCAAGCCTTATTCGCATTG	142	Tb927.11.2500	250	55	25
MP_32_Rv	GAGGAACATCCTCTGCTTCG		metallo-peptidase, Clan MA(E) Family M32			83
UDPGal_Fw	GTGACGGACCCGATATGTTC	xxx	Tb927.8.8060	250	55	26
UDPGal_Rv	ATCGCCTGGATCGTAGAGAA		UDP-Gal or UDP-GlcNAc-dependent glycosyltransferase (pseudogene), putative			80
RAB_GTPBP_Fw	TCCCTTTATGGAAGCGAGTG	118	Tb05.5K5.230	250	55	27
RAB_GTPBP_Rv	ACTGCCTGCCCATTAACTGT		RAB GTP-binding protein, degenerate			81.5
SMC2_Fw	CAGCAACTGGTGGTGAAGAA	116	Tb11.v5.0811	250	55	24
SMC2_Rv	TCAGCCTCGGATATGAGCTT		structural maintenance of chromosome 2, putative			81.5
NADHUOR_Fw	TTGTTTGTGGTTTTCGTCCA	116	Tb927.10.3420	250	55	24
NADHUOR_Rv	AATGCAGGTTCTTCCACGAC		NADH-ubiquinone oxidoreductase c, putative			76.5
COXIX_Fw	GTGCACCACTGGACCTTTTT	90	Tb927.10.8320	250	55	25
COXIX_Rv	CTAGGTCCACCACCAGCAAT		Cytochrome oxidase subunit IX, putative (COXIX)			79
CAP17_Fw	TGCAAAGCAAAGAGCAGAAA	82	Tb927.11.16200	250	55	25
CAP17_Rv	CCTGGAACGGGTTAACTTCA		cytoskeleton-associated protein 17 (CAP17)			78.5
GKPse_Fw	CCATCTCTTCCCCATCTGAA	99	Tb927.5.290	250	55	24
GKPse_Rv	GACCGAGCATCCGATTAAAA		galactokinase, pseudogene, putative			78.5
Ubq_Fw	ACAACCGCAATGATTTAGCC	106	Tb927.6.3140	250	55	26
Ubq_Rv	CTCCCTTCTTTGCAGCTCAC		Ubiquitin family, putative			80
GAPDH_Gly_Fw	GAACGCCTCATGCACAACTA	87	Tb927.6.4300	125	60	28
GAPDH_Gly_Rv	GTCATGAGGCCAGTGGAGAT		glyceraldehyde 3-phosphate dehydrogenase, glycosomal (GAPDH)			83.5
CytC_Fw	ATGGAATTGTTGGCCGTAAA	91	Tb927.8.5120	125	60	27
CytC_Rv	ACCTGCGGAGTCCACATAAC		cytochrome c			80.5
CRAL_Fw	CGTGAAGAGAAGAAACGGACA	86	Tb927.8.8340	125	57	27
CRAL_Rv	AGTACCATTTGGCACCGTTT		CRAL/TRIO domain containing protein, putative			79
PolyUBQ_Fw	GCAGCGACTGATTAGGTTGAG	82	Tb11.01.1680.v5	125	57	Cq-36
PolyUBQ_Rv	TCGTTGAGGGAAAGAAAAGG	End of CDS	polyubiquitin, putative			Tm-77.5
AQP3_Fw	AACAGTGGAGGTCCGTGTTC	129	Tb927.10.14160	125	60	27
AQP3_Rv	CGGTAATTTAGCCGCAGTTC		Aquaglyceroporin 3 (AQP3)			85
KMP11_Fw	GGCCACCACATACGAAGAAT	83	Tb927.9.13820	250	55	21
KMP11_Rv	GCTTGTTCTGCTCCTCCATC		kinetoplastid membrane protein KMP-11			83
ZnCP_Fw	AAGCTCTTCCTCACGCATGT	109	Tb11.v5.0669	250	55	24
ZnCP_Rv	CCTTCAGGCCTACGTTGAAA		zinc carboxypeptidase, putative			85
OxoGDE1_Fw	TTACCGACGAAATGGTCACA	113	Tb927.11.1450	250	55	24
OxoGDE1_Rv	CCAGCGTATCGGAGTAAAGG		2-oxoglutarate dehydrogenase E1 component, putative			82.5
ThioRxn_Fw	GTTTGGTGCCATTCCAACTT	108	Tb927.9.12330	250	55	27
ThioRxn_Rv	TGGGCAGCTATTTTCGCTAT		thioredoxin, putative			79
PlipaseA1_Fw	TCCCAATCCATACCACCAGT	96	Tb927.9.12700	125	60	28
PlipaseA1_Rv	AAAACGGTCATCTCCAAACG		phospholipase A1, putative			79
SLACS_RT_Fw	GACAGGACACGATGGAGGAT	113	Tb927.9.14660	125	60	30
SLACS_RT_Rv	CTCTCATCGAACCAGGAAGC		SLACS reverse transcriptase, putative			83.5
U2SnRNA_Fw	CATCGGTGCTCGTTTTTGTA	104	Tb927.2.5700	125	60	35
U2SnRNA_Rv	ACTGTCGGCACTGTTGTGAG		small nuclear RNA, U2 snRNA			82
UDPGal_Fw	TGCTGCAACAGAGGGTTATG	120	Tb927.10.16340	NA	NA	NA
UDPGal_Rv	GTGAGTTCTGCTTCCCAACC		UDP-Gal or UDP-GlcNAc-dependent glycosyltransferase (pseudogene), putative			NA
PAG1_Fw	GGGAAATGAAGGGGGAAA	139	Tb927.10.10240	250	55	30
PAG1_Rv	CCCTACCGCTGAGTATCCAA		procyclin-associated gene 1 (PAG1) protein (PAG1)			81.5
SLACS_Fw	ATCACCCACTCCAAGACGTT	100	Tb927.9.14650	125	60	28
SLACS_Rv	ACAGGATCTCGTGGAGGATG		SLACS retrotransposable element (part), putative			83.5
PAG1_ptv_Fw	TTGGATACTCAGCGGTAGGG	129	Tb927.10.7160	250	55	30
PAG1_ptv_Rv	GGTGCTCGCTATTTCCTACG		procyclin-associated gene 1 (PAG1) protein, putative			84
HSMT_Ptv_Fw	CTGGCGAAAACTTCAAGGAG	86	Tb11.v5.0357	250	55	27
HSMT_Ptv_Rv	TTCCTTAGGGCTGGATGTTG		homocysteine S-methyltransferase, putative			81.5
RHS_Pse_Fw	GGCACCGGACAAAATAAAGA	83	Tb11.0050	250	55	27
RHS_Pse_Rv	ACACACTCTTGGCGATACCC		retrotransposon hot spot protein (RHS, pseudogene), putative			81
AceTra_Fw	TTTTATGCGGGTACGTGTGA	85	Tb927.10.12830	250	55	28
AceTra_Rv	GCCACGCCTAATAACCAAGA		acetyltransferase, putative			80
DUF1_Ptv_Fw	CAGGAGACATTGGGAGGGTA	114	Tb927.10.13660	125	55	Cq-38/39
DUF1_Ptv_Rv	ACTCCCGTTGACGAACTCAC		Domain of unknown function DUF21, putative			Tm-84-85
GRESAG4_Ptv_Fw	GGAGGAGGAAAAGCTTGTGA	96	Tb927.7.6080	125	55	cq-26
GRESAG4_Ptv_Rv	ACAAGAAGCACCGGATCAAC		receptor-type adenylate cyclase GRESAG 4, putative			Tm-82
