# Supplementary material for: Low Dose Gamma Irradiation of Trypanosoma evansi Parasites Identifies Molecular Changes That Occur to Repair Radiation Damage and Gene Transcripts That May Be Involved in Establishing Disease in Mice Post-Irradiation
Source: Front Immunol. 2022 May 13;13:852091. doi: 10.3389/fimmu.2022.852091 (PMC9136415; doi:10.3389/fimmu.2022.852091)
Supplement: Supplementary Table 2 — Gene transcripts at different times and doses post-irradiation. [file Table_2.xlsx]

## Sheet: Difference according to Time
ID	0 Avg (log2)	1 Avg (log2)	6 Avg (log2)	20 Avg (log2)	0 vs 1 Fold Change	6 vs 1 Fold Change	20 vs 1 Fold Change	Difference	Time F-Test	Time FDR F-Test	Gene Symbol	Description	Group
41951	8.33	7.92	8.26	7.38	1.34	1.27	-1.45	2.72	4.8e-14	2.54e-13	Tb927.2.3340	ID=exon_Tb927.2.3340-1;Name=exon;description=exon;size=673;Parent=rna_Tb927.2.3340-1	Other
43754	6.7	6.31	6.64	5.77	1.32	1.25	-1.45	2.7	3.31e-15	2.06e-14	Tb927.7.4680	ID=exon_Tb927.7.4680-1;Name=exon;description=exon;size=449;Parent=rna_Tb927.7.4680-1	Other
42041	6.68	6.55	7.28	6.49	1.1	1.66	-1.04	2.7	3.58e-19	4.14e-18	Tb927.2.5410	ID=exon_Tb927.2.5410-1;Name=exon;description=exon;size=4506;Parent=rna_Tb927.2.5410-1	Other
40143	9.39	9.35	9.63	8.79	1.03	1.22	-1.47	2.69	0.0002	0.0003	Tb927.10.2440	ID=exon_Tb927.10.2440-1;Name=exon;description=exon;size=1821;Parent=rna_Tb927.10.2440-1	Other
28949	6	5.39	5.79	4.98	1.53	1.32	-1.33	2.65	1.92e-09	5.65e-09	Tb927.9.4850	ID=exon_Tb927.9.4850-1;Name=exon;description=exon;size=1473;Parent=rna_Tb927.9.4850-1	Other
40770	8.27	7.62	8.28	7.55	1.58	1.59	-1.05	2.64	4.09e-08	1.03e-07	Tb927.11.11410	ID=exon_Tb927.11.11410-1;Name=exon;description=exon;size=2503;Parent=rna_Tb927.11.11410-1	Other
26720	3.48	4.66	6.96	5.84	-2.27	4.91	2.27	2.64	5.63e-30	3.89e-28	Tb927.10.10240	ID=exon_Tb927.10.10240-1;Name=exon;description=exon;size=2473;Parent=rna_Tb927.10.10240-1	Other
44031	8.96	9.11	9.31	8.57	-1.11	1.15	-1.45	2.6	7.3e-08	1.78e-07	Tb927.8.1990	ID=exon_Tb927.8.1990-1;Name=exon;description=exon;size=1100;Parent=rna_Tb927.8.1990-1	Other
26239	10.73	10.05	10.58	9.91	1.61	1.45	-1.1	2.55	2.65e-05	4.76e-05	Tb11.v5.0797	ID=exon_Tb11.v5.0797-1;Name=exon;description=exon;size=852;Parent=rna_Tb11.v5.0797-1	Other
27974	9.78	9.74	10.07	9.38	1.02	1.26	-1.28	2.54	5.91e-11	2.11e-10	Tb927.5.4010	ID=exon_Tb927.5.4010-1;Name=exon;description=exon;size=915;Parent=rna_Tb927.5.4010-1	Other
41368	9.73	9.28	9.86	9.26	1.36	1.5	-1.02	2.52	6.51e-06	1.25e-05	Tb927.11.3220	ID=exon_Tb927.11.3220-1;Name=exon;description=exon;size=1162;Parent=rna_Tb927.11.3220-1	Other
39617	10.51	9.88	10.33	9.69	1.55	1.37	-1.14	2.51	1.64e-07	3.82e-07	Tb927.1.700	ID=exon_Tb927.1.700-1;Name=exon;description=exon;size=2195;Parent=rna_Tb927.1.700-1	Other
26023	8.95	8.82	9.41	8.81	1.1	1.51	-1	2.51	0.0092	0.0122	Tb11.v5.0558	ID=exon_Tb11.v5.0558-1;Name=exon;description=exon;size=1383;Parent=rna_Tb11.v5.0558-1	Other
43643	6.31	6.27	6.54	5.92	1.03	1.21	-1.28	2.49	1.12e-07	2.66e-07	Tb927.7.3220	ID=exon_Tb927.7.3220-1;Name=exon;description=exon;size=686;Parent=rna_Tb927.7.3220-1	Other
41562	8.83	7.84	8.12	7.5	1.98	1.21	-1.27	2.48	4.22e-06	8.33e-06	Tb927.11.5520	ID=exon_Tb927.11.5520-1;Name=exon;description=exon;size=1048;Parent=rna_Tb927.11.5520-1	Other
42076	8.33	8.4	8.92	8.35	-1.05	1.44	-1.03	2.47	8.45e-08	2.04e-07	Tb927.3.1080	ID=exon_Tb927.3.1080-1;Name=exon;description=exon;size=1913;Parent=rna_Tb927.3.1080-1	Other
26221	8.27	7.91	8.33	7.74	1.28	1.33	-1.13	2.46	1.56e-06	3.24e-06	Tb11.v5.0779	ID=exon_Tb11.v5.0779-1;Name=exon;description=exon;size=2025;Parent=rna_Tb11.v5.0779-1	Other
40520	8.43	8.19	8.49	7.91	1.18	1.23	-1.22	2.45	2.25e-08	5.83e-08	Tb927.10.8020	ID=exon_Tb927.10.8020-1;Name=exon;description=exon;size=2414;Parent=rna_Tb927.10.8020-1	Other
43646	6.77	6.97	7.46	6.91	-1.15	1.4	-1.04	2.44	5.02e-13	2.33e-12	Tb927.7.3270	ID=exon_Tb927.7.3270-1;Name=exon;description=exon;size=2448;Parent=rna_Tb927.7.3270-1	Other
42455	9.84	9.84	10	9.46	1	1.11	-1.31	2.42	2.97e-06	5.99e-06	Tb927.3.930	ID=exon_Tb927.3.930-1;Name=exon;description=exon;size=15008;Parent=rna_Tb927.3.930-1	Other
42293	7.62	7.68	7.99	7.43	-1.04	1.24	-1.18	2.42	3.64e-10	1.18e-09	Tb927.3.4020	ID=exon_Tb927.3.4020-1;Name=exon;description=exon;size=7132;Parent=rna_Tb927.3.4020-1	Other
44759	9.24	8.96	8.97	8.47	1.21	1	-1.41	2.41	9.71e-06	1.83e-05	Tb927.9.5750	ID=exon_Tb927.9.5750-1;Name=exon;description=exon;size=1281;Parent=rna_Tb927.9.5750-1	Other
39563	10.32	10.06	10.17	9.66	1.2	1.09	-1.32	2.41	0.0001	0.0002	Tb927.1.3830	ID=exon_Tb927.1.3830-1;Name=exon;description=exon;size=2275;Parent=rna_Tb927.1.3830-1	Other
41847	8.67	8.36	8.7	8.17	1.24	1.27	-1.14	2.41	5.53e-13	2.54e-12	Tb927.11.9220	ID=exon_Tb927.11.9220-1;Name=exon;description=exon;size=3166;Parent=rna_Tb927.11.9220-1	Other
26292	8.57	8.48	8.89	8.39	1.06	1.33	-1.07	2.4	7.45e-10	2.31e-09	Tb11.v5.0858	ID=exon_Tb11.v5.0858-1;Name=exon;description=exon;size=1107;Parent=rna_Tb11.v5.0858-1	Other
43919	9.07	9.04	9.3	8.76	1.02	1.19	-1.21	2.4	0.0002	0.0003	Tb927.7.7040	ID=exon_Tb927.7.7040-1;Name=exon;description=exon;size=1650;Parent=rna_Tb927.7.7040-1	Other
40452	9.91	9.56	9.98	9.48	1.27	1.33	-1.06	2.39	2.47e-07	5.65e-07	Tb927.10.7140	ID=exon_Tb927.10.7140-1;Name=exon;description=exon;size=1853;Parent=rna_Tb927.10.7140-1	Other
44292	11	10.29	10.73	10.24	1.64	1.36	-1.03	2.39	3.49e-05	6.19e-05	Tb11.v5.0798	ID=exon_Tb11.v5.0798-1;Name=exon;description=exon;size=657;Parent=rna_Tb11.v5.0798-1	Other
28499	8.49	8.4	8.51	8.04	1.06	1.08	-1.28	2.36	4.58e-06	8.98e-06	Tb927.8.7100	ID=exon_Tb927.8.7100-1;Name=exon;description=exon;size=7297;Parent=rna_Tb927.8.7100-1	Other
26022	6.65	6.34	6.66	6.21	1.24	1.26	-1.1	2.36	4.71e-05	8.21e-05	Tb11.v5.0556	ID=exon_Tb11.v5.0556-1;Name=exon;description=exon;size=1083;Parent=rna_Tb11.v5.0556-1	Other
27433	6.81	6.33	6.65	6.18	1.39	1.24	-1.11	2.35	2.05e-09	6.03e-09	Tb927.11.5920	ID=exon_Tb927.11.5920-1;Name=exon;description=exon;size=2211;Parent=rna_Tb927.11.5920-1	Other
42796	9.32	9.13	9.25	8.81	1.14	1.09	-1.25	2.34	1.56e-07	3.65e-07	Tb927.4.560	ID=exon_Tb927.4.560-1;Name=exon;description=exon;size=12975;Parent=rna_Tb927.4.560-1	Other
25772	7.16	6.55	6.85	6.4	1.52	1.23	-1.11	2.34	3.45e-10	1.12e-09	Tb11.v5.0225	ID=exon_Tb11.v5.0225-1;Name=exon;description=exon;size=1122;Parent=rna_Tb11.v5.0225-1	Other
26321	8.15	7.84	8.15	7.7	1.24	1.24	-1.1	2.34	7.3e-08	1.78e-07	Tb11.v5.0887	ID=exon_Tb11.v5.0887-1;Name=exon;description=exon;size=1701;Parent=rna_Tb11.v5.0887-1	Other
39950	9.03	8.81	9.2	8.76	1.16	1.31	-1.03	2.34	7.17e-07	1.55e-06	Tb927.10.14030	ID=exon_Tb927.10.14030-1;Name=exon;description=exon;size=1483;Parent=rna_Tb927.10.14030-1	Other
40051	8	7.39	7.8	7.38	1.52	1.33	-1.01	2.34	3.72e-11	1.36e-10	Tb927.10.15590	ID=exon_Tb927.10.15590-1;Name=exon;description=exon;size=1071;Parent=rna_Tb927.10.15590-1	Other
28994	6.67	6.76	6.87	6.44	-1.06	1.08	-1.25	2.33	3.42e-06	6.82e-06	Tb927.9.6670	ID=exon_Tb927.9.6670-1;Name=exon;description=exon;size=7738;Parent=rna_Tb927.9.6670-1	Other
26254	8.03	7.51	7.7	7.26	1.43	1.14	-1.19	2.33	2.72e-09	7.86e-09	Tb11.v5.0814	ID=exon_Tb11.v5.0814-1;Name=exon;description=exon;size=1236;Parent=rna_Tb11.v5.0814-1	Other
42963	7.64	7.39	7.61	7.16	1.19	1.16	-1.17	2.33	1.05e-09	3.2e-09	Tb927.5.2760	ID=exon_Tb927.5.2760-1;Name=exon;description=exon;size=2189;Parent=rna_Tb927.5.2760-1	Other
41101	7.38	7.15	7.45	7.01	1.17	1.23	-1.1	2.33	1.49e-07	3.48e-07	Tb927.11.15400	ID=exon_Tb927.11.15400-1;Name=exon;description=exon;size=4193;Parent=rna_Tb927.11.15400-1	Other
26152	9.17	9.43	9.46	9.05	-1.2	1.02	-1.3	2.32	0.0002	0.0003	Tb11.v5.0702	ID=exon_Tb11.v5.0702-1;Name=exon;description=exon;size=2193;Parent=rna_Tb11.v5.0702-1	Other
24914	6.31	6.31	6.38	5.96	1	1.05	-1.27	2.32	0.0005	0.0008	Tb10.61.0290	ID=gene8164;Name=Tb10.61.0290;Note=expression site-associated gene (ESAG%2C pseudogene)%2C putative;gbkey=Gene;locus_tag=Tb10.61.0290;pseudo=true	Other
43447	10.29	10.28	10.41	9.99	1.01	1.09	-1.23	2.32	1.54e-06	3.21e-06	Tb927.6.560	ID=exon_Tb927.6.560-1;Name=exon;description=exon;size=1107;Parent=rna_Tb927.6.560-1	Other
43417	9.49	9.44	9.71	9.29	1.04	1.21	-1.11	2.32	2.69e-08	6.92e-08	Tb927.6.4770	ID=exon_Tb927.6.4770-1;Name=exon;description=exon;size=2581;Parent=rna_Tb927.6.4770-1	Other
40233	6.87	6.96	7.15	6.73	-1.06	1.15	-1.17	2.32	0.0358	0.0441	Tb927.10.3750	ID=exon_Tb927.10.3750-1;Name=exon;description=exon;size=2988;Parent=rna_Tb927.10.3750-1	Other
25565	6.09	5.85	5.92	5.51	1.19	1.05	-1.26	2.31	0.0026	0.0037	Tb11.02.5090	ID=exon_Tb11.02.5090-1;Name=exon;description=exon;size=756;Parent=rna_Tb11.02.5090-1	Other
41266	6.97	6.91	7.19	6.78	1.04	1.22	-1.09	2.31	6.68e-05	0.0001	Tb927.11.2090	ID=exon_Tb927.11.2090-1;Name=exon;description=exon;size=1468;Parent=rna_Tb927.11.2090-1	Other
28353	6.44	6.22	6.58	6.18	1.16	1.28	-1.03	2.31	0.0072	0.0096	Tb927.7.7480	ID=exon_Tb927.7.7480-1;Name=exon;description=exon;size=2451;Parent=rna_Tb927.7.7480-1	Other
41610	7.79	7.61	7.99	7.59	1.13	1.3	-1.01	2.31	2.71e-11	1.01e-10	Tb927.11.6050	ID=exon_Tb927.11.6050-1;Name=exon;description=exon;size=5498;Parent=rna_Tb927.11.6050-1	Other
26024	8.8	8.65	8.84	8.43	1.11	1.14	-1.17	2.31	0.0045	0.0062	Tb11.v5.0559	ID=exon_Tb11.v5.0559-1;Name=exon;description=exon;size=1065;Parent=rna_Tb11.v5.0559-1	Other
40176	8.66	8.5	8.71	8.28	1.12	1.15	-1.16	2.31	7.73e-08	1.88e-07	Tb927.10.2880	ID=exon_Tb927.10.2880-1;Name=exon;description=exon;size=8959;Parent=rna_Tb927.10.2880-1	Other
27148	8.01	8.05	8.1	7.71	-1.02	1.04	-1.26	2.3	2.07e-06	4.24e-06	Tb927.11.14680	ID=exon_Tb927.11.14680-1;Name=exon;description=exon;size=8583;Parent=rna_Tb927.11.14680-1	Other
39714	7.5	7.43	7.61	7.21	1.05	1.13	-1.17	2.3	2.19e-06	4.48e-06	Tb927.10.10850	ID=exon_Tb927.10.10850-1;Name=exon;description=exon;size=3387;Parent=rna_Tb927.10.10850-1	Other
27432	8.65	8.06	8.42	8.03	1.5	1.28	-1.02	2.3	4.57e-10	1.46e-09	Tb927.11.5910	ID=exon_Tb927.11.5910-1;Name=exon;description=exon;size=3807;Parent=rna_Tb927.11.5910-1	Other
26999	7.21	6.96	7.34	6.95	1.19	1.29	-1.01	2.3	0.0001	0.0002	Tb927.10.7900	ID=exon_Tb927.10.7900-1;Name=exon;description=exon;size=1808;Parent=rna_Tb927.10.7900-1	Other
26085	7.81	7.63	7.82	7.43	1.13	1.14	-1.15	2.29	1.43e-06	2.99e-06	Tb11.v5.0628	ID=exon_Tb11.v5.0628-1;Name=exon;description=exon;size=1815;Parent=rna_Tb11.v5.0628-1	Other
41713	10.04	9.75	9.96	9.57	1.22	1.15	-1.14	2.29	1.24e-05	2.31e-05	Tb927.11.7380	ID=exon_Tb927.11.7380-1;Name=exon;description=exon;size=2779;Parent=rna_Tb927.11.7380-1	Other
26093	11.46	11.35	11.58	11.19	1.08	1.18	-1.11	2.29	3.32e-09	9.5e-09	Tb11.v5.0636	ID=exon_Tb11.v5.0636-1;Name=exon;description=exon;size=2463;Parent=rna_Tb11.v5.0636-1	Other
25997	8.76	8.55	8.8	8.42	1.16	1.19	-1.1	2.29	1.14e-09	3.45e-09	Tb11.v5.0525	ID=exon_Tb11.v5.0525-1;Name=exon;description=exon;size=1284;Parent=rna_Tb11.v5.0525-1	Other
27798	7.56	7.5	7.78	7.4	1.05	1.22	-1.07	2.29	0.0005	0.0008	Tb927.4.310	ID=exon_Tb927.4.310-1;Name=exon;description=exon;size=19842;Parent=rna_Tb927.4.310-1	Other
40790	7.46	7.44	7.81	7.43	1.02	1.29	-1	2.29	1.65e-09	4.9e-09	Tb927.11.11670	ID=exon_Tb927.11.11670-1;Name=exon;description=exon;size=1939;Parent=rna_Tb927.11.11670-1	Other
40756	8.93	8.73	8.78	8.42	1.15	1.04	-1.24	2.28	6.38e-06	1.23e-05	Tb927.11.11220	ID=exon_Tb927.11.11220-1;Name=exon;description=exon;size=13610;Parent=rna_Tb927.11.11220-1	Other
25935	9.95	9.95	10.07	9.69	1	1.09	-1.19	2.28	0.0006	0.0009	Tb11.v5.0435	ID=exon_Tb11.v5.0435-1;Name=exon;description=exon;size=1809;Parent=rna_Tb11.v5.0435-1	Other
26741	9.59	9.56	9.73	9.35	1.02	1.12	-1.16	2.28	4.17e-05	7.33e-05	Tb927.10.11080	ID=exon_Tb927.10.11080-1;Name=exon;description=exon;size=8285;Parent=rna_Tb927.10.11080-1	Other
43052	8.7	8.72	8.88	8.51	-1.01	1.12	-1.16	2.28	0.0127	0.0165	Tb927.5.3800	ID=exon_Tb927.5.3800-1;Name=exon;description=exon;size=8083;Parent=rna_Tb927.5.3800-1	Other
41645	8.4	8.03	8.27	7.9	1.3	1.19	-1.09	2.28	3.87e-06	7.67e-06	Tb927.11.6460	ID=exon_Tb927.11.6460-1;Name=exon;description=exon;size=2989;Parent=rna_Tb927.11.6460-1	Other
43778	8.12	8.08	8.21	7.85	1.03	1.1	-1.17	2.27	0.0003	0.0004	Tb927.7.5210	ID=exon_Tb927.7.5210-1;Name=exon;description=exon;size=3657;Parent=rna_Tb927.7.5210-1	Other
27002	7.54	7.39	7.55	7.19	1.11	1.12	-1.15	2.27	1.2e-07	2.83e-07	Tb927.10.8170	ID=exon_Tb927.10.8170-1;Name=exon;description=exon;size=4137;Parent=rna_Tb927.10.8170-1	Other
42822	8.48	8.38	8.55	8.19	1.07	1.12	-1.15	2.27	0.0006	0.001	Tb927.4.870	ID=exon_Tb927.4.870-1;Name=exon;description=exon;size=14457;Parent=rna_Tb927.4.870-1	Other
43018	9.41	9.3	9.5	9.14	1.07	1.15	-1.12	2.27	0.0267	0.0334	Tb927.5.3400	ID=exon_Tb927.5.3400-1;Name=exon;description=exon;size=3168;Parent=rna_Tb927.5.3400-1	Other
41826	9.92	9.65	9.92	9.55	1.2	1.2	-1.07	2.27	3.94e-06	7.8e-06	Tb927.11.8970	ID=exon_Tb927.11.8970-1;Name=exon;description=exon;size=1125;Parent=rna_Tb927.11.8970-1	Other
39562	7.89	7.86	8.14	7.77	1.02	1.21	-1.06	2.27	1.11e-06	2.36e-06	Tb927.1.3820	ID=exon_Tb927.1.3820-1;Name=exon;description=exon;size=432;Parent=rna_Tb927.1.3820-1	Other
42475	9.13	8.78	9.08	8.73	1.27	1.23	-1.04	2.27	1.06e-07	2.52e-07	Tb927.4.1080	ID=exon_Tb927.4.1080-1;Name=exon;description=exon;size=2042;Parent=rna_Tb927.4.1080-1	Other
40321	8.98	8.79	9.12	8.77	1.14	1.25	-1.02	2.27	0.0004	0.0006	Tb11.v5.0596	ID=exon_Tb11.v5.0596-1;Name=exon;description=exon;size=1413;Parent=rna_Tb11.v5.0596-1	Other
27401	7.51	7.58	7.9	7.55	-1.05	1.25	-1.02	2.27	1.36e-08	3.62e-08	Tb927.11.4380	ID=exon_Tb927.11.4380-1;Name=exon;description=exon;size=6591;Parent=rna_Tb927.11.4380-1	Other
44648	7.59	7.6	7.92	7.59	-1	1.26	-1.01	2.27	4.47e-08	1.12e-07	Tb927.9.2630	ID=exon_Tb927.9.2630-1;Name=exon;description=exon;size=6163;Parent=rna_Tb927.9.2630-1	Other
26846	6.39	6.49	6.58	6.23	-1.07	1.06	-1.2	2.26	0.0099	0.0131	Tb927.10.15990	ID=exon_Tb927.10.15990-1;Name=exon;description=exon;size=507;Parent=rna_Tb927.10.15990-1	Other
41721	10.04	10.13	10.21	9.87	-1.07	1.06	-1.2	2.26	0.0132	0.0171	Tb927.11.7460	ID=exon_Tb927.11.7460-1;Name=exon;description=exon;size=2314;Parent=rna_Tb927.11.7460-1	Other
43600	7.99	8.19	8.27	7.93	-1.14	1.06	-1.2	2.26	9.04e-09	2.46e-08	Tb927.7.2600	ID=exon_Tb927.7.2600-1;Name=exon;description=exon;size=1468;Parent=rna_Tb927.7.2600-1	Other
43160	8.34	8.09	8.25	7.9	1.19	1.12	-1.14	2.26	5.22e-06	1.02e-05	Tb927.6.1480	ID=exon_Tb927.6.1480-1;Name=exon;description=exon;size=4965;Parent=rna_Tb927.6.1480-1	Other
43669	8.48	8.41	8.6	8.26	1.05	1.14	-1.12	2.26	7.97e-05	0.0001	Tb927.7.3560	ID=exon_Tb927.7.3560-1;Name=exon;description=exon;size=5502;Parent=rna_Tb927.7.3560-1	Other
41881	8.19	7.89	8.19	7.85	1.23	1.23	-1.03	2.26	1.91e-06	3.94e-06	Tb927.11.980	ID=exon_Tb927.11.980-1;Name=exon;description=exon;size=5105;Parent=rna_Tb927.11.980-1	Other
44493	8.09	8.08	8.1	7.77	1.01	1.01	-1.24	2.25	1.93e-05	3.53e-05	Tb927.8.7990	ID=exon_Tb927.8.7990-1;Name=exon;description=exon;size=15414;Parent=rna_Tb927.8.7990-1	Other
26605	9.68	9.78	9.88	9.54	-1.07	1.07	-1.18	2.25	1.17e-07	2.79e-07	Tb927.1.3850	ID=exon_Tb927.1.3850-1;Name=exon;description=exon;size=1090;Parent=rna_Tb927.1.3850-1	Other
40716	6.78	6.81	6.93	6.58	-1.02	1.08	-1.17	2.25	0.0009	0.0013	Tb927.11.10730	ID=exon_Tb927.11.10730-1;Name=exon;description=exon;size=4360;Parent=rna_Tb927.11.10730-1	Other
25602	8.45	8.34	8.47	8.14	1.08	1.1	-1.15	2.25	1.37e-05	2.54e-05	Tb11.0560	ID=exon_Tb11.0560-1;Name=exon;description=exon;size=4437;Parent=rna_Tb11.0560-1	Other
43907	8.26	7.9	8.05	7.72	1.28	1.11	-1.14	2.25	5.19e-08	1.29e-07	Tb927.7.6910	ID=exon_Tb927.7.6910-1;Name=exon;description=exon;size=3407;Parent=rna_Tb927.7.6910-1	Other
44418	7.6	7.41	7.57	7.22	1.14	1.11	-1.14	2.25	2.88e-05	5.16e-05	Tb927.8.6790	ID=exon_Tb927.8.6790-1;Name=exon;description=exon;size=4937;Parent=rna_Tb927.8.6790-1	Other
26178	6.81	6.82	7.01	6.67	-1.01	1.14	-1.11	2.25	0.0018	0.0027	Tb11.v5.0733	ID=exon_Tb11.v5.0733-1;Name=exon;description=exon;size=2481;Parent=rna_Tb11.v5.0733-1	Other
44244	8.86	8.92	9.15	8.82	-1.04	1.17	-1.08	2.25	7e-05	0.0001	Tb927.8.4780	ID=exon_Tb927.8.4780-1;Name=exon;description=exon;size=12565;Parent=rna_Tb927.8.4780-1	Other
26724	8.99	8.79	9.06	8.73	1.15	1.21	-1.04	2.25	6.27e-07	1.37e-06	Tb927.10.10390	ID=exon_Tb927.10.10390-1;Name=exon;description=exon;size=1590;Parent=rna_Tb927.10.10390-1	Other
44797	7.58	7.29	7.6	7.27	1.22	1.24	-1.01	2.25	1.63e-07	3.8e-07	Tb927.9.6720	ID=exon_Tb927.9.6720-1;Name=exon;description=exon;size=1099;Parent=rna_Tb927.9.6720-1	Other
43026	6.16	5.9	6.2	5.88	1.2	1.24	-1.01	2.25	0.009	0.0119	Tb927.5.3500	ID=exon_Tb927.5.3500-1;Name=exon;description=exon;size=4429;Parent=rna_Tb927.5.3500-1	Other
41859	8.16	8.07	8.38	8.06	1.07	1.24	-1.01	2.25	9.63e-08	2.31e-07	Tb927.11.9360	ID=exon_Tb927.11.9360-1;Name=exon;description=exon;size=2191;Parent=rna_Tb927.11.9360-1	Other
41295	8.21	8.1	8.18	7.86	1.08	1.06	-1.18	2.24	3.08e-09	8.86e-09	Tb927.11.2380	ID=exon_Tb927.11.2380-1;Name=exon;description=exon;size=3149;Parent=rna_Tb927.11.2380-1	Other
42224	7.88	7.75	7.87	7.54	1.09	1.09	-1.15	2.24	0.0005	0.0008	Tb927.3.3130	ID=exon_Tb927.3.3130-1;Name=exon;description=exon;size=6082;Parent=rna_Tb927.3.3130-1	Other
25807	8.46	8.3	8.52	8.19	1.12	1.16	-1.08	2.24	0.0003	0.0005	Tb11.v5.0261	ID=exon_Tb11.v5.0261-1;Name=exon;description=exon;size=426;Parent=rna_Tb11.v5.0261-1	Other
39503	8.94	8.87	9.14	8.82	1.05	1.21	-1.03	2.24	0.0096	0.0126	Tb927.1.1930	ID=exon_Tb927.1.1930-1;Name=exon;description=exon;size=10562;Parent=rna_Tb927.1.1930-1	Other
42834	7.04	6.94	7.23	6.92	1.07	1.22	-1.02	2.24	7.06e-06	1.35e-05	Tb927.5.1010	ID=exon_Tb927.5.1010-1;Name=exon;description=exon;size=4209;Parent=rna_Tb927.5.1010-1	Other
39902	7.24	7.2	7.5	7.19	1.03	1.24	-1	2.24	0.0002	0.0003	Tb927.10.13480	ID=exon_Tb927.10.13480-1;Name=exon;description=exon;size=1693;Parent=rna_Tb927.10.13480-1	Other
44611	8.72	8.68	9	8.68	1.02	1.24	-1	2.24	4.53e-05	7.92e-05	Tb927.9.1750	ID=exon_Tb927.9.1750-1;Name=exon;description=exon;size=13809;Parent=rna_Tb927.9.1750-1	Other
41874	9.69	9.61	9.62	9.32	1.06	1.01	-1.22	2.23	5.05e-08	1.25e-07	Tb927.11.9530	ID=exon_Tb927.11.9530-1;Name=exon;description=exon;size=2161;Parent=rna_Tb927.11.9530-1	Other
43852	8.23	8.32	8.38	8.07	-1.06	1.04	-1.19	2.23	0.0002	0.0003	Tb927.7.6220	ID=exon_Tb927.7.6220-1;Name=exon;description=exon;size=3535;Parent=rna_Tb927.7.6220-1	Other
40225	7.8	7.4	7.49	7.17	1.32	1.06	-1.17	2.23	8.69e-07	1.86e-06	Tb927.10.3640	ID=exon_Tb927.10.3640-1;Name=exon;description=exon;size=2055;Parent=rna_Tb927.10.3640-1	Other
40694	8.08	8.09	8.18	7.87	-1	1.07	-1.16	2.23	0.0005	0.0007	Tb927.11.1070	ID=exon_Tb927.11.1070-1;Name=exon;description=exon;size=3280;Parent=rna_Tb927.11.1070-1	Other
26320	7.65	7.98	8.08	7.77	-1.26	1.08	-1.15	2.23	2.63e-07	6e-07	Tb11.v5.0886	ID=exon_Tb11.v5.0886-1;Name=exon;description=exon;size=2022;Parent=rna_Tb11.v5.0886-1	Other
40809	8.97	8.88	9.01	8.7	1.06	1.09	-1.14	2.23	3.25e-06	6.52e-06	Tb927.11.11900	ID=exon_Tb927.11.11900-1;Name=exon;description=exon;size=3775;Parent=rna_Tb927.11.11900-1	Other
43319	9.44	9.23	9.42	9.12	1.15	1.14	-1.09	2.23	3.89e-06	7.72e-06	Tb927.6.3500	ID=exon_Tb927.6.3500-1;Name=exon;description=exon;size=7430;Parent=rna_Tb927.6.3500-1	Other
41488	8.13	8.3	8.48	8.18	-1.12	1.14	-1.09	2.23	0.0002	0.0003	Tb927.11.4700	ID=exon_Tb927.11.4700-1;Name=exon;description=exon;size=1118;Parent=rna_Tb927.11.4700-1	Other
43695	8.69	8.16	8.41	8.09	1.44	1.18	-1.05	2.23	2.82e-13	1.35e-12	Tb927.7.470	ID=exon_Tb927.7.470-1;Name=exon;description=exon;size=1095;Parent=rna_Tb927.7.470-1	Other
43895	7.65	7.79	8.07	7.76	-1.1	1.21	-1.02	2.23	1.65e-09	4.9e-09	Tb927.7.6750	ID=exon_Tb927.7.6750-1;Name=exon;description=exon;size=2771;Parent=rna_Tb927.7.6750-1	Other
28294	7.75	7.62	7.92	7.61	1.1	1.23	-1	2.23	6.39e-08	1.57e-07	Tb927.7.5150	ID=exon_Tb927.7.5150-1;Name=exon;description=exon;size=4365;Parent=rna_Tb927.7.5150-1	Other
42368	5.79	6.44	6.49	6.18	-1.57	1.03	-1.19	2.22	0.003	0.0043	Tb927.3.590	ID=exon_Tb927.3.590-1;Name=exon;description=exon;size=1557;Parent=rna_Tb927.3.590-1	Other
28956	7.74	7.77	7.82	7.53	-1.02	1.04	-1.18	2.22	0.0176	0.0225	Tb927.9.5060	ID=exon_Tb927.9.5060-1;Name=exon;description=exon;size=558;Parent=rna_Tb927.9.5060-1	Other
44275	7.35	7.35	7.52	7.22	1	1.13	-1.09	2.22	5.48e-08	1.35e-07	Tb927.8.5220	ID=exon_Tb927.8.5220-1;Name=exon;description=exon;size=3290;Parent=rna_Tb927.8.5220-1	Other
26515	9.58	9.52	9.71	9.41	1.04	1.14	-1.08	2.22	0.0077	0.0103	Tb927.1.2100	ID=exon_Tb927.1.2100-1;Name=exon;description=exon;size=4062;Parent=rna_Tb927.1.2100-1	Other
42683	8.31	7.98	8.2	7.89	1.26	1.16	-1.06	2.22	0.0013	0.0019	Tb927.4.3890	ID=exon_Tb927.4.3890-1;Name=exon;description=exon;size=5389;Parent=rna_Tb927.4.3890-1	Other
27107	8.37	8.08	8.31	8.01	1.22	1.17	-1.05	2.22	0.0002	0.0003	Tb927.11.12840	ID=exon_Tb927.11.12840-1;Name=exon;description=exon;size=11993;Parent=rna_Tb927.11.12840-1	Other
28085	7.07	7.28	7.52	7.22	-1.15	1.18	-1.04	2.22	6.12e-06	1.18e-05	Tb927.6.2210	ID=exon_Tb927.6.2210-1;Name=exon;description=exon;size=3529;Parent=rna_Tb927.6.2210-1	Other
41369	8.66	8.98	8.99	8.71	-1.25	1.01	-1.2	2.21	0.0107	0.014	Tb927.11.3240	ID=exon_Tb927.11.3240-1;Name=exon;description=exon;size=1879;Parent=rna_Tb927.11.3240-1	Other
40254	7.25	7.27	7.35	7.08	-1.02	1.06	-1.15	2.21	1.27e-05	2.36e-05	Tb927.10.4080	ID=exon_Tb927.10.4080-1;Name=exon;description=exon;size=3982;Parent=rna_Tb927.10.4080-1	Other
27796	8.43	8.24	8.34	8.04	1.14	1.07	-1.14	2.21	8.08e-06	1.54e-05	Tb927.4.2880	ID=exon_Tb927.4.2880-1;Name=exon;description=exon;size=6690;Parent=rna_Tb927.4.2880-1	Other
43640	8.86	8.4	8.6	8.31	1.37	1.14	-1.07	2.21	4.04e-12	1.67e-11	Tb927.7.3180	ID=exon_Tb927.7.3180-1;Name=exon;description=exon;size=1310;Parent=rna_Tb927.7.3180-1	Other
26433	7.05	6.33	6.53	6.25	1.64	1.15	-1.06	2.21	2.61e-09	7.57e-09	Tb11.v5.1027	ID=exon_Tb11.v5.1027-1;Name=exon;description=exon;size=846;Parent=rna_Tb11.v5.1027-1	Other
43986	8.09	7.96	8.2	7.91	1.1	1.18	-1.03	2.21	0.0019	0.0027	Tb927.8.1460	ID=exon_Tb927.8.1460-1;Name=exon;description=exon;size=2135;Parent=rna_Tb927.8.1460-1	Other
27611	7.3	7.53	7.77	7.49	-1.17	1.18	-1.03	2.21	2.88e-07	6.55e-07	Tb927.3.1420	ID=exon_Tb927.3.1420-1;Name=exon;description=exon;size=11078;Parent=rna_Tb927.3.1420-1	Other
42180	9.53	9.31	9.56	9.28	1.17	1.19	-1.02	2.21	2.23e-05	4.03e-05	Tb927.3.2490	ID=exon_Tb927.3.2490-1;Name=exon;description=exon;size=3150;Parent=rna_Tb927.3.2490-1	Other
41762	7.69	7.45	7.71	7.44	1.18	1.2	-1.01	2.21	0.0003	0.0005	Tb927.11.8060	ID=exon_Tb927.11.8060-1;Name=exon;description=exon;size=1751;Parent=rna_Tb927.11.8060-1	Other
42132	7.09	7.2	7.47	7.19	-1.08	1.2	-1.01	2.21	3.28e-06	6.57e-06	Tb927.3.1930	ID=exon_Tb927.3.1930-1;Name=exon;description=exon;size=1850;Parent=rna_Tb927.3.1930-1	Other
27503	7.76	7.94	8.03	7.76	-1.13	1.06	-1.14	2.2	0.0066	0.0088	Tb927.2.1260	ID=exon_Tb927.2.1260-1;Name=exon;description=exon;size=3054;Parent=rna_Tb927.2.1260-1	Other
40887	9.63	9.42	9.55	9.27	1.16	1.09	-1.11	2.2	7.82e-05	0.0001	Tb11.52.0006	ID=gene9518;Name=Tb11.52.0006;Note=hypothetical protein%2C conserved (pseudogene);gbkey=Gene;locus_tag=Tb11.52.0006;pseudo=true	Other
28264	5.92	5.69	5.83	5.55	1.17	1.1	-1.1	2.2	0.0013	0.002	Tb927.7.3450	ID=exon_Tb927.7.3450-1;Name=exon;description=exon;size=787;Parent=rna_Tb927.7.3450-1	Other
40884	8.69	8.62	8.75	8.48	1.05	1.1	-1.1	2.2	0.0051	0.0069	Tb927.11.12850	ID=exon_Tb927.11.12850-1;Name=exon;description=exon;size=2461;Parent=rna_Tb927.11.12850-1	Other
40743	7.18	7.17	7.31	7.03	1.01	1.1	-1.1	2.2	0.0061	0.0082	Tb927.11.11050	ID=exon_Tb927.11.11050-1;Name=exon;description=exon;size=1311;Parent=rna_Tb927.11.11050-1	Other
28915	8	8.07	8.2	7.92	-1.05	1.1	-1.1	2.2	0.0267	0.0334	Tb927.9.4080	ID=exon_Tb927.9.4080-1;Name=exon;description=exon;size=3974;Parent=rna_Tb927.9.4080-1	Other
27758	8.67	9.08	9.22	8.95	-1.33	1.11	-1.09	2.2	6.9e-06	1.32e-05	Tb927.3.960	ID=exon_Tb927.3.960-1;Name=exon;description=exon;size=841;Parent=rna_Tb927.3.960-1	Other
26316	6.96	6.79	6.97	6.69	1.12	1.13	-1.07	2.2	0.0002	0.0004	Tb11.v5.0882	ID=exon_Tb11.v5.0882-1;Name=exon;description=exon;size=579;Parent=rna_Tb11.v5.0882-1	Other
43709	7.71	7.6	7.8	7.54	1.08	1.15	-1.05	2.2	0.0029	0.0041	Tb927.7.4020	ID=exon_Tb927.7.4020-1;Name=exon;description=exon;size=3161;Parent=rna_Tb927.7.4020-1	Other
40982	7.85	7.92	8.14	7.86	-1.05	1.16	-1.04	2.2	0.0006	0.0009	Tb927.11.1460	ID=exon_Tb927.11.1460-1;Name=exon;description=exon;size=4714;Parent=rna_Tb927.11.1460-1	Other
44669	8.16	8.07	8.3	8.03	1.06	1.17	-1.03	2.2	0.0002	0.0003	Tb927.9.3400	ID=exon_Tb927.9.3400-1;Name=exon;description=exon;size=4645;Parent=rna_Tb927.9.3400-1	Other
27715	7.43	7.61	7.84	7.57	-1.14	1.17	-1.03	2.2	3.48e-05	6.17e-05	Tb927.3.4970	ID=exon_Tb927.3.4970-1;Name=exon;description=exon;size=3315;Parent=rna_Tb927.3.4970-1	Other
27568	8.74	8.63	8.86	8.6	1.08	1.18	-1.02	2.2	0.0037	0.0052	Tb927.2.5870	ID=exon_Tb927.2.5870-1;Name=exon;description=exon;size=5979;Parent=rna_Tb927.2.5870-1	Other
42858	8.33	7.75	7.99	7.73	1.5	1.19	-1.01	2.2	2.73e-10	8.96e-10	Tb927.5.1300	ID=exon_Tb927.5.1300-1;Name=exon;description=exon;size=3137;Parent=rna_Tb927.5.1300-1	Other
40002	9.91	9.87	10.12	9.85	1.03	1.19	-1.01	2.2	3.27e-07	7.4e-07	Tb927.10.14760	ID=exon_Tb927.10.14760-1;Name=exon;description=exon;size=906;Parent=rna_Tb927.10.14760-1	Other
25648	8.98	9.08	9.19	8.93	-1.08	1.08	-1.11	2.19	0.0075	0.01	Tb11.1380	ID=exon_Tb11.1380-1;Name=exon;description=exon;size=1200;Parent=rna_Tb11.1380-1	Other
41729	8.68	8.38	8.51	8.25	1.24	1.09	-1.1	2.19	0.0026	0.0037	Tb927.11.7560	ID=exon_Tb927.11.7560-1;Name=exon;description=exon;size=2988;Parent=rna_Tb927.11.7560-1	Other
43575	8.3	8.2	8.37	8.11	1.07	1.12	-1.07	2.19	1.91e-05	3.49e-05	Tb927.7.2300	ID=exon_Tb927.7.2300-1;Name=exon;description=exon;size=4423;Parent=rna_Tb927.7.2300-1	Other
26201	7.98	7.96	7.98	7.72	1.01	1.01	-1.18	2.19	0.0034	0.0048	Tb10.v4.0035	ID=exon_Tb10.v4.0035-1;Name=exon;description=exon;size=1106;Parent=rna_Tb10.v4.0035-1	Other
26779	7.4	7.14	7.17	6.91	1.2	1.02	-1.17	2.19	9.96e-10	3.04e-09	Tb927.10.12590	ID=exon_Tb927.10.12590-1;Name=exon;description=exon;size=3804;Parent=rna_Tb927.10.12590-1	Other
26751	7.43	7.5	7.55	7.3	-1.05	1.04	-1.15	2.19	0.0005	0.0008	Tb927.10.11460	ID=exon_Tb927.10.11460-1;Name=exon;description=exon;size=369;Parent=rna_Tb927.10.11460-1	Other
29025	2.03	2.04	2.1	1.85	-1.01	1.05	-1.14	2.19	0.0042	0.0057	Tb927.9.7340	ID=exon_Tb927.9.7340-1;Name=exon;description=exon;size=789;Parent=rna_Tb927.9.7340-1	Other
44549	6.5	6.5	6.58	6.32	1	1.06	-1.13	2.19	0.0466	0.0565	Tb927.9.14400	ID=exon_Tb927.9.14400-1;Name=exon;description=exon;size=2195;Parent=rna_Tb927.9.14400-1	Other
27388	8.02	8.22	8.29	8.04	-1.15	1.06	-1.13	2.19	0.0006	0.0009	Tb927.11.3730	ID=exon_Tb927.11.3730-1;Name=exon;description=exon;size=3399;Parent=rna_Tb927.11.3730-1	Other
42270	7.05	7.36	7.53	7.28	-1.24	1.13	-1.06	2.19	3.3e-06	6.61e-06	Tb927.3.3730	ID=exon_Tb927.3.3730-1;Name=exon;description=exon;size=6953;Parent=rna_Tb927.3.3730-1	Other
43094	9.33	9.21	9.4	9.14	1.09	1.14	-1.05	2.19	0.0168	0.0215	Tb05.5K5.40	ID=exon_Tb05.5K5.40-1;Name=exon;description=exon;size=607;Parent=rna_Tb05.5K5.40-1	Other
44852	8.13	8.14	8.38	8.13	-1	1.18	-1.01	2.19	1.11e-07	2.65e-07	Tb927.9.8260	ID=exon_Tb927.9.8260-1;Name=exon;description=exon;size=1625;Parent=rna_Tb927.9.8260-1	Other
28421	7.47	7.5	7.75	7.5	-1.02	1.19	-1	2.19	0.0001	0.0002	Tb927.8.3290	ID=exon_Tb927.8.3290-1;Name=exon;description=exon;size=6084;Parent=rna_Tb927.8.3290-1	Other
44525	7.77	7.5	7.57	7.34	1.21	1.06	-1.12	2.18	0.0001	0.0002	Tb927.8.1050	ID=exon_Tb927.8.1050-1;Name=exon;description=exon;size=9859;Parent=rna_Tb927.8.1050-1	Other
27572	6.4	6.15	6.24	5.99	1.18	1.06	-1.12	2.18	0.0013	0.0019	Tb927.2.6220	ID=exon_Tb927.2.6220-1;Name=exon;description=exon;size=1436;Parent=rna_Tb927.2.6220-1	Other
44505	9.47	9.05	9.15	8.89	1.34	1.07	-1.11	2.18	3.48e-08	8.8e-08	Tb927.8.8150	ID=exon_Tb927.8.8150-1;Name=exon;description=exon;size=1835;Parent=rna_Tb927.8.8150-1	Other
41695	7.54	7.52	7.63	7.38	1.01	1.08	-1.1	2.18	0.0099	0.0131	Tb927.11.7120	ID=exon_Tb927.11.7120-1;Name=exon;description=exon;size=3052;Parent=rna_Tb927.11.7120-1	Other
44421	8.01	7.98	8.1	7.85	1.02	1.09	-1.09	2.18	0.0002	0.0004	Tb927.8.6830	ID=exon_Tb927.8.6830-1;Name=exon;description=exon;size=6533;Parent=rna_Tb927.8.6830-1	Other
43496	7.72	7.84	7.84	7.6	-1.09	1	-1.18	2.18	0.0031	0.0043	Tb927.7.1330	ID=exon_Tb927.7.1330-1;Name=exon;description=exon;size=1168;Parent=rna_Tb927.7.1330-1	Other
44266	8.16	8.35	8.38	8.14	-1.14	1.02	-1.16	2.18	9.54e-05	0.0002	Tb927.8.5110	ID=exon_Tb927.8.5110-1;Name=exon;description=exon;size=6409;Parent=rna_Tb927.8.5110-1	Other
41518	8.47	8.4	8.45	8.21	1.05	1.04	-1.14	2.18	0.0122	0.0159	Tb927.11.5040	ID=exon_Tb927.11.5040-1;Name=exon;description=exon;size=2735;Parent=rna_Tb927.11.5040-1	Other
42014	6.26	6.35	6.53	6.28	-1.07	1.13	-1.05	2.18	0.0377	0.0463	Tb927.2.4950	ID=exon_Tb927.2.4950-1;Name=exon;description=exon;size=4327;Parent=rna_Tb927.2.4950-1	Other
42413	8.21	8.18	8.38	8.13	1.02	1.15	-1.03	2.18	8.96e-05	0.0002	Tb927.3.5460	ID=exon_Tb927.3.5460-1;Name=exon;description=exon;size=2207;Parent=rna_Tb927.3.5460-1	Other
27553	9.29	9.14	9.35	9.11	1.11	1.16	-1.02	2.18	0.0013	0.0019	Tb927.2.5270	ID=exon_Tb927.2.5270-1;Name=exon;description=exon;size=12791;Parent=rna_Tb927.2.5270-1	Other
26450	7.16	7.02	7.23	6.99	1.11	1.16	-1.02	2.18	0.0009	0.0013	Tb11.v5.1045	ID=exon_Tb11.v5.1045-1;Name=exon;description=exon;size=798;Parent=rna_Tb11.v5.1045-1	Other
28297	7.44	7.49	7.7	7.46	-1.03	1.16	-1.02	2.18	2.1e-06	4.31e-06	Tb927.7.5440	ID=exon_Tb927.7.5440-1;Name=exon;description=exon;size=6050;Parent=rna_Tb927.7.5440-1	Other
41059	8.92	8.4	8.64	8.4	1.43	1.18	-1	2.18	6.05e-05	0.0001	Tb927.11.14920	ID=exon_Tb927.11.14920-1;Name=exon;description=exon;size=11306;Parent=rna_Tb927.11.14920-1	Other
39578	8.41	8.32	8.35	8.12	1.07	1.02	-1.15	2.17	0.0329	0.0407	Tb927.1.4310	ID=exon_Tb927.1.4310-1;Name=exon;description=exon;size=6240;Parent=rna_Tb927.1.4310-1	Other
44201	7.92	7.5	7.58	7.35	1.34	1.06	-1.11	2.17	5.79e-08	1.43e-07	Tb927.8.540	ID=exon_Tb927.8.540-1;Name=exon;description=exon;size=9024;Parent=rna_Tb927.8.540-1	Other
26189	7.65	7.27	7.36	7.13	1.3	1.07	-1.1	2.17	3.9e-06	7.74e-06	Tb11.v5.0744	ID=exon_Tb11.v5.0744-1;Name=exon;description=exon;size=1113;Parent=rna_Tb11.v5.0744-1	Other
44281	6.66	6.65	6.74	6.51	1.01	1.07	-1.1	2.17	0.0309	0.0383	Tb927.8.5290	ID=exon_Tb927.8.5290-1;Name=exon;description=exon;size=1930;Parent=rna_Tb927.8.5290-1	Other
26858	7.79	7.91	8.01	7.78	-1.09	1.07	-1.1	2.17	0.0221	0.028	Tb927.10.1630	ID=exon_Tb927.10.1630-1;Name=exon;description=exon;size=2246;Parent=rna_Tb927.10.1630-1	Other
42673	6.96	7.05	7.16	6.93	-1.07	1.08	-1.09	2.17	0.0375	0.046	Tb927.4.3710	ID=exon_Tb927.4.3710-1;Name=exon;description=exon;size=585;Parent=rna_Tb927.4.3710-1	Other
43717	8.23	8.19	8.31	8.08	1.02	1.09	-1.08	2.17	0.0063	0.0085	Tb927.7.4120	ID=exon_Tb927.7.4120-1;Name=exon;description=exon;size=2277;Parent=rna_Tb927.7.4120-1	Other
43761	7.27	7.29	7.47	7.23	-1.01	1.13	-1.04	2.17	0.0001	0.0002	Tb927.7.4880	ID=exon_Tb927.7.4880-1;Name=exon;description=exon;size=760;Parent=rna_Tb927.7.4880-1	Other
25789	8.96	8.9	9.09	8.85	1.04	1.14	-1.03	2.17	0.012	0.0157	Tb11.v5.0242	ID=exon_Tb11.v5.0242-1;Name=exon;description=exon;size=10347;Parent=rna_Tb11.v5.0242-1	Other
42237	9.17	9.33	9.53	9.3	-1.12	1.15	-1.02	2.17	0.0051	0.0069	Tb927.3.3300	ID=exon_Tb927.3.3300-1;Name=exon;description=exon;size=3428;Parent=rna_Tb927.3.3300-1	Other
44121	9.05	9.23	9.44	9.21	-1.13	1.15	-1.02	2.17	0.0079	0.0105	Tb927.8.3150	ID=exon_Tb927.8.3150-1;Name=exon;description=exon;size=2471;Parent=rna_Tb927.8.3150-1	Other
42315	7.17	7.73	7.95	7.72	-1.48	1.16	-1.01	2.17	9.39e-16	6.35e-15	Tb927.3.4280	ID=exon_Tb927.3.4280-1;Name=exon;description=exon;size=2736;Parent=rna_Tb927.3.4280-1	Other
41578	8.28	8.04	8.06	7.84	1.18	1.01	-1.15	2.16	7.27e-07	1.57e-06	Tb927.11.5700	ID=exon_Tb927.11.5700-1;Name=exon;description=exon;size=5342;Parent=rna_Tb927.11.5700-1	Other
39520	9.34	9.21	9.25	9.03	1.09	1.03	-1.13	2.16	1.75e-07	4.08e-07	Tb927.1.2570	ID=exon_Tb927.1.2570-1;Name=exon;description=exon;size=3720;Parent=rna_Tb927.1.2570-1	Other
44209	7.15	7.24	7.28	7.06	-1.06	1.03	-1.13	2.16	0.0316	0.0392	Tb927.8.4360	ID=exon_Tb927.8.4360-1;Name=exon;description=exon;size=4486;Parent=rna_Tb927.8.4360-1	Other
42298	10.99	11.08	11.12	10.9	-1.07	1.03	-1.13	2.16	0.0008	0.0011	Tb927.3.4070	ID=exon_Tb927.3.4070-1;Name=exon;description=exon;size=2177;Parent=rna_Tb927.3.4070-1	Other
43375	8.65	8.54	8.6	8.37	1.08	1.04	-1.12	2.16	6.88e-05	0.0001	Tb927.6.4180	ID=exon_Tb927.6.4180-1;Name=exon;description=exon;size=1323;Parent=rna_Tb927.6.4180-1	Other
27767	8.23	8.23	8.29	8.08	1	1.05	-1.11	2.16	0.033	0.0408	Tb927.4.130	ID=exon_Tb927.4.130-1;Name=exon;description=exon;size=2904;Parent=rna_Tb927.4.130-1	Other
40428	8.06	8.21	8.31	8.09	-1.11	1.07	-1.09	2.16	7.5e-05	0.0001	Tb927.10.6810	ID=exon_Tb927.10.6810-1;Name=exon;description=exon;size=1853;Parent=rna_Tb927.10.6810-1	Other
40622	7.5	7	7.11	6.89	1.42	1.08	-1.08	2.16	9.37e-09	2.54e-08	Tb927.10.9400	ID=exon_Tb927.10.9400-1;Name=exon;description=exon;size=990;Parent=rna_Tb927.10.9400-1	Other
26048	8.07	7.74	7.84	7.62	1.26	1.08	-1.08	2.16	7.87e-05	0.0001	Tb11.v5.0586	ID=exon_Tb11.v5.0586-1;Name=exon;description=exon;size=1455;Parent=rna_Tb11.v5.0586-1	Other
40343	7.96	7.96	8.08	7.85	1	1.08	-1.08	2.16	0.0002	0.0003	Tb927.10.5450	ID=exon_Tb927.10.5450-1;Name=exon;description=exon;size=3864;Parent=rna_Tb927.10.5450-1	Other
40908	7.82	7.75	7.88	7.67	1.05	1.1	-1.06	2.16	0.004	0.0055	Tb927.11.13180	ID=exon_Tb927.11.13180-1;Name=exon;description=exon;size=2879;Parent=rna_Tb927.11.13180-1	Other
41431	7.06	6.97	7.12	6.9	1.06	1.11	-1.05	2.16	0.0087	0.0115	Tb927.11.3960	ID=exon_Tb927.11.3960-1;Name=exon;description=exon;size=2695;Parent=rna_Tb927.11.3960-1	Other
28366	7.83	7.92	8.06	7.85	-1.06	1.11	-1.05	2.16	0.002	0.0028	Tb927.8.1180	ID=exon_Tb927.8.1180-1;Name=exon;description=exon;size=3856;Parent=rna_Tb927.8.1180-1	Other
42667	6.98	6.88	7.04	6.82	1.08	1.12	-1.04	2.16	0.0081	0.0107	Tb927.4.3660	ID=exon_Tb927.4.3660-1;Name=exon;description=exon;size=1559;Parent=rna_Tb927.4.3660-1	Other
27911	1.91	1.77	1.94	1.72	1.11	1.13	-1.03	2.16	0.0003	0.0004	Tb927.5.1430	ID=exon_Tb927.5.1430-1;Name=exon;description=exon;size=1305;Parent=rna_Tb927.5.1430-1	Other
26409	8	7.97	8.14	7.92	1.02	1.13	-1.03	2.16	0.0004	0.0006	Tb11.1210	ID=exon_Tb11.1210-1;Name=exon;description=exon;size=1773;Parent=rna_Tb11.1210-1	Other
40224	5.77	5.59	5.78	5.56	1.13	1.14	-1.02	2.16	0.0016	0.0024	Tb927.10.3630	ID=exon_Tb927.10.3630-1;Name=exon;description=exon;size=3497;Parent=rna_Tb927.10.3630-1	Other
25944	8.55	8.5	8.69	8.47	1.03	1.14	-1.02	2.16	0.0059	0.008	Tb11.v5.0451	ID=exon_Tb11.v5.0451-1;Name=exon;description=exon;size=1818;Parent=rna_Tb11.v5.0451-1	Other
42159	8.23	8.2	8.41	8.2	1.02	1.15	-1.01	2.16	0.0423	0.0516	Tb927.3.2260	ID=exon_Tb927.3.2260-1;Name=exon;description=exon;size=758;Parent=rna_Tb927.3.2260-1	Other
42747	7.35	7.39	7.59	7.38	-1.03	1.15	-1.01	2.16	0.0002	0.0004	Tb927.4.4650	ID=exon_Tb927.4.4650-1;Name=exon;description=exon;size=862;Parent=rna_Tb927.4.4650-1	Other
29033	6.62	6.79	6.99	6.77	-1.13	1.15	-1.01	2.16	0.0246	0.031	Tb927.9.7440	ID=exon_Tb927.9.7440-1;Name=exon;description=exon;size=579;Parent=rna_Tb927.9.7440-1	Other
43067	7.23	7.18	7.24	7.04	1.04	1.04	-1.11	2.15	0.0255	0.032	Tb927.5.3960	ID=exon_Tb927.5.3960-1;Name=exon;description=exon;size=1204;Parent=rna_Tb927.5.3960-1	Other
43352	7.56	7.66	7.76	7.55	-1.08	1.07	-1.08	2.15	0.0162	0.0208	Tb927.6.3890	ID=exon_Tb927.6.3890-1;Name=exon;description=exon;size=1981;Parent=rna_Tb927.6.3890-1	Other
42047	7.87	8.28	8.38	8.17	-1.33	1.07	-1.08	2.15	5.46e-06	1.06e-05	Tb927.2.5750	ID=exon_Tb927.2.5750-1;Name=exon;description=exon;size=1885;Parent=rna_Tb927.2.5750-1	Other
25809	10.48	10.24	10.37	10.16	1.18	1.09	-1.06	2.15	5.41e-08	1.34e-07	Tb11.v5.0263	ID=exon_Tb11.v5.0263-1;Name=exon;description=exon;size=1587;Parent=rna_Tb11.v5.0263-1	Other
44561	7.63	7.44	7.55	7.35	1.14	1.09	-1.06	2.15	0.0027	0.0039	Tb927.9.15000	ID=exon_Tb927.9.15000-1;Name=exon;description=exon;size=977;Parent=rna_Tb927.9.15000-1	Other
44120	6.96	7	7.12	6.92	-1.03	1.09	-1.06	2.15	0.0033	0.0046	Tb927.8.3140	ID=exon_Tb927.8.3140-1;Name=exon;description=exon;size=1196;Parent=rna_Tb927.8.3140-1	Other
44058	8.03	7.94	8.07	7.87	1.07	1.1	-1.05	2.15	0.0005	0.0007	Tb927.8.2360	ID=exon_Tb927.8.2360-1;Name=exon;description=exon;size=785;Parent=rna_Tb927.8.2360-1	Other
42123	6.92	6.8	6.97	6.76	1.08	1.12	-1.03	2.15	0.0014	0.0021	Tb927.3.1820	ID=exon_Tb927.3.1820-1;Name=exon;description=exon;size=1968;Parent=rna_Tb927.3.1820-1	Other
44726	7.3	7.45	7.62	7.41	-1.11	1.12	-1.03	2.15	6.25e-06	1.21e-05	Tb927.9.4930	ID=exon_Tb927.9.4930-1;Name=exon;description=exon;size=1459;Parent=rna_Tb927.9.4930-1	Other
25863	8.91	8.59	8.78	8.57	1.25	1.14	-1.01	2.15	1.85e-10	6.2e-10	Tb11.v5.0337	ID=exon_Tb11.v5.0337-1;Name=exon;description=exon;size=3696;Parent=rna_Tb11.v5.0337-1	Other
42359	8.08	8.43	8.46	8.26	-1.27	1.02	-1.12	2.14	0.0004	0.0006	Tb927.3.580	ID=exon_Tb927.3.580-2;Name=exon;description=exon;size=1743;Parent=rna_Tb927.3.580-1	Other
43196	7.84	7.75	7.79	7.59	1.07	1.03	-1.11	2.14	0.0026	0.0037	Tb927.6.1940	ID=exon_Tb927.6.1940-1;Name=exon;description=exon;size=3166;Parent=rna_Tb927.6.1940-1	Other
43437	10.23	9.96	10.03	9.83	1.2	1.05	-1.09	2.14	0.0019	0.0028	Tb927.6.5070	ID=exon_Tb927.6.5070-1;Name=exon;description=exon;size=1984;Parent=rna_Tb927.6.5070-1	Other
44082	8.3	8.36	8.45	8.25	-1.05	1.06	-1.08	2.14	0.001	0.0015	Tb927.8.2620	ID=exon_Tb927.8.2620-1;Name=exon;description=exon;size=3167;Parent=rna_Tb927.8.2620-1	Other
40489	7.95	7.78	7.89	7.68	1.12	1.07	-1.07	2.14	0.0004	0.0007	Tb927.10.7680	ID=exon_Tb927.10.7680-1;Name=exon;description=exon;size=2607;Parent=rna_Tb927.10.7680-1	Other
43010	8.21	8.29	8.39	8.19	-1.06	1.07	-1.07	2.14	0.001	0.0015	Tb927.5.3290	ID=exon_Tb927.5.3290-1;Name=exon;description=exon;size=5544;Parent=rna_Tb927.5.3290-1	Other
43362	7.87	7.6	7.71	7.52	1.21	1.08	-1.06	2.14	0.0003	0.0005	Tb927.6.4000	ID=exon_Tb927.6.4000-1;Name=exon;description=exon;size=2359;Parent=rna_Tb927.6.4000-1	Other
26608	5.99	5.9	6.01	5.82	1.06	1.08	-1.06	2.14	0.0412	0.0503	Tb927.1.3920	ID=exon_Tb927.1.3920-1;Name=exon;description=exon;size=258;Parent=rna_Tb927.1.3920-1	Other
43455	7.31	7.4	7.53	7.33	-1.06	1.09	-1.05	2.14	0.0118	0.0154	Tb927.6.640	ID=exon_Tb927.6.640-1;Name=exon;description=exon;size=5214;Parent=rna_Tb927.6.640-1	Other
25570	8.05	8.2	8.32	8.13	-1.11	1.09	-1.05	2.14	4.25e-05	7.47e-05	Tb11.02.5130b	ID=exon_Tb11.02.5130b-1;Name=exon;description=exon;size=2754;Parent=rna_Tb11.02.5130b-1	Other
40906	6.94	6.67	6.83	6.64	1.2	1.11	-1.03	2.14	0.004	0.0056	Tb927.11.13150	ID=exon_Tb927.11.13150-1;Name=exon;description=exon;size=4846;Parent=rna_Tb927.11.13150-1	Other
40451	7.11	6.89	7.04	6.85	1.16	1.11	-1.03	2.14	0.0004	0.0007	Tb927.10.7130	ID=exon_Tb927.10.7130-1;Name=exon;description=exon;size=2617;Parent=rna_Tb927.10.7130-1	Other
44430	7.94	7.92	8.07	7.88	1.01	1.11	-1.03	2.14	0.0127	0.0165	Tb927.8.830	ID=exon_Tb927.8.830-1;Name=exon;description=exon;size=6333;Parent=rna_Tb927.8.830-1	Other
42995	8.23	8.37	8.51	8.32	-1.1	1.11	-1.03	2.14	0.0039	0.0054	Tb927.5.3120	ID=exon_Tb927.5.3120-1;Name=exon;description=exon;size=1695;Parent=rna_Tb927.5.3120-1	Other
42482	8.81	8.47	8.48	8.28	1.27	1.01	-1.13	2.14	1.66e-05	3.04e-05	Tb927.4.1190	ID=exon_Tb927.4.1190-1;Name=exon;description=exon;size=651;Parent=rna_Tb927.4.1190-1	Other
44497	7.31	7.45	7.63	7.44	-1.11	1.13	-1.01	2.14	8.99e-05	0.0002	Tb927.8.8050	ID=exon_Tb927.8.8050-1;Name=exon;description=exon;size=2967;Parent=rna_Tb927.8.8050-1	Other
42364	7.41	7.67	7.84	7.65	-1.19	1.13	-1.01	2.14	9.15e-06	1.73e-05	Tb927.3.4960	ID=exon_Tb927.3.4960-1;Name=exon;description=exon;size=5138;Parent=rna_Tb927.3.4960-1	Other
25955	7.85	8.08	8.08	7.9	-1.17	1	-1.13	2.13	0.0011	0.0017	Tb11.v5.0470	ID=exon_Tb11.v5.0470-1;Name=exon;description=exon;size=2589;Parent=rna_Tb11.v5.0470-1	Other
24844	2.09	2.22	2.23	2.05	-1.09	1.01	-1.12	2.13	0.0482	0.0583	Tb09.244.1110	ID=gene6433;Name=Tb09.244.1110;Note=variant surface glycoprotein (VSG%2C pseudogene)%2C putative~degenerate and frameshifted;gbkey=Gene;locus_tag=Tb09.244.1110;pseudo=true	Other
28087	6.21	6.06	6.1	5.92	1.11	1.03	-1.1	2.13	0.029	0.0361	Tb927.6.230	ID=exon_Tb927.6.230-1;Name=exon;description=exon;size=225;Parent=rna_Tb927.6.230-1	Other
40609	7.55	7.44	7.48	7.31	1.08	1.03	-1.1	2.13	0.0362	0.0446	Tb927.10.9220	ID=exon_Tb927.10.9220-1;Name=exon;description=exon;size=3653;Parent=rna_Tb927.10.9220-1	Other
26154	7.67	7.94	8	7.81	-1.21	1.04	-1.09	2.13	0.046	0.0559	Tb11.v5.0703	ID=exon_Tb11.v5.0703-1;Name=exon;description=exon;size=1047;Parent=rna_Tb11.v5.0703-1	Other
39985	8.59	8.45	8.51	8.34	1.1	1.05	-1.08	2.13	0.0018	0.0026	Tb927.10.14470	ID=exon_Tb927.10.14470-1;Name=exon;description=exon;size=6903;Parent=rna_Tb927.10.14470-1	Other
27963	7.84	7.74	7.83	7.65	1.07	1.06	-1.07	2.13	0.0102	0.0134	Tb927.5.3230	ID=exon_Tb927.5.3230-1;Name=exon;description=exon;size=6573;Parent=rna_Tb927.5.3230-1	Other
26916	8.73	8.55	8.64	8.46	1.13	1.07	-1.06	2.13	0.0031	0.0043	Tb927.10.3820	ID=exon_Tb927.10.3820-1;Name=exon;description=exon;size=7050;Parent=rna_Tb927.10.3820-1	Other
44378	8.7	8.75	8.86	8.68	-1.04	1.08	-1.05	2.13	8.05e-05	0.0001	Tb927.8.6330	ID=exon_Tb927.8.6330-1;Name=exon;description=exon;size=2809;Parent=rna_Tb927.8.6330-1	Other
25746	7.57	7.26	7.4	7.22	1.24	1.1	-1.03	2.13	4.63e-06	9.07e-06	Tb11.v5.0196	ID=exon_Tb11.v5.0196-1;Name=exon;description=exon;size=801;Parent=rna_Tb11.v5.0196-1	Other
40806	7.1	7.03	7.17	6.99	1.04	1.1	-1.03	2.13	0.0149	0.0192	Tb927.11.11850	ID=exon_Tb927.11.11850-1;Name=exon;description=exon;size=3963;Parent=rna_Tb927.11.11850-1	Other
24883	1.83	1.82	1.98	1.81	1.01	1.12	-1.01	2.13	0.005	0.0068	Tb09.v4.0208	ID=exon_Tb09.v4.0208-2;Name=exon;description=exon;size=852;Parent=rna_Tb09.v4.0208-1	Other
41445	6.85	6.87	6.88	6.71	-1.02	1	-1.12	2.12	0.0371	0.0455	Tb927.11.4160	ID=exon_Tb927.11.4160-1;Name=exon;description=exon;size=4225;Parent=rna_Tb927.11.4160-1	Other
44690	6.54	6.61	6.62	6.45	-1.05	1.01	-1.11	2.12	0.0477	0.0577	Tb927.9.3800	ID=exon_Tb927.9.3800-1;Name=exon;description=exon;size=1899;Parent=rna_Tb927.9.3800-1	Other
42728	9.62	9.4	9.44	9.27	1.17	1.03	-1.09	2.12	0.0226	0.0286	Tb927.4.4410	ID=exon_Tb927.4.4410-1;Name=exon;description=exon;size=5030;Parent=rna_Tb927.4.4410-1	Other
25751	6.94	7	7.05	6.89	-1.04	1.04	-1.08	2.12	0.0108	0.0141	Tb11.v5.0201	ID=exon_Tb11.v5.0201-1;Name=exon;description=exon;size=1860;Parent=rna_Tb11.v5.0201-1	Other
41548	8.3	8	8.08	7.9	1.23	1.05	-1.07	2.12	0.0003	0.0005	Tb927.11.5370	ID=exon_Tb927.11.5370-1;Name=exon;description=exon;size=2827;Parent=rna_Tb927.11.5370-1	Other
26187	8.71	8.51	8.57	8.4	1.16	1.05	-1.07	2.12	7.64e-06	1.46e-05	Tb11.v5.0742	ID=exon_Tb11.v5.0742-1;Name=exon;description=exon;size=849;Parent=rna_Tb11.v5.0742-1	Other
26544	6.71	6.79	6.87	6.7	-1.05	1.06	-1.06	2.12	0.0188	0.0239	Tb927.1.2760	ID=exon_Tb927.1.2760-1;Name=exon;description=exon;size=522;Parent=rna_Tb927.1.2760-1	Other
27846	6.92	7.09	7.18	7.01	-1.13	1.06	-1.06	2.12	0.0008	0.0012	Tb927.4.5350	ID=exon_Tb927.4.5350-1;Name=exon;description=exon;size=2037;Parent=rna_Tb927.4.5350-1	Other
28976	5.55	5.31	5.4	5.24	1.18	1.07	-1.05	2.12	0.0002	0.0004	Tb927.9.5570	ID=exon_Tb927.9.5570-1;Name=exon;description=exon;size=369;Parent=rna_Tb927.9.5570-1	Other
41395	8.83	8.67	8.78	8.62	1.12	1.08	-1.04	2.12	0.0033	0.0047	Tb927.11.3490	ID=exon_Tb927.11.3490-1;Name=exon;description=exon;size=3313;Parent=rna_Tb927.11.3490-1	Other
45027	7.97	7.68	7.83	7.66	1.22	1.11	-1.01	2.12	2.95e-05	5.27e-05	Tb927.9.12070	ID=exon_Tb927.9.12070-1;Name=exon;description=exon;size=3392;Parent=rna_Tb927.9.12070-1	Other
43462	8.06	8	8.15	7.99	1.04	1.11	-1.01	2.12	0.004	0.0055	Tb927.6.740	ID=exon_Tb927.6.740-1;Name=exon;description=exon;size=5695;Parent=rna_Tb927.6.740-1	Other
27763	1.92	1.96	2.11	1.94	-1.03	1.11	-1.01	2.12	0.0212	0.0268	Tb927.4.1200	ID=exon_Tb927.4.1200-1;Name=exon;description=exon;size=996;Parent=rna_Tb927.4.1200-1	Other
44974	7.44	7.43	7.47	7.31	1.01	1.03	-1.08	2.11	0.0478	0.0578	Tb927.9.10820	ID=exon_Tb927.9.10820-1;Name=exon;description=exon;size=2081;Parent=rna_Tb927.9.10820-1	Other
25066	1.67	1.71	1.76	1.6	-1.03	1.03	-1.08	2.11	0.0318	0.0393	Tb927.11.20670	ID=exon_Tb927.11.20670-2;Name=exon;description=exon;size=564;Parent=rna_Tb927.11.20670-1	Other
25939	10.26	9.98	10.07	9.91	1.21	1.06	-1.05	2.11	0.009	0.012	Tb11.v5.0440	ID=exon_Tb11.v5.0440-1;Name=exon;description=exon;size=1080;Parent=rna_Tb11.v5.0440-1	Other
25836	1.73	1.79	1.9	1.75	-1.04	1.08	-1.03	2.11	0.0438	0.0533	Tb11.v5.0300	ID=exon_Tb11.v5.0300-1;Name=exon;description=exon;size=570;Parent=rna_Tb11.v5.0300-1	Other
43012	6.94	6.8	6.92	6.77	1.1	1.09	-1.02	2.11	0.0488	0.059	Tb927.5.3310	ID=exon_Tb927.5.3310-1;Name=exon;description=exon;size=1961;Parent=rna_Tb927.5.3310-1	Other
44653	7.2	7.19	7.31	7.16	1.01	1.09	-1.02	2.11	0.045	0.0547	Tb927.9.2900	ID=exon_Tb927.9.2900-1;Name=exon;description=exon;size=8500;Parent=rna_Tb927.9.2900-1	Other
42692	7.94	7.56	7.57	7.44	1.31	1.01	-1.09	2.1	0.0008	0.0011	Tb927.4.3980	ID=exon_Tb927.4.3980-1;Name=exon;description=exon;size=2558;Parent=rna_Tb927.4.3980-1	Other
44813	10.28	10.17	10.18	10.05	1.08	1.01	-1.09	2.1	0.0136	0.0176	Tb927.9.7110	ID=exon_Tb927.9.7110-1;Name=exon;description=exon;size=2073;Parent=rna_Tb927.9.7110-1	Other
27848	8.5	8.37	8.39	8.26	1.09	1.02	-1.08	2.1	0.0002	0.0003	Tb927.4.5380	ID=exon_Tb927.4.5380-1;Name=exon;description=exon;size=4414;Parent=rna_Tb927.4.5380-1	Other
44034	9.1	8.81	8.85	8.71	1.23	1.03	-1.07	2.1	4.11e-05	7.22e-05	Tb927.8.2030	ID=exon_Tb927.8.2030-1;Name=exon;description=exon;size=1799;Parent=rna_Tb927.8.2030-1	Other
44535	8.75	8.93	8.97	8.84	-1.14	1.03	-1.07	2.1	9.37e-06	1.77e-05	Tb927.9.14120	ID=exon_Tb927.9.14120-1;Name=exon;description=exon;size=2153;Parent=rna_Tb927.9.14120-1	Other
44510	10.25	9.87	9.92	9.78	1.31	1.04	-1.06	2.1	4.48e-05	7.84e-05	Tb927.8.8220	ID=exon_Tb927.8.8220-1;Name=exon;description=exon;size=2000;Parent=rna_Tb927.8.8220-1	Other
41129	7.26	7.35	7.48	7.33	-1.06	1.09	-1.01	2.1	0.0155	0.0199	Tb927.11.15730	ID=exon_Tb927.11.15730-1;Name=exon;description=exon;size=2378;Parent=rna_Tb927.11.15730-1	Other
43093	8.95	9.05	9.18	9.04	-1.07	1.09	-1.01	2.1	0.0046	0.0063	Tb05.5K5.30	ID=exon_Tb05.5K5.30-1;Name=exon;description=exon;size=5148;Parent=rna_Tb05.5K5.30-1	Other
27458	1.89	1.85	1.99	1.85	1.02	1.1	-1	2.1	0.0291	0.0363	Tb927.11.7630	ID=exon_Tb927.11.7630-1;Name=exon;description=exon;size=1869;Parent=rna_Tb927.11.7630-1	Other
44570	8.01	8.18	8.19	8.06	-1.12	1.01	-1.08	2.09	0.0004	0.0006	Tb927.9.15100	ID=exon_Tb927.9.15100-1;Name=exon;description=exon;size=1395;Parent=rna_Tb927.9.15100-1	Other
42626	6.05	5.88	5.91	5.79	1.12	1.02	-1.07	2.09	0.0218	0.0276	Tb927.4.3040	ID=exon_Tb927.4.3040-1;Name=exon;description=exon;size=3558;Parent=rna_Tb927.4.3040-1	Other
41795	7.12	6.96	7.01	6.88	1.11	1.03	-1.06	2.09	0.0239	0.03	Tb927.11.8460	ID=exon_Tb927.11.8460-1;Name=exon;description=exon;size=1653;Parent=rna_Tb927.11.8460-1	Other
39906	6.32	6.46	6.5	6.38	-1.1	1.03	-1.06	2.09	0.0092	0.0122	Tb927.10.1310	ID=exon_Tb927.10.1310-1;Name=exon;description=exon;size=3017;Parent=rna_Tb927.10.1310-1	Other
44914	8.73	8.86	8.9	8.77	-1.1	1.03	-1.06	2.09	0.0041	0.0057	Tb927.9.9550	ID=exon_Tb927.9.9550-1;Name=exon;description=exon;size=2078;Parent=rna_Tb927.9.9550-1	Other
39480	8.55	8.77	8.81	8.68	-1.16	1.03	-1.06	2.09	0.0123	0.016	Tb927.1.1420	ID=exon_Tb927.1.1420-1;Name=exon;description=exon;size=2757;Parent=rna_Tb927.1.1420-1	Other
39926	9.59	9.43	9.48	9.35	1.12	1.04	-1.05	2.09	0.0003	0.0005	Tb927.10.13790	ID=exon_Tb927.10.13790-1;Name=exon;description=exon;size=3956;Parent=rna_Tb927.10.13790-1	Other
39868	7.66	7.57	7.63	7.49	1.07	1.04	-1.05	2.09	0.03	0.0372	Tb927.10.13030	ID=exon_Tb927.10.13030-1;Name=exon;description=exon;size=2143;Parent=rna_Tb927.10.13030-1	Other
28749	1.55	1.64	1.71	1.57	-1.07	1.04	-1.05	2.09	0.0054	0.0073	Tb927.9.16500	ID=exon_Tb927.9.16500-1;Name=exon;description=exon;size=1551;Parent=rna_Tb927.9.16500-1	Other
26215	8.02	7.85	7.94	7.82	1.13	1.07	-1.02	2.09	0.0009	0.0013	Tb11.v5.0773	ID=exon_Tb11.v5.0773-1;Name=exon;description=exon;size=1260;Parent=rna_Tb11.v5.0773-1	Other
44645	7.66	7.61	7.72	7.6	1.04	1.08	-1.01	2.09	0.025	0.0313	Tb927.9.2590	ID=exon_Tb927.9.2590-1;Name=exon;description=exon;size=4557;Parent=rna_Tb927.9.2590-1	Other
42064	7.43	7.57	7.68	7.55	-1.1	1.08	-1.01	2.09	0.0007	0.001	Tb927.2.6130	ID=exon_Tb927.2.6130-1;Name=exon;description=exon;size=3275;Parent=rna_Tb927.2.6130-1	Other
42112	7.42	7.54	7.58	7.46	-1.09	1.03	-1.05	2.08	0.0003	0.0005	Tb927.3.1700	ID=exon_Tb927.3.1700-1;Name=exon;description=exon;size=1551;Parent=rna_Tb927.3.1700-1	Other
26594	5.04	4.62	4.71	4.6	1.33	1.06	-1.02	2.08	0.0317	0.0392	Tb927.1.3620	ID=exon_Tb927.1.3620-1;Name=exon;description=exon;size=228;Parent=rna_Tb927.1.3620-1	Other
26165	9.9	9.74	9.82	9.71	1.12	1.06	-1.02	2.08	0.0022	0.0031	Tb11.v5.0718	ID=exon_Tb11.v5.0718-1;Name=exon;description=exon;size=1059;Parent=rna_Tb11.v5.0718-1	Other
45071	7.36	7.1	7.2	7.09	1.19	1.07	-1.01	2.08	0.0004	0.0007	Tb927.9.12900	ID=exon_Tb927.9.12900-1;Name=exon;description=exon;size=1816;Parent=rna_Tb927.9.12900-1	Other
40755	8.74	8.54	8.65	8.53	1.14	1.07	-1.01	2.08	0.0056	0.0076	Tb927.11.11210	ID=exon_Tb927.11.11210-1;Name=exon;description=exon;size=1231;Parent=rna_Tb927.11.11210-1	Other
40833	7.5	7.24	7.34	7.23	1.2	1.08	-1	2.08	0.0002	0.0003	Tb927.11.12230	ID=exon_Tb927.11.12230-1;Name=exon;description=exon;size=2015;Parent=rna_Tb927.11.12230-1	Other
43683	9.21	8.76	8.76	8.66	1.37	1	-1.07	2.07	1.26e-09	3.81e-09	Tb927.7.3740	ID=exon_Tb927.7.3740-1;Name=exon;description=exon;size=3853;Parent=rna_Tb927.7.3740-1	Other
26914	8.29	8.13	8.13	8.04	1.11	1	-1.07	2.07	0.0057	0.0077	Tb927.10.3780	ID=exon_Tb927.10.3780-1;Name=exon;description=exon;size=3069;Parent=rna_Tb927.10.3780-1	Other
44185	8.26	8.19	8.21	8.11	1.05	1.01	-1.06	2.07	0.0133	0.0172	Tb927.8.4000	ID=exon_Tb927.8.4000-1;Name=exon;description=exon;size=3522;Parent=rna_Tb927.8.4000-1	Other
27022	8.36	8.2	8.23	8.13	1.12	1.02	-1.05	2.07	0.0152	0.0196	Tb927.10.9240	ID=exon_Tb927.10.9240-1;Name=exon;description=exon;size=1098;Parent=rna_Tb927.10.9240-1	Other
43281	6.68	6.52	6.55	6.45	1.12	1.02	-1.05	2.07	0.0299	0.0372	Tb927.6.3010	ID=exon_Tb927.6.3010-1;Name=exon;description=exon;size=2946;Parent=rna_Tb927.6.3010-1	Other
44271	7.79	7.72	7.76	7.67	1.05	1.03	-1.04	2.07	0.0102	0.0135	Tb927.8.5170	ID=exon_Tb927.8.5170-1;Name=exon;description=exon;size=4410;Parent=rna_Tb927.8.5170-1	Other
42121	8.3	8.24	8.3	8.2	1.04	1.04	-1.03	2.07	0.0259	0.0324	Tb927.3.1800	ID=exon_Tb927.3.1800-1;Name=exon;description=exon;size=4944;Parent=rna_Tb927.3.1800-1	Other
41700	8.22	8.07	8.14	8.04	1.11	1.05	-1.02	2.07	0.0139	0.0179	Tb927.11.7170	ID=exon_Tb927.11.7170-1;Name=exon;description=exon;size=1942;Parent=rna_Tb927.11.7170-1	Other
26740	7.55	7.66	7.72	7.62	-1.08	1.05	-1.02	2.07	0.0426	0.052	Tb927.10.11070	ID=exon_Tb927.10.11070-1;Name=exon;description=exon;size=1555;Parent=rna_Tb927.10.11070-1	Other
43058	8.02	7.79	7.87	7.77	1.18	1.06	-1.01	2.07	0.0002	0.0003	Tb927.5.3860	ID=exon_Tb927.5.3860-1;Name=exon;description=exon;size=1906;Parent=rna_Tb927.5.3860-1	Other
42029	7.18	7.36	7.45	7.35	-1.14	1.06	-1.01	2.07	0.0002	0.0004	Tb927.2.5180	ID=exon_Tb927.2.5180-1;Name=exon;description=exon;size=1166;Parent=rna_Tb927.2.5180-1	Other
42430	8.97	9.02	9.05	8.96	-1.04	1.02	-1.04	2.06	0.0006	0.001	Tb927.3.5640	ID=exon_Tb927.3.5640-1;Name=exon;description=exon;size=1905;Parent=rna_Tb927.3.5640-1	Other
26495	9.32	9.78	9.81	9.72	-1.38	1.02	-1.04	2.06	4.75e-05	8.27e-05	Tb927.1.1740	ID=exon_Tb927.1.1740-1;Name=exon;description=exon;size=21753;Parent=rna_Tb927.1.1740-1	Other
39941	7.36	6.85	6.91	6.83	1.42	1.04	-1.02	2.06	0.0055	0.0075	Tb927.10.13930	ID=exon_Tb927.10.13930-1;Name=exon;description=exon;size=1224;Parent=rna_Tb927.10.13930-1	Other
43688	6.93	7.17	7.23	7.14	-1.18	1.04	-1.02	2.06	9e-05	0.0002	Tb927.7.3790	ID=exon_Tb927.7.3790-1;Name=exon;description=exon;size=1854;Parent=rna_Tb927.7.3790-1	Other
41268	7.48	7.2	7.29	7.2	1.21	1.06	-1	2.06	0.0022	0.0031	Tb927.11.2110	ID=exon_Tb927.11.2110-1;Name=exon;description=exon;size=1423;Parent=rna_Tb927.11.2110-1	Other
42314	9.87	9.99	10.08	9.98	-1.09	1.06	-1	2.06	0.0005	0.0008	Tb927.3.4270	ID=exon_Tb927.3.4270-1;Name=exon;description=exon;size=4963;Parent=rna_Tb927.3.4270-1	Other
44404	8.31	8.44	8.45	8.39	-1.09	1.01	-1.04	2.05	0.0349	0.0431	Tb927.8.6640	ID=exon_Tb927.8.6640-1;Name=exon;description=exon;size=1834;Parent=rna_Tb927.8.6640-1	Other
41852	8.2	8.06	8.09	8.02	1.1	1.02	-1.03	2.05	0.0156	0.02	Tb927.11.9270	ID=exon_Tb927.11.9270-1;Name=exon;description=exon;size=3020;Parent=rna_Tb927.11.9270-1	Other
25221	1.46	1.61	1.65	1.57	-1.11	1.02	-1.03	2.05	0.0182	0.0232	Tb09.v4.0044	ID=exon_Tb09.v4.0044-1;Name=exon;description=exon;size=1407;Parent=rna_Tb09.v4.0044-1	Other
41249	10.67	10.78	10.82	10.75	-1.08	1.03	-1.02	2.05	0.0404	0.0494	TB927.1.510	ID=gene45;Name=TB927.1.510;gbkey=Gene;locus_tag=TB927.1.510	Other
26490	2.1	2.25	2.29	2.22	-1.1	1.03	-1.02	2.05	0.0477	0.0578	Tb927.1.1520	ID=exon_Tb927.1.1520-1;Name=exon;description=exon;size=339;Parent=rna_Tb927.1.1520-1	Other
43950	8.34	8.51	8.59	8.51	-1.13	1.05	-1	2.05	0.0003	0.0005	Tb927.7.7470	ID=exon_Tb927.7.7470-1;Name=exon;description=exon;size=3788;Parent=rna_Tb927.7.7470-1	Other
28741	1.95	1.74	1.76	1.71	1.16	1.02	-1.02	2.04	0.0319	0.0395	Tb927.9.16380	ID=exon_Tb927.9.16380-2;Name=exon;description=exon;size=1395;Parent=rna_Tb927.9.16380-1	Other
39754	8	7.87	7.9	7.85	1.09	1.02	-1.02	2.04	0.0105	0.0137	Tb927.10.11510	ID=exon_Tb927.10.11510-1;Name=exon;description=exon;size=2847;Parent=rna_Tb927.10.11510-1	Other
24877	1.7	1.8	1.83	1.78	-1.07	1.03	-1.01	2.04	0.0476	0.0576	Tb09.244.0550	ID=gene6487;Name=Tb09.244.0550;Note=variant surface glycoprotein (VSG%2C pseudogene)%2C putative~frameshifted and point mutation;gbkey=Gene;locus_tag=Tb09.244.0550;pseudo=true	Other
44488	7.69	7.88	7.92	7.87	-1.14	1.03	-1.01	2.04	0.0008	0.0012	Tb927.8.7840	ID=exon_Tb927.8.7840-2;Name=exon;description=exon;size=2397;Parent=rna_Tb927.8.7840-1	Other
41513	6.85	7.23	7.27	7.21	-1.3	1.03	-1.01	2.04	2.83e-06	5.73e-06	Tb927.11.4990	ID=exon_Tb927.11.4990-1;Name=exon;description=exon;size=2549;Parent=rna_Tb927.11.4990-1	Other
40917	11.24	11.05	11.06	11.02	1.15	1.01	-1.02	2.03	0.0128	0.0166	Tb927.11.13270	ID=exon_Tb927.11.13270-1;Name=exon;description=exon;size=2908;Parent=rna_Tb927.11.13270-1	Other
43560	9.66	9.45	9.48	9.44	1.16	1.02	-1.01	2.03	4.69e-05	8.18e-05	Tb927.7.2120	ID=exon_Tb927.7.2120-1;Name=exon;description=exon;size=3684;Parent=rna_Tb927.7.2120-1	Other
42619	7.96	8.23	8.25	8.23	-1.21	1.02	-1	2.02	0.0162	0.0208	Tb927.4.260	ID=exon_Tb927.4.260-1;Name=exon;description=exon;size=1674;Parent=rna_Tb927.4.260-1	Other
43678	8.6	8.91	8.94	8.91	-1.24	1.02	-1	2.02	0.0002	0.0004	Tb927.7.3650	ID=exon_Tb927.7.3650-1;Name=exon;description=exon;size=3001;Parent=rna_Tb927.7.3650-1	Other
40050	8.39	8.18	8.18	8.16	1.16	1	-1.01	2.01	0.0007	0.001	Tb927.10.15580	ID=exon_Tb927.10.15580-1;Name=exon;description=exon;size=615;Parent=rna_Tb927.10.15580-1	Other
43898	6.24	6.46	6.47	6.45	-1.17	1	-1.01	2.01	0.0007	0.0011	Tb927.7.6800	ID=exon_Tb927.7.6800-1;Name=exon;description=exon;size=1631;Parent=rna_Tb927.7.6800-1	Other
40442	6.92	7.13	7.14	7.13	-1.16	1	-1	2	0.0077	0.0102	Tb927.10.7040	ID=exon_Tb927.10.7040-1;Name=exon;description=exon;size=2324;Parent=rna_Tb927.10.7040-1	Other
28131	11.33	11.17	10.38	9.34	1.12	-1.73	-3.54	1.81	1.76e-22	3.39e-21	Tb927.6.4300	ID=exon_Tb927.6.4300-1;Name=exon;description=exon;size=1579;Parent=rna_Tb927.6.4300-1	Other
27808	3.02	3.99	5.87	5.03	-1.96	3.69	2.07	1.62	9.77e-19	1.05e-17	Tb927.4.3290	ID=exon_Tb927.4.3290-1;Name=exon;description=exon;size=1281;Parent=rna_Tb927.4.3290-1	Other
28851	7.35	7.38	6.45	5.58	-1.03	-1.91	-3.48	1.57	1.49e-18	1.55e-17	Tb927.9.2460	ID=exon_Tb927.9.2460-1;Name=exon;description=exon;size=431;Parent=rna_Tb927.9.2460-1	Other
26717	4.48	5.92	7.57	6.68	-2.72	3.14	1.69	1.45	8.85e-21	1.26e-19	Tb927.10.10210	ID=exon_Tb927.10.10210-1;Name=exon;description=exon;size=1122;Parent=rna_Tb927.10.10210-1	Other
43459	8.94	8.6	10.24	9.39	1.27	3.11	1.73	1.38	7.24e-17	5.85e-16	Tb927.6.700	ID=exon_Tb927.6.700-1;Name=exon;description=exon;size=3728;Parent=rna_Tb927.6.700-1	Other
28129	12.13	12.04	11.38	10.56	1.06	-1.58	-2.8	1.22	3.1e-24	7.92e-23	Tb927.6.4280	ID=exon_Tb927.6.4280-1;Name=exon;description=exon;size=1500;Parent=rna_Tb927.6.4280-1	Other
26003	12.05	11.98	11.36	10.59	1.05	-1.53	-2.62	1.09	3.28e-28	1.67e-26	Tb11.v5.0531	ID=exon_Tb11.v5.0531-1;Name=exon;description=exon;size=1119;Parent=rna_Tb11.v5.0531-1	Other
40816	10.5	10.58	10.04	9.25	-1.06	-1.45	-2.51	1.06	4.36e-27	1.72e-25	Tb927.11.11980	ID=exon_Tb927.11.11980-1;Name=exon;description=exon;size=1004;Parent=rna_Tb927.11.11980-1	Other
44151	10.29	10.02	9.85	8.9	1.2	-1.13	-2.18	1.05	1.93e-09	5.67e-09	Tb927.8.3530	ID=exon_Tb927.8.3530-1;Name=exon;description=exon;size=1428;Parent=rna_Tb927.8.3530-1	Other
26124	10.45	10.77	10.02	9.38	-1.25	-1.68	-2.62	0.94	1.77e-15	1.15e-14	Tb11.v5.0668	ID=exon_Tb11.v5.0668-1;Name=exon;description=exon;size=1494;Parent=rna_Tb11.v5.0668-1	Other
28942	9.28	9.56	8.7	8.12	-1.22	-1.82	-2.72	0.9	6.69e-17	5.43e-16	Tb927.9.4710	ID=exon_Tb927.9.4710-1;Name=exon;description=exon;size=393;Parent=rna_Tb927.9.4710-1	Other
43493	8.74	8.97	8.36	7.72	-1.17	-1.52	-2.38	0.86	7.06e-22	1.22e-20	Tb927.7.190	ID=exon_Tb927.7.190-1;Name=exon;description=exon;size=2467;Parent=rna_Tb927.7.190-1	Other
41161	11.02	11.21	10.87	10.14	-1.14	-1.26	-2.1	0.84	3.75e-25	1.12e-23	Tb927.11.16130	ID=exon_Tb927.11.16130-1;Name=exon;description=exon;size=791;Parent=rna_Tb927.11.16130-1	Other
25365	9.07	9.23	8.57	7.95	-1.11	-1.58	-2.42	0.84	5.82e-21	8.54e-20	Tb10.v4.0052	ID=exon_Tb10.v4.0052-1;Name=exon;description=exon;size=14643;Parent=rna_Tb10.v4.0052-1	Other
39507	6.75	6.72	7.81	7.14	1.03	2.14	1.34	0.8	6.36e-10	1.99e-09	Tb10.100.0010	ID=gene6553;Name=Tb10.100.0010;Note=expression site-associated gene (ESAG%2C pseudogene)%2C putative;gbkey=Gene;locus_tag=Tb10.100.0010;pseudo=true	Other
39741	9.42	9.56	8.58	8.09	-1.1	-1.98	-2.78	0.8	3.75e-35	5.68e-33	Tb927.10.11300	ID=exon_Tb927.10.11300-1;Name=exon;description=exon;size=738;Parent=rna_Tb927.10.11300-1	Other
44755	9.01	9.39	8.73	8.16	-1.31	-1.58	-2.35	0.77	1.26e-25	4.06e-24	Tb927.9.5690	ID=exon_Tb927.9.5690-1;Name=exon;description=exon;size=606;Parent=rna_Tb927.9.5690-1	Other
29083	7.9	8.22	7.86	7.19	-1.25	-1.29	-2.04	0.75	3.78e-17	3.17e-16	Tb927.9.9210	ID=exon_Tb927.9.9210-1;Name=exon;description=exon;size=437;Parent=rna_Tb927.9.9210-1	Other
25924	7.13	6.88	8.04	7.47	1.19	2.25	1.51	0.74	1.87e-16	1.43e-15	Tb11.v5.0423	ID=exon_Tb11.v5.0423-1;Name=exon;description=exon;size=708;Parent=rna_Tb11.v5.0423-1	Other
44517	8.97	9.18	8.56	7.99	-1.16	-1.54	-2.28	0.74	1.23e-14	7.08e-14	Tb927.8.8330	ID=exon_Tb927.8.8330-1;Name=exon;description=exon;size=4359;Parent=rna_Tb927.8.8330-1	Other
26063	11.7	11.64	11.04	10.48	1.05	-1.52	-2.23	0.71	4.4e-28	2.18e-26	Tb11.v5.0605	ID=exon_Tb11.v5.0605-1;Name=exon;description=exon;size=1377;Parent=rna_Tb11.v5.0605-1	Other
43392	8.12	7.72	8.5	7.73	1.32	1.71	1	0.71	2.66e-13	1.28e-12	Tb927.6.440	ID=exon_Tb927.6.440-1;Name=exon;description=exon;size=6079;Parent=rna_Tb927.6.440-1	Other
26177	11.57	11.23	10.6	10.06	1.26	-1.55	-2.26	0.71	1.83e-13	8.99e-13	Tb11.v5.0732	ID=exon_Tb11.v5.0732-1;Name=exon;description=exon;size=1251;Parent=rna_Tb11.v5.0732-1	Other
27382	7.83	8.33	7.69	7.15	-1.41	-1.56	-2.26	0.7	1.8e-20	2.49e-19	Tb927.11.3230	ID=exon_Tb927.11.3230-1;Name=exon;description=exon;size=419;Parent=rna_Tb927.11.3230-1	Other
41370	9.82	9.8	9.55	8.89	1.02	-1.18	-1.87	0.69	1.26e-12	5.55e-12	Tb927.11.3250	ID=exon_Tb927.11.3250-1;Name=exon;description=exon;size=15333;Parent=rna_Tb927.11.3250-1	Other
28351	6.6	6.45	7.25	6.55	1.11	1.75	1.07	0.68	1.26e-14	7.28e-14	Tb927.7.7390	ID=exon_Tb927.7.7390-1;Name=exon;description=exon;size=307;Parent=rna_Tb927.7.7390-1	Other
28943	9.81	10.21	9.55	9.04	-1.32	-1.58	-2.25	0.67	5.08e-12	2.07e-11	Tb927.9.4730	ID=exon_Tb927.9.4730-1;Name=exon;description=exon;size=114;Parent=rna_Tb927.9.4730-1	Other
40399	10.47	9.61	10.75	10.22	1.81	2.19	1.52	0.67	4.15e-08	1.04e-07	Tb927.10.6400	ID=exon_Tb927.10.6400-1;Name=exon;description=exon;size=1945;Parent=rna_Tb927.10.6400-1	Other
44826	9.8	10.11	9.32	8.85	-1.23	-1.73	-2.39	0.66	1.93e-22	3.68e-21	Tb927.9.7590	ID=exon_Tb927.9.7590-1;Name=exon;description=exon;size=694;Parent=rna_Tb927.9.7590-1	Other
42069	7.45	7.07	8.07	7.5	1.3	2	1.34	0.66	1.41e-17	1.26e-16	Tb927.2.1700	ID=exon_Tb927.2.1700-1;Name=exon;description=exon;size=4603;Parent=rna_Tb927.2.1700-1	Other
43928	8.18	7.34	8.57	8.09	1.79	2.34	1.68	0.66	2.23e-14	1.24e-13	Tb927.7.840	ID=exon_Tb927.7.840-1;Name=exon;description=exon;size=800;Parent=rna_Tb927.7.840-1	Other
42489	11.12	10.85	10.47	9.88	1.2	-1.31	-1.96	0.65	2.79e-16	2.07e-15	Tb927.4.1300	ID=exon_Tb927.4.1300-1;Name=exon;description=exon;size=1964;Parent=rna_Tb927.4.1300-1	Other
26937	8.99	9.46	8.42	8.03	-1.39	-2.06	-2.7	0.64	1.45e-13	7.21e-13	Tb927.10.4570	ID=exon_Tb927.10.4570-1;Name=exon;description=exon;size=2979;Parent=rna_Tb927.10.4570-1	Other
41297	7.45	8.21	7.45	6.99	-1.69	-1.69	-2.33	0.64	2.96e-15	1.85e-14	Tb927.11.2400	ID=exon_Tb927.11.2400-1;Name=exon;description=exon;size=855;Parent=rna_Tb927.11.2400-1	Other
26107	11.39	11.39	10.81	10.29	-1	-1.5	-2.14	0.64	2.49e-24	6.43e-23	Tb11.v5.0650	ID=exon_Tb11.v5.0650-1;Name=exon;description=exon;size=1290;Parent=rna_Tb11.v5.0650-1	Other
26967	7.63	8	7.69	7.09	-1.29	-1.23	-1.87	0.64	1.96e-13	9.58e-13	Tb927.10.6370	ID=exon_Tb927.10.6370-1;Name=exon;description=exon;size=425;Parent=rna_Tb927.10.6370-1	Other
26419	7.76	7.97	7.72	7.1	-1.15	-1.19	-1.83	0.64	2.73e-14	1.5e-13	Tb11.v5.1011	ID=exon_Tb11.v5.1011-1;Name=exon;description=exon;size=7437;Parent=rna_Tb11.v5.1011-1	Other
40364	9.37	8.84	9.67	9.04	1.44	1.77	1.14	0.63	4.82e-10	1.53e-09	Tb927.10.5710	ID=exon_Tb927.10.5710-1;Name=exon;description=exon;size=703;Parent=rna_Tb927.10.5710-1	Other
26078	7.43	7.23	8.09	7.47	1.15	1.81	1.18	0.63	2.37e-23	5.25e-22	Tb11.v5.0621	ID=exon_Tb11.v5.0621-1;Name=exon;description=exon;size=2094;Parent=rna_Tb11.v5.0621-1	Other
27916	5.54	5.79	4.61	4.26	-1.19	-2.28	-2.9	0.62	6.56e-23	1.35e-21	Tb927.5.160	ID=exon_Tb927.5.160-1;Name=exon;description=exon;size=522;Parent=rna_Tb927.5.160-1	Other
26936	10.92	11.15	10.91	10.3	-1.17	-1.18	-1.8	0.62	7.92e-07	1.7e-06	Tb927.10.4560	ID=exon_Tb927.10.4560-1;Name=exon;description=exon;size=2743;Parent=rna_Tb927.10.4560-1	Other
39671	8.36	8.13	8.92	8.27	1.17	1.72	1.1	0.62	5.02e-17	4.15e-16	Tb927.10.10050	ID=exon_Tb927.10.10050-1;Name=exon;description=exon;size=4338;Parent=rna_Tb927.10.10050-1	Other
27532	6.13	5.46	6.81	6.42	1.59	2.56	1.95	0.61	8.69e-18	8.07e-17	Tb927.2.3330	ID=exon_Tb927.2.3330-1;Name=exon;description=exon;size=492;Parent=rna_Tb927.2.3330-1	Other
26714	8.34	7.99	8.71	8.04	1.27	1.64	1.03	0.61	5.64e-11	2.02e-10	Tb927.10.10060	ID=exon_Tb927.10.10060-1;Name=exon;description=exon;size=348;Parent=rna_Tb927.10.10060-1	Other
42235	11.98	12.06	11.69	11.14	-1.05	-1.29	-1.89	0.6	1.5e-17	1.34e-16	Tb927.3.3270	ID=exon_Tb927.3.3270-1;Name=exon;description=exon;size=2483;Parent=rna_Tb927.3.3270-1	Other
25911	10.07	9.95	9.86	9.22	1.08	-1.06	-1.66	0.6	1.82e-08	4.77e-08	Tb11.v5.0404	ID=exon_Tb11.v5.0404-1;Name=exon;description=exon;size=2172;Parent=rna_Tb11.v5.0404-1	Other
39559	7.32	6.81	7.49	6.86	1.41	1.6	1.03	0.57	5.03e-12	2.06e-11	Tb927.1.3670	ID=exon_Tb927.1.3670-1;Name=exon;description=exon;size=2388;Parent=rna_Tb927.1.3670-1	Other
42909	6.34	6.5	7.3	6.72	-1.12	1.73	1.16	0.57	2.92e-11	1.08e-10	Tb927.5.2020	ID=exon_Tb927.5.2020-1;Name=exon;description=exon;size=3714;Parent=rna_Tb927.5.2020-1	Other
39932	7.01	6.95	7.79	7.24	1.04	1.79	1.22	0.57	6.18e-11	2.2e-10	Tb927.10.13840	ID=exon_Tb927.10.13840-1;Name=exon;description=exon;size=2102;Parent=rna_Tb927.10.13840-1	Other
27975	7.28	7.11	8.25	7.82	1.13	2.21	1.64	0.57	2.76e-27	1.14e-25	Tb927.5.4130	ID=exon_Tb927.5.4130-1;Name=exon;description=exon;size=3249;Parent=rna_Tb927.5.4130-1	Other
28944	9.01	9.4	8.4	8.04	-1.31	-2.01	-2.57	0.56	3.23e-16	2.36e-15	Tb927.9.4750	ID=exon_Tb927.9.4750-1;Name=exon;description=exon;size=216;Parent=rna_Tb927.9.4750-1	Other
40938	9.92	9.67	9.39	8.84	1.19	-1.22	-1.78	0.56	4.24e-17	3.55e-16	Tb927.11.13500	ID=exon_Tb927.11.13500-1;Name=exon;description=exon;size=2967;Parent=rna_Tb927.11.13500-1	Other
25883	9.91	9.14	10.31	9.9	1.7	2.25	1.69	0.56	1.76e-11	6.7e-11	Tb05.5K5.210	ID=exon_Tb05.5K5.210-1;Name=exon;description=exon;size=4628;Parent=rna_Tb05.5K5.210-1	Other
44456	7.5	7.05	8.58	8.27	1.37	2.89	2.33	0.56	1.81e-25	5.61e-24	Tb927.8.7290	ID=exon_Tb927.8.7290-1;Name=exon;description=exon;size=1905;Parent=rna_Tb927.8.7290-1	Other
26823	9.95	10.27	9.68	9.22	-1.25	-1.51	-2.07	0.56	2.88e-20	3.87e-19	Tb927.10.14710	ID=exon_Tb927.10.14710-1;Name=exon;description=exon;size=892;Parent=rna_Tb927.10.14710-1	Other
41218	7.44	7.2	8.22	7.75	1.18	2.03	1.47	0.56	1.23e-20	1.73e-19	Tb927.11.16690	ID=exon_Tb927.11.16690-1;Name=exon;description=exon;size=3850;Parent=rna_Tb927.11.16690-1	Other
41798	11.6	11.86	11.33	10.87	-1.2	-1.44	-1.99	0.55	4.79e-23	1.01e-21	Tb927.11.880	ID=exon_Tb927.11.880-1;Name=exon;description=exon;size=770;Parent=rna_Tb927.11.880-1	Other
40101	7.57	7.47	8.12	7.5	1.07	1.57	1.02	0.55	1.73e-11	6.61e-11	Tb927.10.1770	ID=exon_Tb927.10.1770-1;Name=exon;description=exon;size=885;Parent=rna_Tb927.10.1770-1	Other
28489	6.86	6.77	7.58	7.03	1.07	1.75	1.2	0.55	1.39e-12	6.11e-12	Tb927.8.6560	ID=exon_Tb927.8.6560-1;Name=exon;description=exon;size=1122;Parent=rna_Tb927.8.6560-1	Other
27037	10.52	10.41	9.53	9.15	1.07	-1.85	-2.4	0.55	5.12e-35	7.33e-33	Tb927.10.9570	ID=exon_Tb927.10.9570-1;Name=exon;description=exon;size=3305;Parent=rna_Tb927.10.9570-1	Other
26821	9.9	10.24	9.66	9.21	-1.27	-1.5	-2.04	0.54	1.41e-18	1.47e-17	Tb927.10.14600	ID=exon_Tb927.10.14600-1;Name=exon;description=exon;size=924;Parent=rna_Tb927.10.14600-1	Other
44026	7.99	7.49	8.22	7.65	1.42	1.66	1.12	0.54	5.62e-12	2.28e-11	Tb927.8.1940	ID=exon_Tb927.8.1940-1;Name=exon;description=exon;size=2084;Parent=rna_Tb927.8.1940-1	Other
45052	11.6	11.31	10.91	10.42	1.22	-1.32	-1.85	0.53	2.84e-14	1.55e-13	Tb927.9.12550	ID=exon_Tb927.9.12550-1;Name=exon;description=exon;size=2249;Parent=rna_Tb927.9.12550-1	Other
41879	9.6	10.3	9.16	8.85	-1.63	-2.22	-2.74	0.52	8.14e-17	6.51e-16	Tb927.11.9590	ID=exon_Tb927.11.9590-1;Name=exon;description=exon;size=1992;Parent=rna_Tb927.11.9590-1	Other
26071	7.35	7.2	7.93	7.38	1.1	1.65	1.13	0.52	2.03e-16	1.54e-15	Tb11.v5.0614	ID=exon_Tb11.v5.0614-1;Name=exon;description=exon;size=2925;Parent=rna_Tb11.v5.0614-1	Other
44414	9.48	9.35	8.9	8.44	1.1	-1.36	-1.88	0.52	2.36e-13	1.14e-12	Tb927.8.6750	ID=exon_Tb927.8.6750-1;Name=exon;description=exon;size=1060;Parent=rna_Tb927.8.6750-1	Other
26819	9.02	9.5	8.79	8.4	-1.4	-1.63	-2.14	0.51	1.24e-24	3.37e-23	Tb927.10.14580	ID=exon_Tb927.10.14580-1;Name=exon;description=exon;size=606;Parent=rna_Tb927.10.14580-1	Other
28677	7.37	7.7	6.72	6.39	-1.25	-1.97	-2.48	0.51	1.4e-18	1.47e-17	Tb927.9.14370	ID=exon_Tb927.9.14370-1;Name=exon;description=exon;size=576;Parent=rna_Tb927.9.14370-1	Other
44640	10.46	10.15	9.87	9.36	1.24	-1.22	-1.73	0.51	5.4e-13	2.49e-12	Tb927.9.2470	ID=exon_Tb927.9.2470-1;Name=exon;description=exon;size=3300;Parent=rna_Tb927.9.2470-1	Other
26794	7.77	7.64	8.38	7.85	1.1	1.67	1.16	0.51	9.38e-24	2.21e-22	Tb927.10.13070	ID=exon_Tb927.10.13070-1;Name=exon;description=exon;size=3756;Parent=rna_Tb927.10.13070-1	Other
39547	7.66	7.44	8.26	7.76	1.17	1.76	1.25	0.51	8.46e-18	7.88e-17	Tb927.1.3260	ID=exon_Tb927.1.3260-1;Name=exon;description=exon;size=5798;Parent=rna_Tb927.1.3260-1	Other
26015	9	8.88	9.76	9.29	1.09	1.84	1.33	0.51	9.02e-17	7.17e-16	Tb11.v5.0546	ID=exon_Tb11.v5.0546-1;Name=exon;description=exon;size=3534;Parent=rna_Tb11.v5.0546-1	Other
27519	8.3	8.05	9.01	8.58	1.19	1.95	1.44	0.51	3.77e-28	1.88e-26	Tb927.2.2060	ID=exon_Tb927.2.2060-1;Name=exon;description=exon;size=1335;Parent=rna_Tb927.2.2060-1	Other
43219	8.49	8.37	8.34	7.76	1.09	-1.02	-1.52	0.5	2.39e-08	6.18e-08	Tb927.6.2200	ID=exon_Tb927.6.2200-1;Name=exon;description=exon;size=1019;Parent=rna_Tb927.6.2200-1	Other
44683	7.08	6.78	7.46	6.92	1.23	1.6	1.1	0.5	9.07e-14	4.63e-13	Tb927.9.3680	ID=exon_Tb927.9.3680-1;Name=exon;description=exon;size=4242;Parent=rna_Tb927.9.3680-1	Other
28383	4.07	5	5.69	5.17	-1.9	1.62	1.12	0.5	4.37e-06	8.6e-06	Tb927.8.1660	ID=exon_Tb927.8.1660-1;Name=exon;description=exon;size=237;Parent=rna_Tb927.8.1660-1	Other
41868	8.2	7.94	8.78	8.31	1.2	1.79	1.29	0.5	9.92e-11	3.45e-10	Tb927.11.9470	ID=exon_Tb927.11.9470-1;Name=exon;description=exon;size=1298;Parent=rna_Tb927.11.9470-1	Other
40557	10.19	10.48	10.01	9.57	-1.22	-1.39	-1.88	0.49	4.54e-18	4.38e-17	Tb927.10.8430	ID=exon_Tb927.10.8430-1;Name=exon;description=exon;size=556;Parent=rna_Tb927.10.8430-1	Other
44050	8.95	8.81	8.67	8.14	1.1	-1.1	-1.59	0.49	2.25e-12	9.6e-12	Tb927.8.2260	ID=exon_Tb927.8.2260-1;Name=exon;description=exon;size=1010;Parent=rna_Tb927.8.2260-1	Other
27069	9.06	9.31	9.17	8.65	-1.19	-1.1	-1.59	0.49	9.32e-11	3.25e-10	Tb927.11.1110	ID=exon_Tb927.11.1110-1;Name=exon;description=exon;size=4563;Parent=rna_Tb927.11.1110-1	Other
40090	6.44	5.85	6.64	6.16	1.51	1.73	1.24	0.49	6.63e-06	1.27e-05	Tb927.10.1650	ID=exon_Tb927.10.1650-1;Name=exon;description=exon;size=528;Parent=rna_Tb927.10.1650-1	Other
40842	7.54	7.55	8.35	7.86	-1.01	1.74	1.25	0.49	1.92e-22	3.66e-21	Tb927.11.12310	ID=exon_Tb927.11.12310-1;Name=exon;description=exon;size=3792;Parent=rna_Tb927.11.12310-1	Other
44569	8.62	8.12	8.99	8.53	1.41	1.82	1.33	0.49	4.87e-16	3.48e-15	Tb927.9.15090	ID=exon_Tb927.9.15090-1;Name=exon;description=exon;size=1139;Parent=rna_Tb927.9.15090-1	Other
44001	8.01	7.85	8.71	8.26	1.12	1.82	1.33	0.49	2.23e-12	9.5e-12	Tb927.8.1590	ID=exon_Tb927.8.1590-1;Name=exon;description=exon;size=14654;Parent=rna_Tb927.8.1590-1	Other
40749	8.22	7.85	8.79	8.37	1.3	1.92	1.43	0.49	9.6e-14	4.89e-13	Tb927.11.11140	ID=exon_Tb927.11.11140-1;Name=exon;description=exon;size=4838;Parent=rna_Tb927.11.11140-1	Other
41498	9.17	9.51	9.04	8.62	-1.26	-1.38	-1.86	0.48	3.59e-22	6.5e-21	Tb927.11.4820	ID=exon_Tb927.11.4820-1;Name=exon;description=exon;size=580;Parent=rna_Tb927.11.4820-1	Other
26302	7.18	7.14	7.77	7.23	1.03	1.55	1.07	0.48	5.18e-11	1.87e-10	Tb11.v5.0867	ID=exon_Tb11.v5.0867-1;Name=exon;description=exon;size=1095;Parent=rna_Tb11.v5.0867-1	Other
43936	8.23	8.14	8.8	8.27	1.06	1.57	1.09	0.48	2.01e-17	1.77e-16	Tb927.7.7250	ID=exon_Tb927.7.7250-1;Name=exon;description=exon;size=4849;Parent=rna_Tb927.7.7250-1	Other
24793	6.82	6.57	7.32	6.83	1.19	1.68	1.2	0.48	2.4e-11	8.95e-11	Tb09.244.2010	ID=gene6346;Name=Tb09.244.2010;Note=expression site-associated gene 4 (ESAG4%2C pseudogene)%2C putative~fragment;gbkey=Gene;locus_tag=Tb09.244.2010;pseudo=true	Other
41475	7.89	7.66	8.74	8.37	1.17	2.11	1.63	0.48	9.63e-17	7.64e-16	Tb927.11.4540	ID=exon_Tb927.11.4540-1;Name=exon;description=exon;size=1950;Parent=rna_Tb927.11.4540-1	Other
42539	9.71	10.36	9.53	9.19	-1.58	-1.78	-2.26	0.48	8.79e-23	1.77e-21	Tb927.4.1860	ID=exon_Tb927.4.1860-1;Name=exon;description=exon;size=919;Parent=rna_Tb927.4.1860-1	Other
40497	7.61	7.28	8.34	7.96	1.26	2.09	1.61	0.48	1.74e-25	5.44e-24	Tb927.10.7760	ID=exon_Tb927.10.7760-1;Name=exon;description=exon;size=660;Parent=rna_Tb927.10.7760-1	Other
44612	7.31	7.07	7.77	7.27	1.18	1.62	1.15	0.47	2.07e-13	1.01e-12	Tb927.9.1770	ID=exon_Tb927.9.1770-1;Name=exon;description=exon;size=9313;Parent=rna_Tb927.9.1770-1	Other
26903	9.64	10.19	9.19	8.89	-1.46	-1.99	-2.46	0.47	1.22e-23	2.84e-22	Tb927.10.3280	ID=exon_Tb927.10.3280-1;Name=exon;description=exon;size=494;Parent=rna_Tb927.10.3280-1	Other
43492	9.69	9.78	9.22	8.82	-1.06	-1.47	-1.94	0.47	1.41e-21	2.28e-20	Tb927.7.1300	ID=exon_Tb927.7.1300-1;Name=exon;description=exon;size=1357;Parent=rna_Tb927.7.1300-1	Other
28395	9.01	8.94	8.73	8.24	1.05	-1.16	-1.63	0.47	6.05e-11	2.16e-10	Tb927.8.2070	ID=exon_Tb927.8.2070-1;Name=exon;description=exon;size=868;Parent=rna_Tb927.8.2070-1	Other
27065	7.14	7.29	7.14	6.63	-1.11	-1.11	-1.58	0.47	0.0004	0.0006	Tb927.11.1100	ID=exon_Tb927.11.1100-1;Name=exon;description=exon;size=3291;Parent=rna_Tb927.11.1100-1	Other
41626	6.85	6.93	7.68	7.2	-1.06	1.68	1.21	0.47	5.38e-17	4.44e-16	Tb927.11.6260	ID=exon_Tb927.11.6260-1;Name=exon;description=exon;size=3313;Parent=rna_Tb927.11.6260-1	Other
25710	8.2	7.92	8.7	8.24	1.21	1.72	1.25	0.47	1.19e-18	1.27e-17	Tb11.v5.0154	ID=exon_Tb11.v5.0154-1;Name=exon;description=exon;size=2097;Parent=rna_Tb11.v5.0154-1	Other
42780	6.68	6.34	7.17	6.72	1.26	1.77	1.3	0.47	2.03e-14	1.14e-13	Tb927.4.5160	ID=exon_Tb927.4.5160-1;Name=exon;description=exon;size=1925;Parent=rna_Tb927.4.5160-1	Other
39531	7.94	7.88	8.84	8.43	1.04	1.94	1.47	0.47	1.53e-25	4.87e-24	Tb927.1.2985	ID=exon_Tb927.1.2985-1;Name=exon;description=exon;size=605;Parent=rna_Tb927.1.2985-1	Other
44454	8.37	7.7	8.77	8.39	1.59	2.09	1.62	0.47	1.52e-27	6.6e-26	Tb927.8.7270	ID=exon_Tb927.8.7270-1;Name=exon;description=exon;size=1467;Parent=rna_Tb927.8.7270-1	Other
41158	6.89	6.83	7.99	7.65	1.04	2.22	1.76	0.46	3.26e-33	3.76e-31	Tb927.11.16100	ID=exon_Tb927.11.16100-1;Name=exon;description=exon;size=4513;Parent=rna_Tb927.11.16100-1	Other
43530	9.84	10.23	9.68	9.29	-1.31	-1.46	-1.92	0.46	7.53e-23	1.53e-21	Tb927.7.230	ID=exon_Tb927.7.230-1;Name=exon;description=exon;size=407;Parent=rna_Tb927.7.230-1	Other
26230	9.06	8.55	8.03	7.63	1.43	-1.43	-1.89	0.46	4.24e-17	3.54e-16	Tb11.v5.0788	ID=exon_Tb11.v5.0788-1;Name=exon;description=exon;size=894;Parent=rna_Tb11.v5.0788-1	Other
40375	7.54	7.3	7.94	7.43	1.18	1.56	1.1	0.46	1.35e-09	4.05e-09	Tb927.10.5850	ID=exon_Tb927.10.5850-1;Name=exon;description=exon;size=14533;Parent=rna_Tb927.10.5850-1	Other
27816	5.59	5.14	6.18	5.82	1.37	2.06	1.6	0.46	1.95e-14	1.1e-13	Tb927.4.3750	ID=exon_Tb927.4.3750-1;Name=exon;description=exon;size=4894;Parent=rna_Tb927.4.3750-1	Other
41922	6.77	6.26	7.77	7.51	1.42	2.84	2.38	0.46	5.88e-19	6.58e-18	Tb927.2.2460	ID=exon_Tb927.2.2460-1;Name=exon;description=exon;size=2594;Parent=rna_Tb927.2.2460-1	Other
40368	8.55	8.62	7.95	7.58	-1.05	-1.59	-2.05	0.46	1.5e-17	1.34e-16	Tb927.10.5770	ID=exon_Tb927.10.5770-1;Name=exon;description=exon;size=2736;Parent=rna_Tb927.10.5770-1	Other
41467	8.83	9	8.55	8.13	-1.12	-1.37	-1.82	0.45	1.08e-18	1.16e-17	Tb927.11.4450	ID=exon_Tb927.11.4450-1;Name=exon;description=exon;size=683;Parent=rna_Tb927.11.4450-1	Other
43211	7.54	7.52	8.06	7.54	1.01	1.46	1.01	0.45	1.31e-13	6.57e-13	Tb927.6.2090	ID=exon_Tb927.6.2090-1;Name=exon;description=exon;size=2699;Parent=rna_Tb927.6.2090-1	Other
40537	8.78	8.41	8.99	8.48	1.29	1.5	1.05	0.45	4.6e-06	9.01e-06	Tb927.10.8190	ID=exon_Tb927.10.8190-1;Name=exon;description=exon;size=1897;Parent=rna_Tb927.10.8190-1	Other
40149	8.13	7.76	8.49	8.03	1.29	1.66	1.21	0.45	1.02e-11	4.01e-11	Tb927.10.2530	ID=exon_Tb927.10.2530-1;Name=exon;description=exon;size=1040;Parent=rna_Tb927.10.2530-1	Other
42964	7.72	7.47	8.3	7.89	1.19	1.79	1.34	0.45	1.34e-13	6.7e-13	Tb927.5.2770	ID=exon_Tb927.5.2770-1;Name=exon;description=exon;size=1461;Parent=rna_Tb927.5.2770-1	Other
43578	8.83	8.34	9.25	8.86	1.41	1.89	1.44	0.45	7.63e-16	5.26e-15	Tb927.7.300	ID=exon_Tb927.7.300-1;Name=exon;description=exon;size=2803;Parent=rna_Tb927.7.300-1	Other
39592	6.68	6.4	7.34	6.95	1.22	1.92	1.47	0.45	3.49e-09	9.96e-09	Tb927.1.520	ID=exon_Tb927.1.520-1;Name=exon;description=exon;size=483;Parent=rna_Tb927.1.520-1	Other
39728	8.3	7.99	8.97	8.59	1.24	1.97	1.52	0.45	2.02e-17	1.77e-16	Tb927.10.11140	ID=exon_Tb927.10.11140-1;Name=exon;description=exon;size=5679;Parent=rna_Tb927.10.11140-1	Other
25811	9.78	10.18	9.7	9.3	-1.32	-1.4	-1.84	0.44	1.76e-11	6.69e-11	Tb11.v5.0265	ID=exon_Tb11.v5.0265-1;Name=exon;description=exon;size=606;Parent=rna_Tb11.v5.0265-1	Other
42259	7.48	7.36	8.42	8.08	1.08	2.08	1.64	0.44	2.13e-12	9.1e-12	Tb927.3.3610	ID=exon_Tb927.3.3610-1;Name=exon;description=exon;size=1811;Parent=rna_Tb927.3.3610-1	Other
26961	10.42	10.95	9.74	9.49	-1.45	-2.32	-2.76	0.44	2.37e-25	7.22e-24	Tb927.10.6070	ID=exon_Tb927.10.6070-1;Name=exon;description=exon;size=987;Parent=rna_Tb927.10.6070-1	Other
41300	9.06	8.97	8.84	8.34	1.06	-1.1	-1.54	0.44	1.72e-13	8.44e-13	Tb927.11.2430	ID=exon_Tb927.11.2430-1;Name=exon;description=exon;size=13433;Parent=rna_Tb927.11.2430-1	Other
41034	6.43	6.58	6.44	5.96	-1.11	-1.1	-1.54	0.44	4.16e-12	1.72e-11	Tb927.11.14630	ID=exon_Tb927.11.14630-1;Name=exon;description=exon;size=4420;Parent=rna_Tb927.11.14630-1	Other
43356	7.27	6.54	7.27	6.83	1.66	1.66	1.22	0.44	1.15e-14	6.68e-14	Tb927.6.3940	ID=exon_Tb927.6.3940-1;Name=exon;description=exon;size=1637;Parent=rna_Tb927.6.3940-1	Other
43647	7.26	7.35	8.12	7.7	-1.06	1.71	1.27	0.44	1.44e-21	2.32e-20	Tb927.7.3280	ID=exon_Tb927.7.3280-1;Name=exon;description=exon;size=3019;Parent=rna_Tb927.7.3280-1	Other
40006	8.15	8.08	8.89	8.48	1.05	1.75	1.31	0.44	6.14e-19	6.83e-18	Tb927.10.14810	ID=exon_Tb927.10.14810-1;Name=exon;description=exon;size=833;Parent=rna_Tb927.10.14810-1	Other
43413	8.57	8.19	9.23	8.88	1.3	2.05	1.61	0.44	7.95e-19	8.64e-18	Tb927.6.4710	ID=exon_Tb927.6.4710-1;Name=exon;description=exon;size=2883;Parent=rna_Tb927.6.4710-1	Other
40898	10.02	9.86	9.19	8.85	1.11	-1.59	-2.02	0.43	7.12e-20	8.98e-19	Tb927.11.13020	ID=exon_Tb927.11.13020-1;Name=exon;description=exon;size=975;Parent=rna_Tb927.11.13020-1	Other
40257	10.14	10.42	9.86	9.49	-1.22	-1.48	-1.91	0.43	1.38e-22	2.71e-21	Tb927.10.4110	ID=exon_Tb927.10.4110-1;Name=exon;description=exon;size=462;Parent=rna_Tb927.10.4110-1	Other
40373	9.92	10.32	9.76	9.39	-1.32	-1.47	-1.9	0.43	1.07e-08	2.89e-08	Tb927.10.5840	ID=exon_Tb927.10.5840-1;Name=exon;description=exon;size=1126;Parent=rna_Tb927.10.5840-1	Other
40511	10.08	9.91	9.83	9.34	1.12	-1.06	-1.49	0.43	6.54e-18	6.16e-17	Tb927.10.7930	ID=exon_Tb927.10.7930-1;Name=exon;description=exon;size=2509;Parent=rna_Tb927.10.7930-1	Other
40759	8.29	7.61	8.22	7.75	1.61	1.53	1.1	0.43	1.54e-07	3.61e-07	Tb927.11.11250	ID=exon_Tb927.11.11250-1;Name=exon;description=exon;size=1435;Parent=rna_Tb927.11.11250-1	Other
41910	8.26	8.13	8.91	8.49	1.09	1.71	1.28	0.43	5.17e-25	1.5e-23	Tb927.2.2200	ID=exon_Tb927.2.2200-1;Name=exon;description=exon;size=1242;Parent=rna_Tb927.2.2200-1	Other
41928	7.04	6.86	7.84	7.48	1.14	1.97	1.54	0.43	2.55e-16	1.89e-15	Tb927.2.2550	ID=exon_Tb927.2.2550-1;Name=exon;description=exon;size=2044;Parent=rna_Tb927.2.2550-1	Other
42557	9.04	9.08	8.89	8.44	-1.03	-1.14	-1.56	0.42	7.83e-10	2.42e-09	Tb927.4.2080	ID=exon_Tb927.4.2080-1;Name=exon;description=exon;size=4259;Parent=rna_Tb927.4.2080-1	Other
39690	7.49	6.9	7.79	7.42	1.51	1.85	1.43	0.42	5.25e-11	1.89e-10	Tb927.10.10320	ID=exon_Tb927.10.10320-1;Name=exon;description=exon;size=755;Parent=rna_Tb927.10.10320-1	Other
42469	9.35	9.19	10.45	10.18	1.12	2.41	1.99	0.42	1.16e-10	3.98e-10	Tb927.4.1000	ID=exon_Tb927.4.1000-1;Name=exon;description=exon;size=4231;Parent=rna_Tb927.4.1000-1	Other
40064	10.07	9.83	9.2	8.85	1.17	-1.55	-1.97	0.42	9.12e-17	7.24e-16	Tb927.10.15760	ID=exon_Tb927.10.15760-1;Name=exon;description=exon;size=1566;Parent=rna_Tb927.10.15760-1	Other
43394	7.82	7.65	8.22	7.74	1.12	1.49	1.07	0.42	1.28e-07	3.03e-07	Tb927.6.4480	ID=exon_Tb927.6.4480-1;Name=exon;description=exon;size=3439;Parent=rna_Tb927.6.4480-1	Other
26303	7.44	7.33	7.94	7.47	1.07	1.52	1.1	0.42	3.21e-09	9.21e-09	Tb11.v5.0868	ID=exon_Tb11.v5.0868-1;Name=exon;description=exon;size=2955;Parent=rna_Tb11.v5.0868-1	Other
41167	5.7	5.32	6.26	5.9	1.3	1.92	1.5	0.42	0.0002	0.0004	Tb927.11.16190	ID=exon_Tb927.11.16190-1;Name=exon;description=exon;size=2901;Parent=rna_Tb927.11.16190-1	Other
27807	2.02	2.36	5.42	5.35	-1.26	8.37	7.95	0.42	9.84e-32	9.29e-30	Tb927.4.3280	ID=exon_Tb927.4.3280-1;Name=exon;description=exon;size=1233;Parent=rna_Tb927.4.3280-1	Other
25990	10.61	10.56	10.37	9.93	1.03	-1.14	-1.55	0.41	1.37e-05	2.54e-05	Tb11.v5.0516	ID=exon_Tb11.v5.0516-1;Name=exon;description=exon;size=996;Parent=rna_Tb11.v5.0516-1	Other
28359	8.27	8.02	8.87	8.51	1.19	1.81	1.4	0.41	2.42e-19	2.85e-18	Tb927.7.830	ID=exon_Tb927.7.830-1;Name=exon;description=exon;size=8421;Parent=rna_Tb927.7.830-1	Other
42013	7.06	6.75	7.63	7.26	1.24	1.83	1.42	0.41	2.88e-09	8.3e-09	Tb927.2.4930	ID=exon_Tb927.2.4930-1;Name=exon;description=exon;size=1634;Parent=rna_Tb927.2.4930-1	Other
40804	11.07	11.41	10.74	10.41	-1.26	-1.59	-2	0.41	3.02e-26	1.05e-24	Tb927.11.11820	ID=exon_Tb927.11.11820-1;Name=exon;description=exon;size=622;Parent=rna_Tb927.11.11820-1	Other
27424	6.9	7.28	7.25	6.77	-1.31	-1.02	-1.43	0.41	5.92e-07	1.3e-06	Tb927.11.5390	ID=exon_Tb927.11.5390-1;Name=exon;description=exon;size=758;Parent=rna_Tb927.11.5390-1	Other
27654	7.3	6.94	7.77	7.39	1.28	1.78	1.37	0.41	8.16e-09	2.23e-08	Tb927.3.2590	ID=exon_Tb927.3.2590-1;Name=exon;description=exon;size=918;Parent=rna_Tb927.3.2590-1	Other
44060	8.52	8.15	9.07	8.72	1.29	1.9	1.49	0.41	3.92e-20	5.14e-19	Tb927.8.2380	ID=exon_Tb927.8.2380-1;Name=exon;description=exon;size=4117;Parent=rna_Tb927.8.2380-1	Other
39725	7.37	7.49	8.42	8.08	-1.09	1.91	1.5	0.41	7.3e-32	7.24e-30	Tb927.10.11110	ID=exon_Tb927.10.11110-1;Name=exon;description=exon;size=3217;Parent=rna_Tb927.10.11110-1	Other
41903	9.33	8.71	9.7	9.37	1.53	1.99	1.58	0.41	2.11e-22	3.98e-21	Tb927.2.1920	ID=exon_Tb927.2.1920-1;Name=exon;description=exon;size=2876;Parent=rna_Tb927.2.1920-1	Other
28080	5.17	6.03	7.51	7.28	-1.81	2.78	2.37	0.41	1.24e-12	5.46e-12	Tb927.6.210	ID=exon_Tb927.6.210-1;Name=exon;description=exon;size=1506;Parent=rna_Tb927.6.210-1	Other
25907	7.89	7.87	8.55	8.15	1.02	1.61	1.21	0.4	2.74e-23	6e-22	Tb11.v5.0399	ID=exon_Tb11.v5.0399-1;Name=exon;description=exon;size=3369;Parent=rna_Tb11.v5.0399-1	Other
43623	7.93	8.23	7.87	7.48	-1.24	-1.28	-1.68	0.4	6.28e-18	5.93e-17	Tb927.7.2980	ID=exon_Tb927.7.2980-1;Name=exon;description=exon;size=1291;Parent=rna_Tb927.7.2980-1	Other
40263	9.97	9.66	10.18	9.72	1.24	1.44	1.04	0.4	4.57e-13	2.13e-12	Tb927.10.4180	ID=exon_Tb927.10.4180-1;Name=exon;description=exon;size=2691;Parent=rna_Tb927.10.4180-1	Other
27194	6.61	6.9	7.47	7.01	-1.23	1.48	1.08	0.4	6.19e-11	2.21e-10	Tb927.11.17040	ID=exon_Tb927.11.17040-1;Name=exon;description=exon;size=4648;Parent=rna_Tb927.11.17040-1	Other
42829	8.02	7.73	8.32	7.89	1.23	1.51	1.11	0.4	1.06e-08	2.86e-08	Tb927.5.950	ID=exon_Tb927.5.950-1;Name=exon;description=exon;size=1300;Parent=rna_Tb927.5.950-1	Other
26265	8.25	7.86	8.67	8.3	1.31	1.76	1.36	0.4	8.19e-11	2.88e-10	Tb11.v5.0826	ID=exon_Tb11.v5.0826-1;Name=exon;description=exon;size=1395;Parent=rna_Tb11.v5.0826-1	Other
43020	7.96	7.66	8.68	8.37	1.24	2.03	1.63	0.4	3.91e-14	2.1e-13	Tb927.5.3430	ID=exon_Tb927.5.3430-1;Name=exon;description=exon;size=2936;Parent=rna_Tb927.5.3430-1	Other
28147	8.57	8.94	8.03	7.76	-1.29	-1.88	-2.27	0.39	5.11e-29	2.98e-27	Tb927.6.5130	ID=exon_Tb927.6.5130-1;Name=exon;description=exon;size=426;Parent=rna_Tb927.6.5130-1	Other
28263	6.69	6.7	5.9	5.61	-1.01	-1.75	-2.14	0.39	8.51e-17	6.79e-16	Tb927.7.3440	ID=exon_Tb927.7.3440-1;Name=exon;description=exon;size=1018;Parent=rna_Tb927.7.3440-1	Other
43442	8.57	8.93	8.12	7.83	-1.29	-1.75	-2.14	0.39	1.84e-25	5.66e-24	Tb927.6.5120	ID=exon_Tb927.6.5120-1;Name=exon;description=exon;size=396;Parent=rna_Tb927.6.5120-1	Other
44846	9.37	9.6	8.83	8.53	-1.17	-1.71	-2.1	0.39	1.81e-25	5.61e-24	Tb927.9.8100	ID=exon_Tb927.9.8100-1;Name=exon;description=exon;size=659;Parent=rna_Tb927.9.8100-1	Other
26889	7.21	7.14	8.3	8.03	1.05	2.24	1.85	0.39	7.77e-21	1.11e-19	Tb927.10.2590	ID=exon_Tb927.10.2590-1;Name=exon;description=exon;size=2436;Parent=rna_Tb927.10.2590-1	Other
26960	7.98	8.21	7.62	7.29	-1.17	-1.5	-1.89	0.39	1.08e-10	3.73e-10	Tb927.10.6060	ID=exon_Tb927.10.6060-1;Name=exon;description=exon;size=2314;Parent=rna_Tb927.10.6060-1	Other
39664	8.01	7.75	8.34	7.91	1.2	1.5	1.11	0.39	4.92e-18	4.71e-17	Tb927.10.9970	ID=exon_Tb927.10.9970-1;Name=exon;description=exon;size=3522;Parent=rna_Tb927.10.9970-1	Other
40400	8.77	8.73	9.44	9.05	1.03	1.64	1.25	0.39	8.98e-17	7.14e-16	Tb927.10.6410	ID=exon_Tb927.10.6410-1;Name=exon;description=exon;size=5056;Parent=rna_Tb927.10.6410-1	Other
43110	7.05	6.6	7.64	7.33	1.36	2.05	1.66	0.39	4.37e-17	3.65e-16	Tb927.5.550	ID=exon_Tb927.5.550-1;Name=exon;description=exon;size=1424;Parent=rna_Tb927.5.550-1	Other
43981	6.6	5.86	6.45	6.03	1.67	1.51	1.13	0.38	4.77e-08	1.19e-07	Tb927.8.1380	ID=exon_Tb927.8.1380-1;Name=exon;description=exon;size=1360;Parent=rna_Tb927.8.1380-1	Other
42049	7.45	7.31	7.94	7.55	1.1	1.56	1.18	0.38	2.83e-17	2.43e-16	Tb927.2.5810	ID=exon_Tb927.2.5810-1;Name=exon;description=exon;size=5403;Parent=rna_Tb927.2.5810-1	Other
43829	9.47	9.59	8.7	8.43	-1.09	-1.85	-2.23	0.38	1.02e-27	4.57e-26	Tb927.7.5790	ID=exon_Tb927.7.5790-1;Name=exon;description=exon;size=1535;Parent=rna_Tb927.7.5790-1	Other
40175	9.73	10.13	9.47	9.16	-1.31	-1.58	-1.96	0.38	4.2e-23	8.89e-22	Tb927.10.270	ID=exon_Tb927.10.270-1;Name=exon;description=exon;size=495;Parent=rna_Tb927.10.270-1	Other
42509	8.21	8.29	8.79	8.32	-1.06	1.41	1.03	0.38	2.4e-16	1.79e-15	Tb927.4.1510	ID=exon_Tb927.4.1510-1;Name=exon;description=exon;size=3251;Parent=rna_Tb927.4.1510-1	Other
44588	6.11	5.7	6.2	5.76	1.33	1.42	1.04	0.38	4.49e-05	7.85e-05	Tb09.v4.0018	ID=exon_Tb09.v4.0018-1;Name=exon;description=exon;size=1229;Parent=rna_Tb09.v4.0018-1	Other
42655	8.47	7.94	8.73	8.37	1.45	1.73	1.35	0.38	1.21e-10	4.17e-10	Tb927.4.3480	ID=exon_Tb927.4.3480-1;Name=exon;description=exon;size=1243;Parent=rna_Tb927.4.3480-1	Other
25640	7.49	7.87	6.83	6.59	-1.31	-2.06	-2.43	0.37	2.97e-14	1.62e-13	Tb11.1190	ID=exon_Tb11.1190-1;Name=exon;description=exon;size=10023;Parent=rna_Tb11.1190-1	Other
39746	9.8	10.21	9.7	9.37	-1.32	-1.42	-1.79	0.37	2.86e-13	1.37e-12	Tb927.10.11390	ID=exon_Tb927.10.11390-1;Name=exon;description=exon;size=708;Parent=rna_Tb927.10.11390-1	Other
41457	10.33	10.63	10.17	9.81	-1.23	-1.38	-1.75	0.37	2.04e-18	2.08e-17	Tb927.11.4290	ID=exon_Tb927.11.4290-1;Name=exon;description=exon;size=944;Parent=rna_Tb927.11.4290-1	Other
26894	7.41	7.84	7.61	7.21	-1.35	-1.17	-1.54	0.37	7.82e-09	2.14e-08	Tb927.10.2840	ID=exon_Tb927.10.2840-1;Name=exon;description=exon;size=602;Parent=rna_Tb927.10.2840-1	Other
40329	8.78	9.23	9.01	8.61	-1.37	-1.17	-1.54	0.37	2.39e-12	1.02e-11	Tb927.10.5030	ID=exon_Tb927.10.5030-1;Name=exon;description=exon;size=461;Parent=rna_Tb927.10.5030-1	Other
26103	9.04	8.9	9.51	9.1	1.11	1.53	1.16	0.37	7.95e-12	3.15e-11	Tb11.v5.0646	ID=exon_Tb11.v5.0646-1;Name=exon;description=exon;size=1440;Parent=rna_Tb11.v5.0646-1	Other
41290	6.4	6.26	6.88	6.47	1.1	1.53	1.16	0.37	1.77e-15	1.15e-14	Tb927.11.2330	ID=exon_Tb927.11.2330-1;Name=exon;description=exon;size=1879;Parent=rna_Tb927.11.2330-1	Other
25145	8.82	8.14	8.79	8.41	1.61	1.57	1.2	0.37	3.25e-13	1.55e-12	Tb06.3A7.960	ID=exon_Tb06.3A7.960-1;Name=exon;description=exon;size=933;Parent=rna_Tb06.3A7.960-1	Other
25564	8.33	8.03	8.72	8.35	1.24	1.62	1.25	0.37	1.29e-12	5.69e-12	Tb11.02.5080b	ID=exon_Tb11.02.5080b-1;Name=exon;description=exon;size=1176;Parent=rna_Tb11.02.5080b-1	Other
27569	9.15	9.43	8.44	8.2	-1.22	-1.99	-2.36	0.37	4.18e-25	1.24e-23	Tb927.2.6090	ID=exon_Tb927.2.6090-1;Name=exon;description=exon;size=641;Parent=rna_Tb927.2.6090-1	Other
40339	9.91	10.24	9.63	9.32	-1.26	-1.53	-1.9	0.37	2.63e-17	2.26e-16	Tb927.10.5360	ID=exon_Tb927.10.5360-1;Name=exon;description=exon;size=649;Parent=rna_Tb927.10.5360-1	Other
25806	7.71	7.62	8.12	7.68	1.06	1.41	1.04	0.37	4.06e-12	1.68e-11	Tb11.v5.0260	ID=exon_Tb11.v5.0260-1;Name=exon;description=exon;size=2334;Parent=rna_Tb11.v5.0260-1	Other
28676	7.67	7.53	8.25	7.88	1.1	1.65	1.28	0.37	2.62e-20	3.56e-19	Tb927.9.14280	ID=exon_Tb927.9.14280-1;Name=exon;description=exon;size=5127;Parent=rna_Tb927.9.14280-1	Other
44477	8.9	8.58	9.58	9.29	1.25	2.01	1.64	0.37	3.1e-19	3.6e-18	Tb927.8.7720	ID=exon_Tb927.8.7720-1;Name=exon;description=exon;size=4866;Parent=rna_Tb927.8.7720-1	Other
40643	10.16	10.47	9.41	9.18	-1.24	-2.07	-2.43	0.36	1.02e-17	9.36e-17	Tb11.01.1680.v5	ID=exon_Tb11.01.1680.v5-1;Name=exon;description=exon;size=3852;Parent=rna_Tb11.01.1680.v5-1	Other
44038	9.44	8.65	9.93	9.7	1.73	2.43	2.07	0.36	6.16e-19	6.84e-18	Tb927.8.2100	ID=exon_Tb927.8.2100-1;Name=exon;description=exon;size=964;Parent=rna_Tb927.8.2100-1	Other
28639	10.67	10.75	10.04	9.75	-1.05	-1.63	-1.99	0.36	1.65e-26	5.92e-25	Tb927.9.13070	ID=exon_Tb927.9.13070-1;Name=exon;description=exon;size=461;Parent=rna_Tb927.9.13070-1	Other
42317	10.61	11.06	10.54	10.22	-1.37	-1.43	-1.79	0.36	6.56e-12	2.63e-11	Tb927.3.4360	ID=exon_Tb927.3.4360-1;Name=exon;description=exon;size=526;Parent=rna_Tb927.3.4360-1	Other
39803	7.84	7.98	7.65	7.29	-1.11	-1.25	-1.61	0.36	3.18e-15	1.98e-14	Tb927.10.12170	ID=exon_Tb927.10.12170-1;Name=exon;description=exon;size=1215;Parent=rna_Tb927.10.12170-1	Other
40607	8.99	8.97	8.69	8.31	1.02	-1.21	-1.57	0.36	5.53e-13	2.54e-12	Tb927.10.9190	ID=exon_Tb927.10.9190-1;Name=exon;description=exon;size=3992;Parent=rna_Tb927.10.9190-1	Other
27522	7.42	7.32	7.96	7.58	1.07	1.56	1.2	0.36	2.44e-12	1.04e-11	Tb927.2.2260	ID=exon_Tb927.2.2260-1;Name=exon;description=exon;size=14808;Parent=rna_Tb927.2.2260-1	Other
28938	7.25	7.35	8	7.62	-1.07	1.57	1.21	0.36	2.68e-20	3.63e-19	Tb927.9.4630	ID=exon_Tb927.9.4630-1;Name=exon;description=exon;size=4084;Parent=rna_Tb927.9.4630-1	Other
40637	10.72	10.89	10.15	9.88	-1.13	-1.67	-2.03	0.36	2.91e-29	1.77e-27	Tb927.11.9860	ID=exon_Tb927.11.9860-1;Name=exon;description=exon;size=502;Parent=rna_Tb927.11.9860-1	Other
41703	9.85	10.32	9.65	9.35	-1.38	-1.59	-1.95	0.36	9.95e-18	9.17e-17	Tb927.11.740	ID=exon_Tb927.11.740-1;Name=exon;description=exon;size=631;Parent=rna_Tb927.11.740-1	Other
43429	9.86	10.2	9.6	9.29	-1.26	-1.52	-1.88	0.36	7.58e-19	8.29e-18	Tb11.0290	ID=exon_Tb11.0290-1;Name=exon;description=exon;size=435;Parent=rna_Tb11.0290-1	Other
25954	12.32	12.4	11.96	11.62	-1.06	-1.36	-1.72	0.36	3.06e-18	3.02e-17	Tb11.v5.0468	ID=exon_Tb11.v5.0468-1;Name=exon;description=exon;size=750;Parent=rna_Tb11.v5.0468-1	Other
44876	9.38	9.55	9.13	8.78	-1.13	-1.34	-1.7	0.36	8.12e-18	7.58e-17	Tb927.9.8720	ID=exon_Tb927.9.8720-1;Name=exon;description=exon;size=1187;Parent=rna_Tb927.9.8720-1	Other
26843	7.89	8.15	7.75	7.4	-1.2	-1.32	-1.68	0.36	5.29e-15	3.2e-14	Tb927.10.1590	ID=exon_Tb927.10.1590-1;Name=exon;description=exon;size=515;Parent=rna_Tb927.10.1590-1	Other
27395	9.32	9.15	9.05	8.63	1.12	-1.07	-1.43	0.36	1.01e-10	3.51e-10	Tb927.11.4100	ID=exon_Tb927.11.4100-1;Name=exon;description=exon;size=1071;Parent=rna_Tb927.11.4100-1	Other
40427	7.14	7.1	7.56	7.13	1.03	1.38	1.02	0.36	8.09e-05	0.0001	Tb927.10.6800	ID=exon_Tb927.10.6800-1;Name=exon;description=exon;size=1577;Parent=rna_Tb927.10.6800-1	Other
44017	7.75	7.52	8.28	7.94	1.17	1.7	1.34	0.36	1.03e-19	1.28e-18	Tb927.8.1840	ID=exon_Tb927.8.1840-1;Name=exon;description=exon;size=7038;Parent=rna_Tb927.8.1840-1	Other
43382	8.67	8.19	8.97	8.63	1.4	1.72	1.36	0.36	1.83e-17	1.62e-16	Tb927.6.4320	ID=exon_Tb927.6.4320-1;Name=exon;description=exon;size=1390;Parent=rna_Tb927.6.4320-1	Other
42149	8.36	8.52	9.3	8.96	-1.12	1.72	1.36	0.36	1.28e-21	2.08e-20	Tb927.3.2140	ID=exon_Tb927.3.2140-1;Name=exon;description=exon;size=3032;Parent=rna_Tb927.3.2140-1	Other
26526	6.21	6.62	4.81	4.67	-1.33	-3.52	-3.87	0.35	2.02e-38	4.21e-36	Tb927.1.2300	ID=exon_Tb927.1.2300-1;Name=exon;description=exon;size=324;Parent=rna_Tb927.1.2300-1	Other
25198	7	6.73	6.52	6.13	1.21	-1.16	-1.51	0.35	1.8e-11	6.85e-11	Tb09.v4.0017	ID=exon_Tb09.v4.0017-1;Name=exon;description=exon;size=831;Parent=rna_Tb09.v4.0017-1	Other
43896	8.44	8.15	8.77	8.39	1.22	1.53	1.18	0.35	8.64e-07	1.85e-06	Tb927.7.6770	ID=exon_Tb927.7.6770-1;Name=exon;description=exon;size=1204;Parent=rna_Tb927.7.6770-1	Other
42975	6.79	6.85	7.47	7.09	-1.04	1.54	1.19	0.35	2e-10	6.66e-10	Tb927.5.2890	ID=exon_Tb927.5.2890-1;Name=exon;description=exon;size=7403;Parent=rna_Tb927.5.2890-1	Other
42255	9.79	9.56	10.21	9.84	1.17	1.56	1.21	0.35	4.01e-10	1.28e-09	Tb927.3.3560	ID=exon_Tb927.3.3560-1;Name=exon;description=exon;size=3568;Parent=rna_Tb927.3.3560-1	Other
27455	7.27	6.79	7.65	7.34	1.39	1.81	1.46	0.35	3.67e-26	1.26e-24	Tb927.11.7410	ID=exon_Tb927.11.7410-1;Name=exon;description=exon;size=2056;Parent=rna_Tb927.11.7410-1	Other
25799	8.72	8.13	9	8.69	1.51	1.83	1.48	0.35	7.42e-17	5.98e-16	Tb11.v5.0253	ID=exon_Tb11.v5.0253-1;Name=exon;description=exon;size=1539;Parent=rna_Tb11.v5.0253-1	Other
27667	7.98	7.66	8.53	8.23	1.25	1.83	1.48	0.35	3.27e-12	1.37e-11	Tb927.3.3010	ID=exon_Tb927.3.3010-1;Name=exon;description=exon;size=595;Parent=rna_Tb927.3.3010-1	Other
43041	8.03	8.03	8.94	8.64	-1	1.87	1.52	0.35	1.49e-25	4.77e-24	Tb927.5.3670	ID=exon_Tb927.5.3670-1;Name=exon;description=exon;size=4252;Parent=rna_Tb927.5.3670-1	Other
42566	10.04	10.57	10.21	9.86	-1.45	-1.29	-1.64	0.35	2.73e-12	1.15e-11	Tb927.4.2180	ID=exon_Tb927.4.2180-1;Name=exon;description=exon;size=2782;Parent=rna_Tb927.4.2180-1	Other
42998	8.21	7.98	8.49	8.07	1.18	1.42	1.07	0.35	1.23e-11	4.78e-11	Tb927.5.3150	ID=exon_Tb927.5.3150-1;Name=exon;description=exon;size=6067;Parent=rna_Tb927.5.3150-1	Other
42091	7.94	8.1	8.8	8.46	-1.12	1.63	1.28	0.35	4.91e-21	7.27e-20	Tb927.3.1320	ID=exon_Tb927.3.1320-1;Name=exon;description=exon;size=3719;Parent=rna_Tb927.3.1320-1	Other
44033	7.66	7.44	8.16	7.81	1.17	1.64	1.29	0.35	7.7e-20	9.67e-19	Tb927.8.2020	ID=exon_Tb927.8.2020-1;Name=exon;description=exon;size=1305;Parent=rna_Tb927.8.2020-1	Other
28139	6.66	6.54	7.28	6.93	1.09	1.67	1.32	0.35	4.2e-10	1.34e-09	Tb927.6.470	ID=exon_Tb927.6.470-1;Name=exon;description=exon;size=5041;Parent=rna_Tb927.6.470-1	Other
43389	7.04	6.7	7.67	7.39	1.26	1.96	1.61	0.35	6.27e-17	5.12e-16	Tb927.6.4420	ID=exon_Tb927.6.4420-1;Name=exon;description=exon;size=2264;Parent=rna_Tb927.6.4420-1	Other
28481	6.34	6.74	6.18	5.88	-1.32	-1.48	-1.82	0.34	2.41e-16	1.8e-15	Tb927.8.6030	ID=exon_Tb927.8.6030-1;Name=exon;description=exon;size=2392;Parent=rna_Tb927.8.6030-1	Other
41719	8.69	8.83	8.33	8.02	-1.1	-1.41	-1.75	0.34	2.56e-15	1.62e-14	Tb927.11.780	ID=exon_Tb927.11.780-1;Name=exon;description=exon;size=6805;Parent=rna_Tb927.11.780-1	Other
43368	7.64	7.3	7.88	7.51	1.27	1.5	1.16	0.34	2.77e-14	1.51e-13	Tb927.6.400	ID=exon_Tb927.6.400-1;Name=exon;description=exon;size=4937;Parent=rna_Tb927.6.400-1	Other
41159	8.18	7.82	8.47	8.11	1.29	1.57	1.23	0.34	3.3e-11	1.21e-10	Tb927.11.16110	ID=exon_Tb927.11.16110-1;Name=exon;description=exon;size=2346;Parent=rna_Tb927.11.16110-1	Other
39827	7.5	7.35	8.03	7.68	1.11	1.6	1.26	0.34	5.6e-12	2.27e-11	Tb927.10.12460	ID=exon_Tb927.10.12460-1;Name=exon;description=exon;size=744;Parent=rna_Tb927.10.12460-1	Other
39532	7.56	7.3	8.11	7.8	1.19	1.75	1.41	0.34	1.6e-16	1.23e-15	Tb927.1.3000	ID=exon_Tb927.1.3000-1;Name=exon;description=exon;size=1643;Parent=rna_Tb927.1.3000-1	Other
27958	7.04	7.03	7.85	7.54	1.01	1.76	1.42	0.34	4.23e-13	1.98e-12	Tb927.5.297b	ID=exon_Tb927.5.297b-1;Name=exon;description=exon;size=684;Parent=rna_Tb927.5.297b-1	Other
28952	7.04	7.06	7.94	7.65	-1.01	1.84	1.5	0.34	6.32e-24	1.54e-22	Tb927.9.4950	ID=exon_Tb927.9.4950-1;Name=exon;description=exon;size=1305;Parent=rna_Tb927.9.4950-1	Other
43955	8.12	8.06	8.56	8.17	1.04	1.41	1.07	0.34	2.35e-09	6.86e-09	Tb927.7.900	ID=exon_Tb927.7.900-1;Name=exon;description=exon;size=2268;Parent=rna_Tb927.7.900-1	Other
43224	8.4	8.41	8.93	8.53	-1.01	1.43	1.09	0.34	6.8e-14	3.51e-13	Tb927.6.2270	ID=exon_Tb927.6.2270-1;Name=exon;description=exon;size=890;Parent=rna_Tb927.6.2270-1	Other
45103	8.66	8.42	8.96	8.58	1.18	1.46	1.12	0.34	2.06e-09	6.04e-09	Tb927.9.13610	ID=exon_Tb927.9.13610-1;Name=exon;description=exon;size=4954;Parent=rna_Tb927.9.13610-1	Other
27970	8.44	8.2	8.92	8.59	1.18	1.65	1.31	0.34	6.31e-20	8.02e-19	Tb927.5.3710	ID=exon_Tb927.5.3710-1;Name=exon;description=exon;size=1838;Parent=rna_Tb927.5.3710-1	Other
40554	8.22	8.05	8.79	8.46	1.12	1.66	1.32	0.34	4.94e-16	3.51e-15	Tb927.10.8400	ID=exon_Tb927.10.8400-1;Name=exon;description=exon;size=1185;Parent=rna_Tb927.10.8400-1	Other
44820	7.05	7	7.77	7.45	1.03	1.7	1.36	0.34	5.82e-27	2.25e-25	Tb927.9.7260	ID=exon_Tb927.9.7260-1;Name=exon;description=exon;size=1142;Parent=rna_Tb927.9.7260-1	Other
43118	7.53	7.44	8.22	7.89	1.06	1.71	1.37	0.34	1.76e-23	4e-22	Tb927.5.640	ID=exon_Tb927.5.640-1;Name=exon;description=exon;size=6126;Parent=rna_Tb927.5.640-1	Other
42074	7.59	7.19	8.47	8.25	1.32	2.42	2.08	0.34	3.44e-28	1.72e-26	Tb927.2.1800	ID=exon_Tb927.2.1800-1;Name=exon;description=exon;size=3909;Parent=rna_Tb927.2.1800-1	Other
27923	9.47	9.91	8.93	8.7	-1.35	-1.98	-2.31	0.33	9.52e-16	6.43e-15	Tb927.5.1820	ID=exon_Tb927.5.1820-1;Name=exon;description=exon;size=498;Parent=rna_Tb927.5.1820-1	Other
29088	6.12	6.19	5.89	5.55	-1.05	-1.23	-1.56	0.33	4.2e-05	7.37e-05	Tb927.9.9470	ID=exon_Tb927.9.9470-1;Name=exon;description=exon;size=318;Parent=rna_Tb927.9.9470-1	Other
44483	8.29	9.08	8.81	8.46	-1.73	-1.2	-1.53	0.33	7.2e-12	2.87e-11	Tb927.8.7780	ID=exon_Tb927.8.7780-1;Name=exon;description=exon;size=2866;Parent=rna_Tb927.8.7780-1	Other
41079	7.88	7.81	8.22	7.81	1.05	1.33	1	0.33	6.57e-07	1.43e-06	Tb927.11.15140	ID=exon_Tb927.11.15140-1;Name=exon;description=exon;size=2473;Parent=rna_Tb927.11.15140-1	Other
41098	7.56	7.59	8.01	7.6	-1.02	1.34	1.01	0.33	1.52e-05	2.79e-05	Tb927.11.15370	ID=exon_Tb927.11.15370-1;Name=exon;description=exon;size=3444;Parent=rna_Tb927.11.15370-1	Other
26235	8.82	8.37	8.81	8.42	1.36	1.36	1.03	0.33	1.2e-08	3.21e-08	Tb11.v5.0793	ID=exon_Tb11.v5.0793-1;Name=exon;description=exon;size=1836;Parent=rna_Tb11.v5.0793-1	Other
44479	7.44	7.29	7.94	7.61	1.11	1.57	1.24	0.33	1.92e-15	1.24e-14	Tb927.8.7750	ID=exon_Tb927.8.7750-1;Name=exon;description=exon;size=6289;Parent=rna_Tb927.8.7750-1	Other
27952	8.42	8.36	9.01	8.67	1.05	1.57	1.24	0.33	2.93e-19	3.41e-18	Tb927.5.2790	ID=exon_Tb927.5.2790-1;Name=exon;description=exon;size=2707;Parent=rna_Tb927.5.2790-1	Other
43701	8.38	8.3	9.09	8.78	1.06	1.72	1.39	0.33	5.12e-20	6.62e-19	Tb927.7.3940	ID=exon_Tb927.7.3940-1;Name=exon;description=exon;size=1854;Parent=rna_Tb927.7.3940-1	Other
39813	7.78	7.29	8.14	7.85	1.41	1.81	1.48	0.33	1.22e-22	2.41e-21	Tb927.10.12290	ID=exon_Tb927.10.12290-1;Name=exon;description=exon;size=1576;Parent=rna_Tb927.10.12290-1	Other
25576	8.3	7.93	8.83	8.55	1.29	1.87	1.54	0.33	8.58e-24	2.04e-22	Tb11.02.5420	ID=exon_Tb11.02.5420-1;Name=exon;description=exon;size=2185;Parent=rna_Tb11.02.5420-1	Other
44996	9.37	9.39	9.24	8.87	-1.01	-1.1	-1.43	0.33	1.52e-05	2.8e-05	Tb927.9.11270	ID=exon_Tb927.9.11270-1;Name=exon;description=exon;size=2010;Parent=rna_Tb927.9.11270-1	Other
26064	8.82	8.56	8.45	8.07	1.19	-1.08	-1.41	0.33	1.77e-07	4.13e-07	Tb11.v5.0606	ID=exon_Tb11.v5.0606-1;Name=exon;description=exon;size=1089;Parent=rna_Tb11.v5.0606-1	Other
43216	7.12	6.67	7.38	7.05	1.36	1.63	1.3	0.33	1.42e-12	6.23e-12	Tb927.6.2160	ID=exon_Tb927.6.2160-1;Name=exon;description=exon;size=906;Parent=rna_Tb927.6.2160-1	Other
26326	7.75	7.53	8.25	7.94	1.16	1.65	1.32	0.33	5.99e-21	8.79e-20	Tb11.v5.0892	ID=exon_Tb11.v5.0892-1;Name=exon;description=exon;size=2412;Parent=rna_Tb11.v5.0892-1	Other
42564	5.56	5.58	6.32	6.01	-1.01	1.68	1.35	0.33	3.98e-07	8.91e-07	Tb927.4.2160	ID=exon_Tb927.4.2160-1;Name=exon;description=exon;size=1152;Parent=rna_Tb927.4.2160-1	Other
39724	7.51	7.45	8.36	8.08	1.04	1.88	1.55	0.33	2.56e-25	7.74e-24	Tb927.10.11100	ID=exon_Tb927.10.11100-1;Name=exon;description=exon;size=2198;Parent=rna_Tb927.10.11100-1	Other
27836	10.09	10.29	9.93	9.61	-1.15	-1.28	-1.6	0.32	6.67e-10	2.08e-09	Tb927.4.5010	ID=exon_Tb927.4.5010-1;Name=exon;description=exon;size=1644;Parent=rna_Tb927.4.5010-1	Other
28703	9.54	9.81	9.46	9.13	-1.2	-1.28	-1.6	0.32	1.06e-16	8.35e-16	Tb927.9.15420	ID=exon_Tb927.9.15420-1;Name=exon;description=exon;size=809;Parent=rna_Tb927.9.15420-1	Other
26987	10.13	10.49	10.16	9.83	-1.28	-1.26	-1.58	0.32	5.98e-15	3.59e-14	Tb927.10.7330	ID=exon_Tb927.10.7330-1;Name=exon;description=exon;size=558;Parent=rna_Tb927.10.7330-1	Other
26250	7.9	7.95	7.75	7.4	-1.03	-1.15	-1.47	0.32	4.58e-08	1.14e-07	Tb11.v5.0810	ID=exon_Tb11.v5.0810-1;Name=exon;description=exon;size=1416;Parent=rna_Tb11.v5.0810-1	Other
26418	8.1	8.46	8.39	8.01	-1.29	-1.05	-1.37	0.32	1.64e-05	3.02e-05	Tb11.v5.1010	ID=exon_Tb11.v5.1010-1;Name=exon;description=exon;size=1320;Parent=rna_Tb11.v5.1010-1	Other
41379	5.52	5.44	5.87	5.48	1.06	1.35	1.03	0.32	0.0002	0.0003	Tb927.11.3340	ID=exon_Tb927.11.3340-1;Name=exon;description=exon;size=1033;Parent=rna_Tb927.11.3340-1	Other
44730	8.66	8.49	8.95	8.57	1.12	1.37	1.05	0.32	7.58e-05	0.0001	Tb927.9.5040	ID=exon_Tb927.9.5040-1;Name=exon;description=exon;size=2870;Parent=rna_Tb927.9.5040-1	Other
41151	7.94	7.71	8.25	7.9	1.18	1.46	1.14	0.32	2.18e-10	7.24e-10	Tb927.11.16010	ID=exon_Tb927.11.16010-1;Name=exon;description=exon;size=4513;Parent=rna_Tb927.11.16010-1	Other
44552	8.22	8.13	8.72	8.37	1.07	1.5	1.18	0.32	6.06e-13	2.77e-12	Tb927.9.14430	ID=exon_Tb927.9.14430-1;Name=exon;description=exon;size=1458;Parent=rna_Tb927.9.14430-1	Other
28463	7.53	7.56	8.22	7.89	-1.03	1.58	1.26	0.32	1.01e-16	7.96e-16	Tb927.8.5100	ID=exon_Tb927.8.5100-1;Name=exon;description=exon;size=8643;Parent=rna_Tb927.8.5100-1	Other
45104	7.99	7.77	8.44	8.12	1.16	1.59	1.27	0.32	2.07e-17	1.81e-16	Tb927.9.13620	ID=exon_Tb927.9.13620-1;Name=exon;description=exon;size=6126;Parent=rna_Tb927.9.13620-1	Other
39928	8.02	7.91	8.89	8.64	1.08	1.98	1.66	0.32	7.84e-24	1.88e-22	Tb927.10.13800	ID=exon_Tb927.10.13800-1;Name=exon;description=exon;size=3939;Parent=rna_Tb927.10.13800-1	Other
44695	8.85	9.34	8.16	7.97	-1.41	-2.27	-2.59	0.32	2.24e-23	5e-22	Tb927.9.3920	ID=exon_Tb927.9.3920-1;Name=exon;description=exon;size=682;Parent=rna_Tb927.9.3920-1	Other
28311	7.09	7.45	6.81	6.54	-1.28	-1.56	-1.88	0.32	3.87e-08	9.73e-08	Tb927.7.6000	ID=exon_Tb927.7.6000-1;Name=exon;description=exon;size=1965;Parent=rna_Tb927.7.6000-1	Other
44215	10.47	10.51	10.08	9.77	-1.02	-1.34	-1.66	0.32	7.83e-17	6.28e-16	Tb927.8.4430	ID=exon_Tb927.8.4430-1;Name=exon;description=exon;size=1176;Parent=rna_Tb927.8.4430-1	Other
43685	8.83	8.78	9.51	9.21	1.04	1.67	1.35	0.32	7.39e-09	2.03e-08	Tb927.7.3760	ID=exon_Tb927.7.3760-1;Name=exon;description=exon;size=2808;Parent=rna_Tb927.7.3760-1	Other
44975	6.97	6.84	7.88	7.64	1.1	2.07	1.75	0.32	1.35e-31	1.21e-29	Tb927.9.10830	ID=exon_Tb927.9.10830-1;Name=exon;description=exon;size=624;Parent=rna_Tb927.9.10830-1	Other
44578	9.75	10.16	9.23	9.02	-1.32	-1.89	-2.2	0.31	3.68e-18	3.6e-17	Tb927.9.15360	ID=exon_Tb927.9.15360-1;Name=exon;description=exon;size=962;Parent=rna_Tb927.9.15360-1	Other
27609	8.98	9.45	8.82	8.57	-1.39	-1.54	-1.85	0.31	1.87e-12	8.08e-12	Tb927.3.1370	ID=exon_Tb927.3.1370-1;Name=exon;description=exon;size=583;Parent=rna_Tb927.3.1370-1	Other
26988	10.16	10.46	10.07	9.77	-1.23	-1.31	-1.62	0.31	2.88e-16	2.13e-15	Tb927.10.7340	ID=exon_Tb927.10.7340-1;Name=exon;description=exon;size=495;Parent=rna_Tb927.10.7340-1	Other
43668	10.45	10.53	10.16	9.86	-1.06	-1.29	-1.6	0.31	6.43e-19	7.1e-18	Tb927.7.3550	ID=exon_Tb927.7.3550-1;Name=exon;description=exon;size=6561;Parent=rna_Tb927.7.3550-1	Other
41613	11.19	11.4	11.05	10.73	-1.16	-1.28	-1.59	0.31	2.48e-15	1.57e-14	Tb11.0880	ID=exon_Tb11.0880-1;Name=exon;description=exon;size=577;Parent=rna_Tb11.0880-1	Other
27374	10.77	11	10.66	10.34	-1.18	-1.27	-1.58	0.31	2.86e-17	2.44e-16	Tb927.11.3000	ID=exon_Tb927.11.3000-1;Name=exon;description=exon;size=493;Parent=rna_Tb927.11.3000-1	Other
43988	7.23	7.04	7.47	7.1	1.14	1.35	1.04	0.31	3.81e-08	9.59e-08	Tb927.8.1480	ID=exon_Tb927.8.1480-1;Name=exon;description=exon;size=7707;Parent=rna_Tb927.8.1480-1	Other
43875	6.49	6.41	7.01	6.68	1.05	1.51	1.2	0.31	1.33e-13	6.64e-13	Tb927.7.6480	ID=exon_Tb927.7.6480-1;Name=exon;description=exon;size=3021;Parent=rna_Tb927.7.6480-1	Other
41472	7.79	7.76	8.43	8.12	1.02	1.59	1.28	0.31	3.51e-22	6.36e-21	Tb927.11.4510	ID=exon_Tb927.11.4510-1;Name=exon;description=exon;size=5900;Parent=rna_Tb927.11.4510-1	Other
25821	8.95	8.84	9.53	9.23	1.08	1.61	1.3	0.31	9.17e-18	8.47e-17	Tb11.v5.0275	ID=exon_Tb11.v5.0275-1;Name=exon;description=exon;size=2589;Parent=rna_Tb11.v5.0275-1	Other
42034	7.24	7.2	8.06	7.8	1.03	1.83	1.52	0.31	1.68e-28	9.03e-27	Tb927.2.5240	ID=exon_Tb927.2.5240-1;Name=exon;description=exon;size=1866;Parent=rna_Tb927.2.5240-1	Other
40899	6.86	6.81	7.69	7.43	1.03	1.84	1.53	0.31	1.78e-22	3.42e-21	Tb927.11.13060	ID=exon_Tb927.11.13060-1;Name=exon;description=exon;size=3418;Parent=rna_Tb927.11.13060-1	Other
42075	7.66	7.4	8.43	8.19	1.19	2.04	1.73	0.31	9.51e-20	1.18e-18	Tb927.2.1810	ID=exon_Tb927.2.1810-1;Name=exon;description=exon;size=3722;Parent=rna_Tb927.2.1810-1	Other
44731	8.39	8.18	8.68	8.33	1.15	1.41	1.1	0.31	9.81e-10	3e-09	Tb927.9.5100	ID=exon_Tb927.9.5100-1;Name=exon;description=exon;size=2778;Parent=rna_Tb927.9.5100-1	Other
27105	6.09	6.55	7.47	7.21	-1.37	1.89	1.58	0.31	7.23e-09	1.99e-08	Tb927.11.12710	ID=exon_Tb927.11.12710-1;Name=exon;description=exon;size=1263;Parent=rna_Tb927.11.12710-1	Other
44772	11.79	11.61	11.09	10.82	1.13	-1.43	-1.73	0.3	3.15e-26	1.09e-24	Tb927.9.6170	ID=exon_Tb927.9.6170-1;Name=exon;description=exon;size=1510;Parent=rna_Tb927.9.6170-1	Other
43453	7.95	7.9	7.52	7.22	1.04	-1.3	-1.6	0.3	2.69e-16	2e-15	Tb927.6.620	ID=exon_Tb927.6.620-1;Name=exon;description=exon;size=9203;Parent=rna_Tb927.6.620-1	Other
28827	8.34	8.25	7.95	7.64	1.06	-1.23	-1.53	0.3	7.34e-13	3.33e-12	Tb927.9.1970	ID=exon_Tb927.9.1970-1;Name=exon;description=exon;size=1932;Parent=rna_Tb927.9.1970-1	Other
25788	8.91	8.86	8.57	8.25	1.03	-1.23	-1.53	0.3	7.9e-15	4.67e-14	Tb11.v5.0241	ID=exon_Tb11.v5.0241-1;Name=exon;description=exon;size=1713;Parent=rna_Tb11.v5.0241-1	Other
29090	7.52	7.53	7.33	7	-1.01	-1.15	-1.45	0.3	1.59e-07	3.72e-07	Tb927.9.9490	ID=exon_Tb927.9.9490-1;Name=exon;description=exon;size=2327;Parent=rna_Tb927.9.9490-1	Other
40227	9.81	9.7	9.68	9.3	1.08	-1.02	-1.32	0.3	1.35e-09	4.07e-09	Tb927.10.3660	ID=exon_Tb927.10.3660-1;Name=exon;description=exon;size=1696;Parent=rna_Tb927.10.3660-1	Other
27653	5.27	5.39	5.9	5.57	-1.08	1.43	1.13	0.3	0.0209	0.0264	Tb927.3.2580	ID=exon_Tb927.3.2580-1;Name=exon;description=exon;size=756;Parent=rna_Tb927.3.2580-1	Other
44339	7	7.14	7.66	7.33	-1.1	1.44	1.14	0.3	4.15e-12	1.71e-11	Tb927.8.5910	ID=exon_Tb927.8.5910-1;Name=exon;description=exon;size=944;Parent=rna_Tb927.8.5910-1	Other
28394	8.51	8.42	8.98	8.66	1.06	1.48	1.18	0.3	7.15e-16	4.94e-15	Tb927.8.2060	ID=exon_Tb927.8.2060-1;Name=exon;description=exon;size=8880;Parent=rna_Tb927.8.2060-1	Other
40084	8.33	8.07	8.67	8.35	1.19	1.51	1.21	0.3	3.42e-14	1.85e-13	Tb927.10.16120	ID=exon_Tb927.10.16120-1;Name=exon;description=exon;size=2012;Parent=rna_Tb927.10.16120-1	Other
39684	7.73	7.46	8.06	7.74	1.21	1.52	1.22	0.3	5.76e-11	2.07e-10	Tb927.10.10200	ID=exon_Tb927.10.10200-1;Name=exon;description=exon;size=2363;Parent=rna_Tb927.10.10200-1	Other
42842	8.66	8.43	9.03	8.72	1.17	1.52	1.22	0.3	3.11e-08	7.92e-08	Tb927.5.1090	ID=exon_Tb927.5.1090-1;Name=exon;description=exon;size=4554;Parent=rna_Tb927.5.1090-1	Other
42814	7.41	7.35	7.96	7.65	1.05	1.53	1.23	0.3	5.49e-12	2.23e-11	Tb927.4.770	ID=exon_Tb927.4.770-1;Name=exon;description=exon;size=5091;Parent=rna_Tb927.4.770-1	Other
25508	2.7	2.52	3.15	2.83	1.13	1.54	1.24	0.3	2.09e-09	6.13e-09	Tb10.v4.0220	ID=exon_Tb10.v4.0220-1;Name=exon;description=exon;size=978;Parent=rna_Tb10.v4.0220-1	Other
26170	8.09	8.22	8.89	8.6	-1.1	1.6	1.3	0.3	4.18e-19	4.77e-18	Tb11.v5.0723	ID=exon_Tb11.v5.0723-1;Name=exon;description=exon;size=2274;Parent=rna_Tb11.v5.0723-1	Other
44921	7.24	7.11	7.79	7.5	1.1	1.61	1.31	0.3	2.59e-12	1.09e-11	Tb927.9.9660	ID=exon_Tb927.9.9660-1;Name=exon;description=exon;size=2063;Parent=rna_Tb927.9.9660-1	Other
27897	7.47	7.24	8.01	7.73	1.18	1.71	1.41	0.3	4.34e-27	1.72e-25	Tb927.4.960	ID=exon_Tb927.4.960-1;Name=exon;description=exon;size=3537;Parent=rna_Tb927.4.960-1	Other
41659	7.07	6.77	7.66	7.41	1.24	1.86	1.56	0.3	1.25e-22	2.46e-21	Tb927.11.6660	ID=exon_Tb927.11.6660-1;Name=exon;description=exon;size=3521;Parent=rna_Tb927.11.6660-1	Other
41502	9.1	8.6	9.56	9.32	1.42	1.95	1.65	0.3	2.12e-23	4.8e-22	Tb927.11.4860	ID=exon_Tb927.11.4860-1;Name=exon;description=exon;size=1583;Parent=rna_Tb927.11.4860-1	Other
26315	11.93	12.17	11.48	11.23	-1.18	-1.61	-1.91	0.3	1.21e-16	9.42e-16	Tb11.v5.0410	ID=exon_Tb11.v5.0410-1;Name=exon;description=exon;size=5190;Parent=rna_Tb11.v5.0410-1	Other
27285	10.2	10.09	9.65	9.36	1.08	-1.35	-1.65	0.3	2.84e-14	1.55e-13	Tb927.11.18680	ID=exon_Tb927.11.18680-1;Name=exon;description=exon;size=323;Parent=rna_Tb927.11.18680-1	Other
42554	11.04	10.33	11.05	10.76	1.64	1.65	1.35	0.3	1.63e-09	4.85e-09	Tb927.4.2030	ID=exon_Tb927.4.2030-1;Name=exon;description=exon;size=1588;Parent=rna_Tb927.4.2030-1	Other
41147	7.4	7.2	7.92	7.63	1.15	1.65	1.35	0.3	2.34e-26	8.27e-25	Tb927.11.15970	ID=exon_Tb927.11.15970-1;Name=exon;description=exon;size=4493;Parent=rna_Tb927.11.15970-1	Other
40864	8.62	8.38	9.41	9.18	1.18	2.05	1.75	0.3	2.91e-36	5.21e-34	Tb927.11.12580	ID=exon_Tb927.11.12580-1;Name=exon;description=exon;size=2328;Parent=rna_Tb927.11.12580-1	Other
41655	9.66	9.67	9.29	9	-1.01	-1.3	-1.59	0.29	5.15e-16	3.65e-15	Tb11.0840	ID=exon_Tb11.0840-1;Name=exon;description=exon;size=1235;Parent=rna_Tb11.0840-1	Other
41770	8.7	8.59	8.55	8.19	1.07	-1.03	-1.32	0.29	1.17e-07	2.77e-07	Tb927.11.8160	ID=exon_Tb927.11.8160-1;Name=exon;description=exon;size=13630;Parent=rna_Tb927.11.8160-1	Other
27286	6.35	6.84	6.79	6.44	-1.4	-1.03	-1.32	0.29	2.55e-06	5.18e-06	Tb927.11.18690	ID=exon_Tb927.11.18690-1;Name=exon;description=exon;size=615;Parent=rna_Tb927.11.18690-1	Other
43957	8.91	9.06	9.46	9.11	-1.11	1.32	1.03	0.29	6.02e-14	3.14e-13	Tb927.7.960	ID=exon_Tb927.7.960-1;Name=exon;description=exon;size=5598;Parent=rna_Tb927.7.960-1	Other
26869	7.49	7.28	7.73	7.38	1.15	1.37	1.08	0.29	2.88e-05	5.15e-05	Tb927.10.1780	ID=exon_Tb927.10.1780-1;Name=exon;description=exon;size=1345;Parent=rna_Tb927.10.1780-1	Other
25816	8.77	8.7	9.26	8.95	1.05	1.48	1.19	0.29	0.0252	0.0316	Tb11.v5.0270	ID=exon_Tb11.v5.0270-1;Name=exon;description=exon;size=1074;Parent=rna_Tb11.v5.0270-1	Other
26112	7.86	7.94	8.51	8.19	-1.05	1.48	1.19	0.29	1.4e-15	9.26e-15	Tb11.v5.0656	ID=exon_Tb11.v5.0656-1;Name=exon;description=exon;size=1116;Parent=rna_Tb11.v5.0656-1	Other
25980	7.25	7.14	7.71	7.41	1.08	1.49	1.2	0.29	1.46e-10	4.96e-10	Tb11.v5.0505	ID=exon_Tb11.v5.0505-1;Name=exon;description=exon;size=1470;Parent=rna_Tb11.v5.0505-1	Other
39815	7.07	6.99	7.58	7.27	1.05	1.5	1.21	0.29	1.7e-12	7.37e-12	Tb927.10.12310	ID=exon_Tb927.10.12310-1;Name=exon;description=exon;size=2772;Parent=rna_Tb927.10.12310-1	Other
26725	6.04	5.94	6.53	6.23	1.07	1.51	1.22	0.29	5.11e-12	2.08e-11	Tb927.10.10440	ID=exon_Tb927.10.10440-1;Name=exon;description=exon;size=1147;Parent=rna_Tb927.10.10440-1	Other
40896	8.14	7.97	8.59	8.28	1.12	1.53	1.24	0.29	1.16e-10	4e-10	Tb927.11.13000	ID=exon_Tb927.11.13000-1;Name=exon;description=exon;size=6993;Parent=rna_Tb927.11.13000-1	Other
26275	7.32	7.09	7.72	7.42	1.17	1.55	1.26	0.29	4.66e-15	2.84e-14	Tb11.v5.0836	ID=exon_Tb11.v5.0836-1;Name=exon;description=exon;size=762;Parent=rna_Tb11.v5.0836-1	Other
42847	9.71	9.19	9.83	9.53	1.43	1.56	1.27	0.29	5.37e-08	1.33e-07	Tb927.5.1160	ID=exon_Tb927.5.1160-1;Name=exon;description=exon;size=2478;Parent=rna_Tb927.5.1160-1	Other
27182	8.04	7.9	8.54	8.24	1.1	1.56	1.27	0.29	3.42e-27	1.4e-25	Tb927.11.1660	ID=exon_Tb927.11.1660-1;Name=exon;description=exon;size=2317;Parent=rna_Tb927.11.1660-1	Other
39628	7.9	8.04	8.7	8.41	-1.1	1.58	1.29	0.29	4.08e-14	2.18e-13	Tb927.1.880	ID=exon_Tb927.1.880-1;Name=exon;description=exon;size=14535;Parent=rna_Tb927.1.880-1	Other
44036	8.22	8	8.67	8.37	1.17	1.59	1.3	0.29	1.48e-14	8.45e-14	Tb927.8.2050	ID=exon_Tb927.8.2050-1;Name=exon;description=exon;size=1560;Parent=rna_Tb927.8.2050-1	Other
26248	8	8.04	8.79	8.52	-1.03	1.68	1.39	0.29	6.91e-15	4.11e-14	Tb11.v5.0808	ID=exon_Tb11.v5.0808-1;Name=exon;description=exon;size=1983;Parent=rna_Tb11.v5.0808-1	Other
40639	6.58	6.56	7.33	7.07	1.01	1.71	1.42	0.29	7.79e-22	1.32e-20	Tb927.11.9880	ID=exon_Tb927.11.9880-1;Name=exon;description=exon;size=1413;Parent=rna_Tb927.11.9880-1	Other
28215	8.59	8.52	9.33	9.07	1.05	1.75	1.46	0.29	1.8e-25	5.59e-24	Tb927.6.880	ID=exon_Tb927.6.880-1;Name=exon;description=exon;size=1862;Parent=rna_Tb927.6.880-1	Other
26845	5.59	5.36	4.53	4.31	1.17	-1.78	-2.07	0.29	4.14e-23	8.81e-22	Tb927.10.15980	ID=exon_Tb927.10.15980-1;Name=exon;description=exon;size=393;Parent=rna_Tb927.10.15980-1	Other
41143	9.67	9.95	9.52	9.24	-1.22	-1.35	-1.64	0.29	4.17e-17	3.49e-16	Tb927.11.15880	ID=exon_Tb927.11.15880-1;Name=exon;description=exon;size=548;Parent=rna_Tb927.11.15880-1	Other
39849	10.19	9.93	9.8	9.46	1.2	-1.09	-1.38	0.29	5.97e-12	2.4e-11	Tb927.10.12820	ID=exon_Tb927.10.12820-1;Name=exon;description=exon;size=4708;Parent=rna_Tb927.10.12820-1	Other
41384	8.43	8.39	8.86	8.53	1.02	1.39	1.1	0.29	2.03e-12	8.7e-12	Tb927.11.3390	ID=exon_Tb927.11.3390-1;Name=exon;description=exon;size=13719;Parent=rna_Tb927.11.3390-1	Other
43914	7.39	7.17	7.65	7.32	1.17	1.4	1.11	0.29	1.71e-07	4e-07	Tb927.7.6980	ID=exon_Tb927.7.6980-1;Name=exon;description=exon;size=7290;Parent=rna_Tb927.7.6980-1	Other
44748	7.81	7.69	8.17	7.85	1.09	1.4	1.11	0.29	1.44e-10	4.89e-10	Tb927.9.5520	ID=exon_Tb927.9.5520-1;Name=exon;description=exon;size=4126;Parent=rna_Tb927.9.5520-1	Other
27936	7.65	7.71	8.19	7.85	-1.04	1.4	1.11	0.29	3.22e-13	1.53e-12	Tb927.5.2290	ID=exon_Tb927.5.2290-1;Name=exon;description=exon;size=6833;Parent=rna_Tb927.5.2290-1	Other
27005	7.5	7.66	8.14	7.82	-1.11	1.4	1.11	0.29	3.11e-15	1.94e-14	Tb927.10.8390	ID=exon_Tb927.10.8390-1;Name=exon;description=exon;size=11166;Parent=rna_Tb927.10.8390-1	Other
28995	7.31	7.21	7.7	7.37	1.07	1.41	1.12	0.29	1.56e-10	5.28e-10	Tb927.9.6710	ID=exon_Tb927.9.6710-1;Name=exon;description=exon;size=1788;Parent=rna_Tb927.9.6710-1	Other
39539	8.48	8.02	9.04	8.83	1.37	2.03	1.74	0.29	8.82e-24	2.09e-22	Tb927.1.3110	ID=exon_Tb927.1.3110-1;Name=exon;description=exon;size=1398;Parent=rna_Tb927.1.3110-1	Other
43569	8.72	8.95	8.16	7.95	-1.17	-1.72	-2	0.28	4.84e-21	7.21e-20	Tb927.7.2240	ID=exon_Tb927.7.2240-1;Name=exon;description=exon;size=2697;Parent=rna_Tb927.7.2240-1	Other
26783	10.61	10.92	10.33	10.09	-1.24	-1.5	-1.78	0.28	1.5e-17	1.34e-16	Tb927.10.12680	ID=exon_Tb927.10.12680-1;Name=exon;description=exon;size=635;Parent=rna_Tb927.10.12680-1	Other
26442	11.6	11.8	11.26	11.01	-1.16	-1.46	-1.74	0.28	6.05e-14	3.15e-13	Tb11.v5.1038	ID=exon_Tb11.v5.1038-1;Name=exon;description=exon;size=4731;Parent=rna_Tb11.v5.1038-1	Other
40957	9.3	9.11	8.6	8.34	1.14	-1.43	-1.71	0.28	8.27e-18	7.71e-17	Tb927.11.1430	ID=exon_Tb927.11.1430-1;Name=exon;description=exon;size=3353;Parent=rna_Tb927.11.1430-1	Other
29037	8.97	9.09	8.59	8.33	-1.08	-1.41	-1.69	0.28	2.03e-13	9.9e-13	Tb927.9.7500	ID=exon_Tb927.9.7500-1;Name=exon;description=exon;size=471;Parent=rna_Tb927.9.7500-1	Other
25732	9.05	9.36	9.08	8.78	-1.25	-1.22	-1.5	0.28	6.5e-12	2.61e-11	Tb11.v5.0181	ID=exon_Tb11.v5.0181-1;Name=exon;description=exon;size=783;Parent=rna_Tb11.v5.0181-1	Other
26566	4.16	4.32	4.23	3.89	-1.11	-1.06	-1.34	0.28	8.3e-05	0.0001	Tb927.1.3080	ID=exon_Tb927.1.3080-1;Name=exon;description=exon;size=309;Parent=rna_Tb927.1.3080-1	Other
44792	7.28	7	6.98	6.62	1.21	-1.02	-1.3	0.28	2.08e-10	6.94e-10	Tb927.9.6650	ID=exon_Tb927.9.6650-1;Name=exon;description=exon;size=1473;Parent=rna_Tb927.9.6650-1	Other
43606	10.5	9.9	10.27	9.92	1.51	1.29	1.01	0.28	2.89e-05	5.18e-05	Tb927.7.2650	ID=exon_Tb927.7.2650-1;Name=exon;description=exon;size=3819;Parent=rna_Tb927.7.2650-1	Other
40080	6.85	6.86	7.24	6.9	-1.01	1.3	1.02	0.28	4.63e-08	1.15e-07	Tb927.10.16050	ID=exon_Tb927.10.16050-1;Name=exon;description=exon;size=839;Parent=rna_Tb927.10.16050-1	Other
42067	8.91	8.6	9	8.65	1.24	1.32	1.04	0.28	9.15e-09	2.49e-08	Tb927.2.1560	ID=exon_Tb927.2.1560-1;Name=exon;description=exon;size=777;Parent=rna_Tb927.2.1560-1	Other
26776	8.89	8.82	9.22	8.89	1.06	1.33	1.05	0.28	3.36e-06	6.72e-06	Tb927.10.12510	ID=exon_Tb927.10.12510-1;Name=exon;description=exon;size=2805;Parent=rna_Tb927.10.12510-1	Other
45089	6.62	6.47	6.91	6.58	1.11	1.36	1.08	0.28	3.81e-10	1.23e-09	Tb927.9.13320	ID=exon_Tb927.9.13320-1;Name=exon;description=exon;size=1917;Parent=rna_Tb927.9.13320-1	Other
27051	7.73	7.54	8	7.66	1.14	1.37	1.09	0.28	1.29e-12	5.66e-12	Tb927.11.10230	ID=exon_Tb927.11.10230-1;Name=exon;description=exon;size=1634;Parent=rna_Tb927.11.10230-1	Other
27075	7.85	7.94	8.47	8.17	-1.06	1.45	1.17	0.28	7.11e-12	2.84e-11	Tb927.11.11460	ID=exon_Tb927.11.11460-1;Name=exon;description=exon;size=2217;Parent=rna_Tb927.11.11460-1	Other
39938	7.49	7.21	7.77	7.46	1.21	1.47	1.19	0.28	4.62e-14	2.45e-13	Tb927.10.13900	ID=exon_Tb927.10.13900-1;Name=exon;description=exon;size=1557;Parent=rna_Tb927.10.13900-1	Other
40638	7.15	6.84	7.4	7.1	1.24	1.48	1.2	0.28	1.03e-12	4.6e-12	Tb927.11.9870	ID=exon_Tb927.11.9870-1;Name=exon;description=exon;size=2559;Parent=rna_Tb927.11.9870-1	Other
44306	8.84	8.64	9.21	8.9	1.15	1.48	1.2	0.28	1.24e-06	2.62e-06	Tb927.8.5580	ID=exon_Tb927.8.5580-1;Name=exon;description=exon;size=17747;Parent=rna_Tb927.8.5580-1	Other
40556	7.76	7.73	8.31	8.01	1.02	1.5	1.22	0.28	2.09e-16	1.58e-15	Tb927.10.8420	ID=exon_Tb927.10.8420-1;Name=exon;description=exon;size=8284;Parent=rna_Tb927.10.8420-1	Other
39491	8.46	8.54	9.28	9.02	-1.06	1.67	1.39	0.28	4.52e-28	2.23e-26	Tb927.1.1710	ID=exon_Tb927.1.1710-1;Name=exon;description=exon;size=5996;Parent=rna_Tb927.1.1710-1	Other
28494	7.2	7.28	8.12	7.88	-1.06	1.79	1.51	0.28	2.73e-18	2.71e-17	Tb927.8.6840	ID=exon_Tb927.8.6840-1;Name=exon;description=exon;size=2682;Parent=rna_Tb927.8.6840-1	Other
41095	8.37	8.04	9.12	8.92	1.25	2.12	1.84	0.28	6.96e-24	1.68e-22	Tb927.11.15330	ID=exon_Tb927.11.15330-1;Name=exon;description=exon;size=4185;Parent=rna_Tb927.11.15330-1	Other
25880	9.69	9.62	10.08	9.76	1.05	1.38	1.1	0.28	4.05e-09	1.15e-08	Tb11.v5.0360	ID=exon_Tb11.v5.0360-1;Name=exon;description=exon;size=651;Parent=rna_Tb11.v5.0360-1	Other
24940	7.7	7.42	8.13	7.87	1.22	1.64	1.36	0.28	1.87e-19	2.23e-18	Tb11.01.0980	ID=gene9147;Name=Tb11.01.0980;Note=hypothetical protein%2C conserved (pseudogene);gbkey=Gene;locus_tag=Tb11.01.0980;pseudo=true	Other
27917	7.89	8.34	7.66	7.43	-1.37	-1.6	-1.87	0.27	3.88e-16	2.81e-15	Tb927.5.1610	ID=exon_Tb927.5.1610-1;Name=exon;description=exon;size=798;Parent=rna_Tb927.5.1610-1	Other
26754	7.97	8.39	7.73	7.5	-1.33	-1.58	-1.85	0.27	9.86e-14	5.02e-13	Tb927.10.11540	ID=exon_Tb927.10.11540-1;Name=exon;description=exon;size=864;Parent=rna_Tb927.10.11540-1	Other
40625	8.26	8.58	7.94	7.71	-1.25	-1.56	-1.83	0.27	1.19e-14	6.89e-14	Tb927.11.9700	ID=exon_Tb927.11.9700-1;Name=exon;description=exon;size=423;Parent=rna_Tb927.11.9700-1	Other
41601	11.5	11.75	11.23	10.98	-1.19	-1.44	-1.71	0.27	9.42e-25	2.62e-23	Tb927.11.5950	ID=exon_Tb927.11.5950-1;Name=exon;description=exon;size=777;Parent=rna_Tb927.11.5950-1	Other
25616	9.73	9.76	9.25	9	-1.02	-1.43	-1.7	0.27	7.66e-18	7.18e-17	Tb11.0845	ID=exon_Tb11.0845-1;Name=exon;description=exon;size=1160;Parent=rna_Tb11.0845-1	Other
43159	9.18	8.86	8.45	8.18	1.25	-1.33	-1.6	0.27	1.58e-19	1.9e-18	Tb927.6.1470	ID=exon_Tb927.6.1470-1;Name=exon;description=exon;size=1452;Parent=rna_Tb927.6.1470-1	Other
44131	8.95	8.95	8.84	8.51	1	-1.08	-1.35	0.27	3.07e-08	7.81e-08	Tb927.8.3250	ID=exon_Tb927.8.3250-1;Name=exon;description=exon;size=14769;Parent=rna_Tb927.8.3250-1	Other
28665	8.18	8.24	8.22	7.88	-1.04	-1.01	-1.28	0.27	2.17e-05	3.94e-05	Tb927.9.13990	ID=exon_Tb927.9.13990-1;Name=exon;description=exon;size=4635;Parent=rna_Tb927.9.13990-1	Other
43306	7.92	7.79	8.21	7.89	1.09	1.34	1.07	0.27	0.0011	0.0017	Tb927.6.350	ID=exon_Tb927.6.350-1;Name=exon;description=exon;size=918;Parent=rna_Tb927.6.350-1	Other
25900	6.97	6.87	7.32	7.01	1.07	1.37	1.1	0.27	4.69e-10	1.49e-09	Tb11.v5.0390	ID=exon_Tb11.v5.0390-1;Name=exon;description=exon;size=1314;Parent=rna_Tb11.v5.0390-1	Other
26179	7.79	7.83	8.32	8	-1.03	1.4	1.13	0.27	4.7e-17	3.9e-16	Tb11.v5.0734	ID=exon_Tb11.v5.0734-1;Name=exon;description=exon;size=2274;Parent=rna_Tb11.v5.0734-1	Other
43243	7.27	7.32	7.81	7.5	-1.04	1.4	1.13	0.27	2.82e-14	1.54e-13	Tb927.6.2560	ID=exon_Tb927.6.2560-1;Name=exon;description=exon;size=1549;Parent=rna_Tb927.6.2560-1	Other
43035	8.59	8.5	9.02	8.72	1.07	1.44	1.17	0.27	1.24e-16	9.65e-16	Tb927.5.3590	ID=exon_Tb927.5.3590-1;Name=exon;description=exon;size=2082;Parent=rna_Tb927.5.3590-1	Other
44178	8.95	8.57	9.16	8.88	1.31	1.51	1.24	0.27	1.22e-09	3.68e-09	Tb927.8.3890	ID=exon_Tb927.8.3890-1;Name=exon;description=exon;size=2488;Parent=rna_Tb927.8.3890-1	Other
25706	8.28	8.01	8.6	8.33	1.2	1.51	1.24	0.27	2.79e-18	2.77e-17	Tb11.v5.0150	ID=exon_Tb11.v5.0150-1;Name=exon;description=exon;size=3234;Parent=rna_Tb11.v5.0150-1	Other
25357	6.79	6.88	7.47	7.19	-1.06	1.51	1.24	0.27	5.82e-10	1.83e-09	Tb09_snoRNA_0001	ID=exon_Tb09_snoRNA_0001-1;Name=exon;description=exon;size=120;Parent=rna_Tb09_snoRNA_0001-1	Other
27176	6.59	6.72	7.31	7.03	-1.09	1.51	1.24	0.27	1.32e-11	5.1e-11	Tb927.11.16070	ID=exon_Tb927.11.16070-1;Name=exon;description=exon;size=999;Parent=rna_Tb927.11.16070-1	Other
42089	8.46	8.5	9.11	8.84	-1.03	1.53	1.26	0.27	3.3e-20	4.41e-19	Tb927.3.1290	ID=exon_Tb927.3.1290-1;Name=exon;description=exon;size=3282;Parent=rna_Tb927.3.1290-1	Other
28453	6.82	6.59	7.21	6.93	1.18	1.54	1.27	0.27	4.57e-14	2.43e-13	Tb927.8.4560	ID=exon_Tb927.8.4560-1;Name=exon;description=exon;size=3756;Parent=rna_Tb927.8.4560-1	Other
44210	8.11	7.92	8.54	8.26	1.15	1.54	1.27	0.27	2.75e-18	2.73e-17	Tb927.8.4370	ID=exon_Tb927.8.4370-1;Name=exon;description=exon;size=3398;Parent=rna_Tb927.8.4370-1	Other
28144	6.57	6.48	7.24	6.99	1.06	1.7	1.43	0.27	2.76e-08	7.07e-08	Tb927.6.500	ID=exon_Tb927.6.500-1;Name=exon;description=exon;size=5043;Parent=rna_Tb927.6.500-1	Other
40324	7.22	6.98	7.94	7.72	1.18	1.93	1.66	0.27	2.51e-20	3.41e-19	Tb927.10.4980	ID=exon_Tb927.10.4980-1;Name=exon;description=exon;size=1110;Parent=rna_Tb927.10.4980-1	Other
44567	8.45	8.27	8.74	8.42	1.13	1.38	1.11	0.27	4.66e-10	1.48e-09	Tb927.9.15070	ID=exon_Tb927.9.15070-1;Name=exon;description=exon;size=2950;Parent=rna_Tb927.9.15070-1	Other
28356	8.89	8.18	9.09	8.88	1.64	1.89	1.62	0.27	3.79e-09	1.08e-08	Tb927.7.7530	ID=exon_Tb927.7.7530-1;Name=exon;description=exon;size=4684;Parent=rna_Tb927.7.7530-1	Other
45001	8.87	9.32	8.53	8.33	-1.37	-1.73	-1.99	0.26	7.58e-17	6.1e-16	Tb927.9.11470	ID=exon_Tb927.9.11470-1;Name=exon;description=exon;size=508;Parent=rna_Tb927.9.11470-1	Other
27072	7.7	8.15	7.4	7.19	-1.37	-1.68	-1.94	0.26	2.76e-16	2.04e-15	Tb927.11.11230	ID=exon_Tb927.11.11230-1;Name=exon;description=exon;size=718;Parent=rna_Tb927.11.11230-1	Other
41026	5.23	5.93	5.23	5.01	-1.63	-1.63	-1.89	0.26	2.55e-06	5.18e-06	Tb927.11.1500	ID=exon_Tb927.11.1500-2;Name=exon;description=exon;size=2337;Parent=rna_Tb927.11.1500-1	Other
26917	6.84	7.11	6.64	6.39	-1.21	-1.39	-1.65	0.26	9.44e-07	2.01e-06	Tb927.10.3830	ID=exon_Tb927.10.3830-1;Name=exon;description=exon;size=495;Parent=rna_Tb927.10.3830-1	Other
26833	10.03	10.43	10.05	9.79	-1.31	-1.3	-1.56	0.26	7.31e-13	3.32e-12	Tb927.10.15120	ID=exon_Tb927.10.15120-1;Name=exon;description=exon;size=559;Parent=rna_Tb927.10.15120-1	Other
26012	7.43	7.52	7.15	6.89	-1.06	-1.29	-1.55	0.26	4.7e-11	1.7e-10	Tb11.v5.0541	ID=exon_Tb11.v5.0541-1;Name=exon;description=exon;size=648;Parent=rna_Tb11.v5.0541-1	Other
43411	10.88	11.17	10.84	10.57	-1.22	-1.25	-1.51	0.26	1.26e-14	7.25e-14	Tb927.10.1100	ID=exon_Tb927.10.1100-1;Name=exon;description=exon;size=997;Parent=rna_Tb927.10.1100-1	Other
42861	7.19	7.4	7.09	6.81	-1.15	-1.24	-1.5	0.26	4.29e-10	1.37e-09	Tb927.5.1360	ID=exon_Tb927.5.1360-1;Name=exon;description=exon;size=1398;Parent=rna_Tb927.5.1360-1	Other
42865	10.22	10.52	10.35	10.05	-1.23	-1.13	-1.39	0.26	2.27e-09	6.62e-09	Tb927.5.1460	ID=exon_Tb927.5.1460-1;Name=exon;description=exon;size=2130;Parent=rna_Tb927.5.1460-1	Other
40778	9.34	8.98	8.83	8.52	1.29	-1.11	-1.37	0.26	4.52e-10	1.44e-09	Tb927.11.11520	ID=exon_Tb927.11.11520-1;Name=exon;description=exon;size=1131;Parent=rna_Tb927.11.11520-1	Other
26665	7.39	7.39	7.24	6.94	1	-1.11	-1.37	0.26	0.0056	0.0076	Tb927.1.500	ID=exon_Tb927.1.500-1;Name=exon;description=exon;size=5672;Parent=rna_Tb927.1.500-1	Other
27536	8.79	8.82	8.71	8.4	-1.02	-1.08	-1.34	0.26	5.47e-06	1.06e-05	Tb927.2.380	ID=exon_Tb927.2.380-1;Name=exon;description=exon;size=2370;Parent=rna_Tb927.2.380-1	Other
27017	7.84	7.75	7.69	7.36	1.06	-1.05	-1.31	0.26	1.2e-08	3.2e-08	Tb927.10.8910	ID=exon_Tb927.10.8910-1;Name=exon;description=exon;size=5618;Parent=rna_Tb927.10.8910-1	Other
26253	7.63	7.35	7.33	7.01	1.21	-1.01	-1.27	0.26	2.48e-07	5.68e-07	Tb11.v5.0813	ID=exon_Tb11.v5.0813-1;Name=exon;description=exon;size=582;Parent=rna_Tb11.v5.0813-1	Other
42046	7.81	7.15	7.49	7.16	1.58	1.27	1.01	0.26	1.28e-06	2.7e-06	Tb927.2.5660	ID=exon_Tb927.2.5660-1;Name=exon;description=exon;size=1480;Parent=rna_Tb927.2.5660-1	Other
26947	8.51	8.21	8.59	8.26	1.23	1.3	1.04	0.26	0.0179	0.0228	Tb927.10.5400	ID=exon_Tb927.10.5400-1;Name=exon;description=exon;size=1737;Parent=rna_Tb927.10.5400-1	Other
40089	7.58	7.17	7.56	7.25	1.33	1.32	1.06	0.26	0.0008	0.0012	Tb927.10.1640	ID=exon_Tb927.10.1640-1;Name=exon;description=exon;size=1529;Parent=rna_Tb927.10.1640-1	Other
26135	6.63	7.03	7.43	7.11	-1.32	1.32	1.06	0.26	1.14e-09	3.46e-09	Tb11.v5.0681	ID=exon_Tb11.v5.0681-1;Name=exon;description=exon;size=1368;Parent=rna_Tb11.v5.0681-1	Other
42697	8.77	8.44	8.84	8.53	1.26	1.33	1.07	0.26	2e-11	7.54e-11	Tb927.4.4050	ID=exon_Tb927.4.4050-1;Name=exon;description=exon;size=2542;Parent=rna_Tb927.4.4050-1	Other
43408	7.59	7.75	8.19	7.88	-1.12	1.35	1.09	0.26	1.83e-09	5.4e-09	Tb927.6.4660	ID=exon_Tb927.6.4660-1;Name=exon;description=exon;size=2307;Parent=rna_Tb927.6.4660-1	Other
26432	8.13	7.52	7.96	7.66	1.53	1.36	1.1	0.26	3.65e-12	1.52e-11	Tb11.v5.1026	ID=exon_Tb11.v5.1026-1;Name=exon;description=exon;size=1254;Parent=rna_Tb11.v5.1026-1	Other
26113	7.21	7.32	7.76	7.46	-1.07	1.36	1.1	0.26	3.58e-15	2.21e-14	Tb11.v5.0657	ID=exon_Tb11.v5.0657-1;Name=exon;description=exon;size=1596;Parent=rna_Tb11.v5.0657-1	Other
40483	8.02	7.83	8.36	8.08	1.14	1.44	1.18	0.26	1.36e-15	8.97e-15	Tb927.10.7610	ID=exon_Tb927.10.7610-1;Name=exon;description=exon;size=4999;Parent=rna_Tb927.10.7610-1	Other
40039	9.39	9.25	9.78	9.49	1.1	1.44	1.18	0.26	1.84e-09	5.44e-09	Tb927.10.1510	ID=exon_Tb927.10.1510-1;Name=exon;description=exon;size=10217;Parent=rna_Tb927.10.1510-1	Other
43963	7.76	7.88	8.41	8.12	-1.09	1.44	1.18	0.26	5.81e-17	4.77e-16	Tb927.8.1100	ID=exon_Tb927.8.1100-1;Name=exon;description=exon;size=4787;Parent=rna_Tb927.8.1100-1	Other
27953	6.69	6.67	7.21	6.92	1.02	1.45	1.19	0.26	7.7e-12	3.06e-11	Tb927.5.2800	ID=exon_Tb927.5.2800-1;Name=exon;description=exon;size=3144;Parent=rna_Tb927.5.2800-1	Other
39549	7.98	7.84	8.4	8.11	1.1	1.47	1.21	0.26	3.23e-17	2.74e-16	Tb927.1.3280	ID=exon_Tb927.1.3280-1;Name=exon;description=exon;size=1102;Parent=rna_Tb927.1.3280-1	Other
42737	7.09	7.01	7.6	7.33	1.06	1.51	1.25	0.26	3.28e-18	3.22e-17	Tb927.4.4560	ID=exon_Tb927.4.4560-1;Name=exon;description=exon;size=4760;Parent=rna_Tb927.4.4560-1	Other
26978	8.83	8.95	9.58	9.32	-1.08	1.55	1.29	0.26	1.99e-19	2.36e-18	Tb927.10.7020	ID=exon_Tb927.10.7020-1;Name=exon;description=exon;size=1308;Parent=rna_Tb927.10.7020-1	Other
44738	8.15	7.94	8.6	8.34	1.15	1.58	1.32	0.26	7.69e-21	1.1e-19	Tb927.9.5260	ID=exon_Tb927.9.5260-1;Name=exon;description=exon;size=1892;Parent=rna_Tb927.9.5260-1	Other
40269	8.86	8.18	8.85	8.59	1.6	1.59	1.33	0.26	4.49e-17	3.74e-16	Tb927.10.4260	ID=exon_Tb927.10.4260-1;Name=exon;description=exon;size=1784;Parent=rna_Tb927.10.4260-1	Other
27968	7.16	7.03	7.75	7.5	1.09	1.65	1.39	0.26	2.89e-21	4.43e-20	Tb927.5.3650	ID=exon_Tb927.5.3650-1;Name=exon;description=exon;size=2437;Parent=rna_Tb927.5.3650-1	Other
43551	6.89	6.8	7.52	7.28	1.07	1.65	1.39	0.26	2.63e-11	9.77e-11	Tb927.7.1930	ID=exon_Tb927.7.1930-1;Name=exon;description=exon;size=2014;Parent=rna_Tb927.7.1930-1	Other
44916	7.29	7.07	7.89	7.66	1.17	1.77	1.51	0.26	8.49e-17	6.77e-16	Tb927.9.9600	ID=exon_Tb927.9.9600-1;Name=exon;description=exon;size=2369;Parent=rna_Tb927.9.9600-1	Other
41765	7.81	7.5	8.36	8.14	1.24	1.82	1.56	0.26	1.82e-19	2.17e-18	Tb927.11.8090	ID=exon_Tb927.11.8090-1;Name=exon;description=exon;size=4270;Parent=rna_Tb927.11.8090-1	Other
27828	6.72	6.35	7.22	6.99	1.29	1.83	1.57	0.26	1.84e-22	3.52e-21	Tb927.4.4670	ID=exon_Tb927.4.4670-1;Name=exon;description=exon;size=1463;Parent=rna_Tb927.4.4670-1	Other
42913	6.53	6.49	7.36	7.14	1.03	1.83	1.57	0.26	5.45e-24	1.34e-22	Tb927.5.2060	ID=exon_Tb927.5.2060-1;Name=exon;description=exon;size=2396;Parent=rna_Tb927.5.2060-1	Other
42483	9.25	9.62	8.58	8.4	-1.29	-2.06	-2.32	0.26	8.96e-24	2.12e-22	Tb927.4.1220	ID=exon_Tb927.4.1220-1;Name=exon;description=exon;size=1012;Parent=rna_Tb927.4.1220-1	Other
26781	5.36	5.42	4.58	4.38	-1.04	-1.79	-2.05	0.26	2.95e-22	5.41e-21	Tb927.10.12650	ID=exon_Tb927.10.12650-1;Name=exon;description=exon;size=594;Parent=rna_Tb927.10.12650-1	Other
26687	6.94	6.77	7.23	6.93	1.13	1.38	1.12	0.26	0.0008	0.0012	Tb927.1.530	ID=exon_Tb927.1.530-1;Name=exon;description=exon;size=850;Parent=rna_Tb927.1.530-1	Other
44989	8.45	8.33	8.8	8.49	1.08	1.38	1.12	0.26	4.04e-09	1.15e-08	Tb927.9.11110	ID=exon_Tb927.9.11110-1;Name=exon;description=exon;size=8125;Parent=rna_Tb927.9.11110-1	Other
41201	8.76	8.3	9	8.75	1.38	1.63	1.37	0.26	1.33e-13	6.62e-13	Tb927.11.1710	ID=exon_Tb927.11.1710-1;Name=exon;description=exon;size=936;Parent=rna_Tb927.11.1710-1	Other
42642	7.71	7.47	8.18	7.93	1.18	1.63	1.37	0.26	3.21e-25	9.67e-24	Tb927.4.3350	ID=exon_Tb927.4.3350-1;Name=exon;description=exon;size=2420;Parent=rna_Tb927.4.3350-1	Other
41358	5.91	5.78	6.48	6.23	1.09	1.63	1.37	0.26	7.92e-05	0.0001	Tb927.11.3100	ID=exon_Tb927.11.3100-1;Name=exon;description=exon;size=1963;Parent=rna_Tb927.11.3100-1	Other
28468	11.41	11.72	10.84	10.67	-1.24	-1.83	-2.08	0.25	4.72e-25	1.38e-23	Tb927.8.5260	ID=exon_Tb927.8.5260-1;Name=exon;description=exon;size=544;Parent=rna_Tb927.8.5260-1	Other
26009	11.08	10.93	10.24	10.03	1.11	-1.61	-1.86	0.25	9.49e-25	2.63e-23	Tb11.v5.0538	ID=exon_Tb11.v5.0538-1;Name=exon;description=exon;size=1803;Parent=rna_Tb11.v5.0538-1	Other
26628	8.06	7.98	7.41	7.19	1.06	-1.48	-1.73	0.25	2.33e-13	1.13e-12	Tb927.1.4330	ID=exon_Tb927.1.4330-1;Name=exon;description=exon;size=1224;Parent=rna_Tb927.1.4330-1	Other
40585	11.8	11.86	11.3	11.07	-1.04	-1.47	-1.72	0.25	1.78e-28	9.41e-27	Tb927.10.8940	ID=exon_Tb927.10.8940-1;Name=exon;description=exon;size=2524;Parent=rna_Tb927.10.8940-1	Other
26918	9.64	9.98	9.53	9.29	-1.26	-1.36	-1.61	0.25	1.1e-13	5.54e-13	Tb927.10.3840	ID=exon_Tb927.10.3840-1;Name=exon;description=exon;size=574;Parent=rna_Tb927.10.3840-1	Other
25733	9.02	9.33	9.05	8.78	-1.25	-1.22	-1.47	0.25	2.01e-10	6.69e-10	Tb11.v5.0182	ID=exon_Tb11.v5.0182-1;Name=exon;description=exon;size=783;Parent=rna_Tb11.v5.0182-1	Other
42001	9	9.05	8.79	8.52	-1.03	-1.2	-1.45	0.25	1.26e-10	4.31e-10	Tb927.2.4710	ID=exon_Tb927.2.4710-1;Name=exon;description=exon;size=3158;Parent=rna_Tb927.2.4710-1	Other
44719	10.52	10.73	10.54	10.25	-1.16	-1.14	-1.39	0.25	4.18e-05	7.34e-05	Tb927.9.4680	ID=exon_Tb927.9.4680-1;Name=exon;description=exon;size=1261;Parent=rna_Tb927.9.4680-1	Other
40123	8.66	8.88	8.7	8.41	-1.17	-1.14	-1.39	0.25	1.45e-08	3.84e-08	Tb927.10.190	ID=exon_Tb927.10.190-1;Name=exon;description=exon;size=813;Parent=rna_Tb927.10.190-1	Other
26749	8.39	8.11	8.05	7.74	1.21	-1.05	-1.3	0.25	4.43e-10	1.41e-09	Tb927.10.11310	ID=exon_Tb927.10.11310-1;Name=exon;description=exon;size=1281;Parent=rna_Tb927.10.11310-1	Other
40112	8.54	8.72	8.66	8.34	-1.13	-1.05	-1.3	0.25	0.0001	0.0002	Tb927.10.170	ID=exon_Tb927.10.170-1;Name=exon;description=exon;size=1424;Parent=rna_Tb927.10.170-1	Other
42993	8.67	8.59	8.56	8.25	1.06	-1.02	-1.27	0.25	0.0023	0.0033	Tb927.5.3100	ID=exon_Tb927.5.3100-1;Name=exon;description=exon;size=3044;Parent=rna_Tb927.5.3100-1	Other
41634	8.13	7.99	8.31	7.99	1.1	1.25	1	0.25	1.6e-08	4.2e-08	Tb927.11.6350	ID=exon_Tb927.11.6350-1;Name=exon;description=exon;size=4026;Parent=rna_Tb927.11.6350-1	Other
25917	9.69	9.71	10.04	9.72	-1.01	1.26	1.01	0.25	0.0002	0.0003	Tb11.v5.0414	ID=exon_Tb11.v5.0414-1;Name=exon;description=exon;size=1311;Parent=rna_Tb11.v5.0414-1	Other
27811	8.82	8.64	8.98	8.67	1.14	1.27	1.02	0.25	0.0016	0.0023	Tb927.4.3570	ID=exon_Tb927.4.3570-1;Name=exon;description=exon;size=836;Parent=rna_Tb927.4.3570-1	Other
44397	7.08	6.89	7.27	6.96	1.14	1.3	1.05	0.25	2.21e-07	5.08e-07	Tb927.8.6550	ID=exon_Tb927.8.6550-1;Name=exon;description=exon;size=968;Parent=rna_Tb927.8.6550-1	Other
27812	9	8.77	9.19	8.89	1.18	1.34	1.09	0.25	0.0006	0.0009	Tb927.4.3590	ID=exon_Tb927.4.3590-1;Name=exon;description=exon;size=836;Parent=rna_Tb927.4.3590-1	Other
41172	7.35	7.23	7.69	7.4	1.08	1.37	1.12	0.25	1.36e-09	4.08e-09	Tb927.11.16240	ID=exon_Tb927.11.16240-1;Name=exon;description=exon;size=3701;Parent=rna_Tb927.11.16240-1	Other
27041	6.7	6.36	6.82	6.54	1.27	1.38	1.13	0.25	0.0354	0.0436	Tb927.10.9710	ID=exon_Tb927.10.9710-1;Name=exon;description=exon;size=480;Parent=rna_Tb927.10.9710-1	Other
25766	8.08	8.03	8.54	8.25	1.03	1.42	1.17	0.25	6.23e-13	2.84e-12	Tb11.v5.0218	ID=exon_Tb11.v5.0218-1;Name=exon;description=exon;size=4212;Parent=rna_Tb11.v5.0218-1	Other
41473	7.27	7.25	7.76	7.48	1.02	1.42	1.17	0.25	4.99e-18	4.77e-17	Tb927.11.4520	ID=exon_Tb927.11.4520-1;Name=exon;description=exon;size=4346;Parent=rna_Tb927.11.4520-1	Other
43151	6.54	6.53	7.04	6.76	1	1.42	1.17	0.25	4.93e-10	1.56e-09	Tb927.6.1240	ID=exon_Tb927.6.1240-1;Name=exon;description=exon;size=428;Parent=rna_Tb927.6.1240-1	Other
41258	7.58	7.51	8.04	7.76	1.05	1.44	1.19	0.25	2.65e-08	6.81e-08	Tb927.11.1990	ID=exon_Tb927.11.1990-1;Name=exon;description=exon;size=2230;Parent=rna_Tb927.11.1990-1	Other
29094	6.6	6.17	6.74	6.47	1.35	1.48	1.23	0.25	3.71e-05	6.55e-05	Tb927.9.9690	ID=exon_Tb927.9.9690-1;Name=exon;description=exon;size=786;Parent=rna_Tb927.9.9690-1	Other
39883	8.06	7.77	8.34	8.07	1.23	1.49	1.24	0.25	2.42e-15	1.54e-14	Tb927.10.13250	ID=exon_Tb927.10.13250-1;Name=exon;description=exon;size=6749;Parent=rna_Tb927.10.13250-1	Other
39615	6.96	6.84	7.41	7.15	1.09	1.49	1.24	0.25	2.63e-19	3.08e-18	Tb927.1.670	ID=exon_Tb927.1.670-1;Name=exon;description=exon;size=2068;Parent=rna_Tb927.1.670-1	Other
44622	8.1	7.9	8.49	8.22	1.15	1.5	1.25	0.25	2.09e-07	4.82e-07	Tb927.9.2050	ID=exon_Tb927.9.2050-1;Name=exon;description=exon;size=1994;Parent=rna_Tb927.9.2050-1	Other
39619	6.55	6.39	7.01	6.75	1.11	1.53	1.28	0.25	4.83e-14	2.56e-13	Tb927.1.730	ID=exon_Tb927.1.730-1;Name=exon;description=exon;size=1927;Parent=rna_Tb927.1.730-1	Other
28355	9.08	8.57	9.22	8.96	1.42	1.56	1.31	0.25	1.89e-06	3.9e-06	Tb927.7.7520	ID=exon_Tb927.7.7520-1;Name=exon;description=exon;size=4681;Parent=rna_Tb927.7.7520-1	Other
41336	7.64	7.67	8.32	8.07	-1.02	1.57	1.32	0.25	1.16e-14	6.75e-14	Tb927.11.2860	ID=exon_Tb927.11.2860-1;Name=exon;description=exon;size=3548;Parent=rna_Tb927.11.2860-1	Other
44450	6.6	6.35	7.07	6.84	1.19	1.65	1.4	0.25	6.68e-20	8.46e-19	Tb927.8.7230	ID=exon_Tb927.8.7230-1;Name=exon;description=exon;size=1611;Parent=rna_Tb927.8.7230-1	Other
42929	7.65	7.57	8.31	8.07	1.06	1.67	1.42	0.25	3.54e-13	1.68e-12	Tb927.5.2320	ID=exon_Tb927.5.2320-1;Name=exon;description=exon;size=4763;Parent=rna_Tb927.5.2320-1	Other
42916	9.01	8.73	9.48	9.25	1.22	1.68	1.43	0.25	4.14e-21	6.23e-20	Tb927.5.2090	ID=exon_Tb927.5.2090-1;Name=exon;description=exon;size=3909;Parent=rna_Tb927.5.2090-1	Other
41822	6.94	6.8	7.55	7.32	1.1	1.68	1.43	0.25	1e-14	5.87e-14	Tb927.11.8930	ID=exon_Tb927.11.8930-1;Name=exon;description=exon;size=1562;Parent=rna_Tb927.11.8930-1	Other
44126	7.82	7.68	8.46	8.23	1.1	1.71	1.46	0.25	2.52e-27	1.05e-25	Tb927.8.3200	ID=exon_Tb927.8.3200-1;Name=exon;description=exon;size=4741;Parent=rna_Tb927.8.3200-1	Other
27566	9	8.9	9.67	9.44	1.07	1.71	1.46	0.25	2.46e-24	6.38e-23	Tb927.2.5760	ID=exon_Tb927.2.5760-1;Name=exon;description=exon;size=11370;Parent=rna_Tb927.2.5760-1	Other
27068	8.71	8.3	9.16	8.94	1.33	1.81	1.56	0.25	1.93e-18	1.97e-17	Tb927.11.11090	ID=exon_Tb927.11.11090-1;Name=exon;description=exon;size=4452;Parent=rna_Tb927.11.11090-1	Other
43943	8.2	7.63	8.5	8.28	1.49	1.83	1.58	0.25	1.25e-20	1.76e-19	Tb927.7.7360	ID=exon_Tb927.7.7360-1;Name=exon;description=exon;size=1530;Parent=rna_Tb927.7.7360-1	Other
40628	6.92	6.81	7.84	7.65	1.08	2.04	1.79	0.25	4.99e-17	4.13e-16	Tb927.11.9770	ID=exon_Tb927.11.9770-1;Name=exon;description=exon;size=3052;Parent=rna_Tb927.11.9770-1	Other
43379	8.04	7.16	8.23	8.05	1.84	2.1	1.85	0.25	3.83e-22	6.89e-21	Tb927.6.4250	ID=exon_Tb927.6.4250-1;Name=exon;description=exon;size=870;Parent=rna_Tb927.6.4250-1	Other
43703	7.44	7.29	8.47	8.3	1.11	2.27	2.02	0.25	4.57e-32	4.76e-30	Tb927.7.3950	ID=exon_Tb927.7.3950-1;Name=exon;description=exon;size=3241;Parent=rna_Tb927.7.3950-1	Other
26539	8.35	8.35	7.39	7.22	-1	-1.94	-2.18	0.24	1.37e-29	8.89e-28	Tb927.1.2680	ID=exon_Tb927.1.2680-1;Name=exon;description=exon;size=453;Parent=rna_Tb927.1.2680-1	Other
28658	5.89	5.76	4.82	4.65	1.1	-1.92	-2.16	0.24	1.96e-26	6.97e-25	Tb927.9.13600	ID=exon_Tb927.9.13600-1;Name=exon;description=exon;size=318;Parent=rna_Tb927.9.13600-1	Other
26951	7.64	7.15	6.98	6.69	1.4	-1.13	-1.37	0.24	1.51e-10	5.13e-10	Tb927.10.5690	ID=exon_Tb927.10.5690-1;Name=exon;description=exon;size=1169;Parent=rna_Tb927.10.5690-1	Other
26301	8.44	8.09	9.19	9.02	1.27	2.14	1.9	0.24	3.39e-33	3.86e-31	Tb05.5K5.110	ID=exon_Tb05.5K5.110-1;Name=exon;description=exon;size=3202;Parent=rna_Tb05.5K5.110-1	Other
43212	8.14	8.64	8.01	7.8	-1.42	-1.55	-1.79	0.24	2.24e-13	1.08e-12	Tb927.6.2110	ID=exon_Tb927.6.2110-1;Name=exon;description=exon;size=333;Parent=rna_Tb927.6.2110-1	Other
28077	7.6	7.62	7.06	6.84	-1.02	-1.48	-1.72	0.24	1.76e-17	1.56e-16	Tb927.6.1790	ID=exon_Tb927.6.1790-1;Name=exon;description=exon;size=677;Parent=rna_Tb927.6.1790-1	Other
41055	9.75	9.46	9.07	8.82	1.23	-1.31	-1.55	0.24	5.4e-18	5.12e-17	Tb927.11.14880	ID=exon_Tb927.11.14880-1;Name=exon;description=exon;size=2157;Parent=rna_Tb927.11.14880-1	Other
29100	2.7	2.51	2.17	1.92	1.14	-1.27	-1.51	0.24	0.0045	0.0061	Tb927.9.990	ID=exon_Tb927.9.990-2;Name=exon;description=exon;size=1077;Parent=rna_Tb927.9.990-1	Other
27036	7.33	7.11	6.86	6.59	1.16	-1.19	-1.43	0.24	6.61e-09	1.83e-08	Tb927.10.9560	ID=exon_Tb927.10.9560-1;Name=exon;description=exon;size=1050;Parent=rna_Tb927.10.9560-1	Other
44993	6.2	6.35	6.14	5.86	-1.11	-1.16	-1.4	0.24	3.48e-05	6.17e-05	Tb927.9.11220	ID=exon_Tb927.9.11220-1;Name=exon;description=exon;size=1233;Parent=rna_Tb927.9.11220-1	Other
26591	6.06	6.16	5.99	5.72	-1.08	-1.12	-1.36	0.24	0.0165	0.0211	Tb927.1.360	ID=exon_Tb927.1.360-1;Name=exon;description=exon;size=946;Parent=rna_Tb927.1.360-1	Other
43027	7.85	7.88	7.74	7.45	-1.02	-1.1	-1.34	0.24	1.91e-06	3.94e-06	Tb927.5.3510	ID=exon_Tb927.5.3510-1;Name=exon;description=exon;size=3779;Parent=rna_Tb927.5.3510-1	Other
44325	9.22	9.18	9.06	8.77	1.03	-1.08	-1.32	0.24	3.93e-09	1.12e-08	Tb927.8.5760	ID=exon_Tb927.8.5760-1;Name=exon;description=exon;size=3070;Parent=rna_Tb927.8.5760-1	Other
41403	8.44	7.93	8.25	7.94	1.43	1.25	1.01	0.24	2.58e-11	9.59e-11	Tb927.11.3570	ID=exon_Tb927.11.3570-1;Name=exon;description=exon;size=3068;Parent=rna_Tb927.11.3570-1	Other
39885	7.83	7.74	8.11	7.81	1.06	1.29	1.05	0.24	1.75e-05	3.21e-05	Tb927.10.13280	ID=exon_Tb927.10.13280-1;Name=exon;description=exon;size=7939;Parent=rna_Tb927.10.13280-1	Other
26972	7.42	7.42	7.79	7.49	-1	1.29	1.05	0.24	1.06e-07	2.52e-07	Tb927.10.6710	ID=exon_Tb927.10.6710-1;Name=exon;description=exon;size=1211;Parent=rna_Tb927.10.6710-1	Other
41530	8.39	8.03	8.41	8.12	1.29	1.31	1.07	0.24	4.02e-07	8.99e-07	Tb927.11.5190	ID=exon_Tb927.11.5190-1;Name=exon;description=exon;size=6218;Parent=rna_Tb927.11.5190-1	Other
28045	7.7	7.64	8.03	7.74	1.04	1.31	1.07	0.24	8.47e-11	2.97e-10	Tb927.5.570	ID=exon_Tb927.5.570-1;Name=exon;description=exon;size=6444;Parent=rna_Tb927.5.570-1	Other
44881	10.46	10.08	10.49	10.2	1.3	1.32	1.08	0.24	6.26e-08	1.54e-07	Tb927.9.8850	ID=exon_Tb927.9.8850-1;Name=exon;description=exon;size=1343;Parent=rna_Tb927.9.8850-1	Other
39565	8.23	8.08	8.48	8.19	1.11	1.32	1.08	0.24	5.32e-11	1.91e-10	Tb927.1.3880	ID=exon_Tb927.1.3880-1;Name=exon;description=exon;size=5725;Parent=rna_Tb927.1.3880-1	Other
41742	7.89	7.61	8.02	7.73	1.22	1.33	1.09	0.24	2.02e-05	3.69e-05	Tb927.11.7840	ID=exon_Tb927.11.7840-1;Name=exon;description=exon;size=2844;Parent=rna_Tb927.11.7840-1	Other
39915	9.9	9.29	9.74	9.45	1.53	1.36	1.12	0.24	7.77e-09	2.13e-08	Tb927.10.13630	ID=exon_Tb927.10.13630-1;Name=exon;description=exon;size=2905;Parent=rna_Tb927.10.13630-1	Other
42988	8.6	8.29	8.73	8.45	1.24	1.36	1.12	0.24	1.92e-09	5.67e-09	Tb927.5.3030	ID=exon_Tb927.5.3030-1;Name=exon;description=exon;size=5028;Parent=rna_Tb927.5.3030-1	Other
27367	8.14	7.86	8.3	8.03	1.21	1.36	1.12	0.24	4.49e-09	1.27e-08	Tb927.11.260	ID=exon_Tb927.11.260-1;Name=exon;description=exon;size=4323;Parent=rna_Tb927.11.260-1	Other
41219	8.01	7.99	8.43	8.16	1.02	1.36	1.12	0.24	6.23e-12	2.51e-11	Tb927.11.16700	ID=exon_Tb927.11.16700-1;Name=exon;description=exon;size=3917;Parent=rna_Tb927.11.16700-1	Other
42556	8.55	8.41	8.89	8.62	1.1	1.39	1.15	0.24	3.3e-06	6.6e-06	Tb927.4.2060	ID=exon_Tb927.4.2060-1;Name=exon;description=exon;size=2087;Parent=rna_Tb927.4.2060-1	Other
42732	8.11	7.91	8.4	8.12	1.15	1.4	1.16	0.24	3.17e-07	7.18e-07	Tb927.4.4510	ID=exon_Tb927.4.4510-2;Name=exon;description=exon;size=6928;Parent=rna_Tb927.4.4510-1	Other
28171	3.22	3.42	3.95	3.69	-1.15	1.44	1.2	0.24	2.02e-08	5.26e-08	Tb927.6.540	ID=exon_Tb927.6.540-1;Name=exon;description=exon;size=1365;Parent=rna_Tb927.6.540-1	Other
39882	7.86	7.7	8.23	7.97	1.12	1.45	1.21	0.24	0.0001	0.0002	Tb927.10.13240	ID=exon_Tb927.10.13240-1;Name=exon;description=exon;size=1910;Parent=rna_Tb927.10.13240-1	Other
43993	6.84	6.73	7.29	7.02	1.08	1.47	1.23	0.24	1.81e-06	3.75e-06	Tb927.8.1510	ID=exon_Tb927.8.1510-2;Name=exon;description=exon;size=1243;Parent=rna_Tb927.8.1510-1	Other
45002	9.66	9.02	9.59	9.34	1.56	1.49	1.25	0.24	4.43e-13	2.07e-12	Tb927.9.11480	ID=exon_Tb927.9.11480-1;Name=exon;description=exon;size=2086;Parent=rna_Tb927.9.11480-1	Other
26019	8.48	7.83	8.42	8.16	1.57	1.5	1.26	0.24	2.55e-08	6.56e-08	Tb11.v5.0552	ID=exon_Tb11.v5.0552-1;Name=exon;description=exon;size=1569;Parent=rna_Tb11.v5.0552-1	Other
27600	9.17	9.1	9.69	9.43	1.05	1.5	1.26	0.24	2.9e-14	1.58e-13	Tb927.3.1190	ID=exon_Tb927.3.1190-1;Name=exon;description=exon;size=7150;Parent=rna_Tb927.3.1190-1	Other
41697	8.17	7.96	8.55	8.31	1.16	1.51	1.27	0.24	1.8e-11	6.82e-11	Tb927.11.7140	ID=exon_Tb927.11.7140-1;Name=exon;description=exon;size=1087;Parent=rna_Tb927.11.7140-1	Other
39765	7.91	7.71	8.32	8.07	1.15	1.52	1.28	0.24	7.55e-19	8.26e-18	Tb927.10.11680	ID=exon_Tb927.10.11680-1;Name=exon;description=exon;size=3118;Parent=rna_Tb927.10.11680-1	Other
42254	6.86	6.88	7.51	7.27	-1.01	1.55	1.31	0.24	1.54e-16	1.18e-15	Tb927.3.3550	ID=exon_Tb927.3.3550-1;Name=exon;description=exon;size=4855;Parent=rna_Tb927.3.3550-1	Other
40668	6.97	6.92	7.57	7.32	1.04	1.56	1.32	0.24	5.53e-20	7.12e-19	Tb927.11.10190	ID=exon_Tb927.11.10190-1;Name=exon;description=exon;size=4001;Parent=rna_Tb927.11.10190-1	Other
25270	4.89	4.86	5.5	5.27	1.02	1.57	1.33	0.24	3.64e-05	6.44e-05	Tb09.v4.0106	ID=exon_Tb09.v4.0106-1;Name=exon;description=exon;size=1449;Parent=rna_Tb09.v4.0106-1	Other
43687	7.62	7.38	8.05	7.81	1.18	1.59	1.35	0.24	3.6e-21	5.47e-20	Tb927.7.3780	ID=exon_Tb927.7.3780-1;Name=exon;description=exon;size=2435;Parent=rna_Tb927.7.3780-1	Other
27416	6.96	6.92	7.61	7.38	1.03	1.61	1.37	0.24	2.59e-24	6.67e-23	Tb927.11.5020	ID=exon_Tb927.11.5020-1;Name=exon;description=exon;size=5281;Parent=rna_Tb927.11.5020-1	Other
41825	7.53	7.29	7.99	7.76	1.18	1.63	1.39	0.24	7.47e-17	6.02e-16	Tb927.11.8960	ID=exon_Tb927.11.8960-1;Name=exon;description=exon;size=5054;Parent=rna_Tb927.11.8960-1	Other
42175	7	6.98	7.69	7.46	1.01	1.63	1.39	0.24	2.77e-17	2.38e-16	Tb927.3.2430	ID=exon_Tb927.3.2430-1;Name=exon;description=exon;size=2829;Parent=rna_Tb927.3.2430-1	Other
42930	8.06	7.88	8.6	8.37	1.13	1.64	1.4	0.24	5.6e-14	2.93e-13	Tb927.5.2330	ID=exon_Tb927.5.2330-1;Name=exon;description=exon;size=15029;Parent=rna_Tb927.5.2330-1	Other
41465	8.16	7.99	8.71	8.48	1.12	1.64	1.4	0.24	1.74e-19	2.08e-18	Tb927.11.4420	ID=exon_Tb927.11.4420-1;Name=exon;description=exon;size=3514;Parent=rna_Tb927.11.4420-1	Other
39537	7.93	8	8.75	8.52	-1.05	1.67	1.43	0.24	1.72e-18	1.77e-17	Tb927.1.3070	ID=exon_Tb927.1.3070-1;Name=exon;description=exon;size=1345;Parent=rna_Tb927.1.3070-1	Other
44832	8.77	8.48	9.24	9.02	1.22	1.69	1.45	0.24	4.14e-22	7.41e-21	Tb927.9.7720	ID=exon_Tb927.9.7720-1;Name=exon;description=exon;size=4663;Parent=rna_Tb927.9.7720-1	Other
42249	7.85	7.73	8.49	8.27	1.08	1.69	1.45	0.24	4.91e-21	7.27e-20	Tb927.3.3500	ID=exon_Tb927.3.3500-1;Name=exon;description=exon;size=1399;Parent=rna_Tb927.3.3500-1	Other
26561	7.46	7.29	8.06	7.84	1.12	1.71	1.47	0.24	5.9e-23	1.22e-21	Tb927.1.2990	ID=exon_Tb927.1.2990-1;Name=exon;description=exon;size=3175;Parent=rna_Tb927.1.2990-1	Other
44545	6.73	6.58	7.35	7.13	1.11	1.71	1.47	0.24	7.19e-22	1.24e-20	Tb927.9.14260	ID=exon_Tb927.9.14260-1;Name=exon;description=exon;size=2929;Parent=rna_Tb927.9.14260-1	Other
40479	7.01	6.96	7.73	7.52	1.04	1.71	1.47	0.24	3.73e-14	2e-13	Tb927.10.7540	ID=exon_Tb927.10.7540-1;Name=exon;description=exon;size=4060;Parent=rna_Tb927.10.7540-1	Other
40752	7.66	7.35	8.14	7.92	1.24	1.72	1.48	0.24	2.4e-27	1.01e-25	Tb927.11.11160	ID=exon_Tb927.11.11160-1;Name=exon;description=exon;size=3143;Parent=rna_Tb927.11.11160-1	Other
39848	9.4	9.17	9.95	9.73	1.18	1.72	1.48	0.24	7.45e-21	1.07e-19	Tb927.10.12810	ID=exon_Tb927.10.12810-1;Name=exon;description=exon;size=1621;Parent=rna_Tb927.10.12810-1	Other
25747	11.58	11.54	11.35	11.09	1.02	-1.14	-1.37	0.23	1.01e-09	3.08e-09	Tb11.v5.0197	ID=exon_Tb11.v5.0197-1;Name=exon;description=exon;size=2553;Parent=rna_Tb11.v5.0197-1	Other
27559	6.8	6.49	7.38	7.19	1.25	1.86	1.63	0.23	1.51e-13	7.5e-13	Tb927.2.5384	ID=exon_Tb927.2.5384-1;Name=exon;description=exon;size=1176;Parent=rna_Tb927.2.5384-1	Other
28918	7.74	7.83	6.8	6.65	-1.07	-2.04	-2.27	0.23	1.43e-26	5.15e-25	Tb927.9.4120	ID=exon_Tb927.9.4120-1;Name=exon;description=exon;size=360;Parent=rna_Tb927.9.4120-1	Other
28145	7.89	8.28	7.49	7.31	-1.31	-1.73	-1.96	0.23	1.38e-16	1.07e-15	Tb927.6.5040	ID=exon_Tb927.6.5040-1;Name=exon;description=exon;size=870;Parent=rna_Tb927.6.5040-1	Other
39873	6.82	6.74	6.15	5.95	1.05	-1.5	-1.73	0.23	4.64e-16	3.33e-15	Tb927.10.13110	ID=exon_Tb927.10.13110-1;Name=exon;description=exon;size=568;Parent=rna_Tb927.10.13110-1	Other
42022	8.18	8.42	7.91	7.7	-1.18	-1.42	-1.65	0.23	1.59e-10	5.39e-10	Tb927.2.5060	ID=exon_Tb927.2.5060-1;Name=exon;description=exon;size=1229;Parent=rna_Tb927.2.5060-1	Other
40349	8.46	8.54	8.09	7.86	-1.06	-1.37	-1.6	0.23	5.71e-20	7.31e-19	Tb927.10.5520	ID=exon_Tb927.10.5520-1;Name=exon;description=exon;size=2158;Parent=rna_Tb927.10.5520-1	Other
40122	12.62	12.81	12.44	12.2	-1.14	-1.29	-1.52	0.23	4.87e-18	4.68e-17	Tb11.v5.1046	ID=exon_Tb11.v5.1046-1;Name=exon;description=exon;size=1350;Parent=rna_Tb11.v5.1046-1	Other
42273	10.3	10.4	10.13	9.87	-1.07	-1.21	-1.44	0.23	7.2e-07	1.56e-06	Tb927.3.3760	ID=exon_Tb927.3.3760-1;Name=exon;description=exon;size=956;Parent=rna_Tb927.3.3760-1	Other
40882	7.48	7.26	7.16	6.88	1.17	-1.07	-1.3	0.23	7.3e-07	1.58e-06	Tb927.11.1330	ID=exon_Tb927.11.1330-1;Name=exon;description=exon;size=932;Parent=rna_Tb927.11.1330-1	Other
40514	7.37	7.13	7.07	6.78	1.18	-1.05	-1.28	0.23	4.58e-08	1.14e-07	Tb927.10.7970	ID=exon_Tb927.10.7970-1;Name=exon;description=exon;size=1264;Parent=rna_Tb927.10.7970-1	Other
28114	8.29	7.85	7.81	7.51	1.36	-1.03	-1.26	0.23	2.39e-10	7.91e-10	Tb927.6.3670	ID=exon_Tb927.6.3670-1;Name=exon;description=exon;size=9669;Parent=rna_Tb927.6.3670-1	Other
40035	7.48	7.52	7.47	7.19	-1.03	-1.03	-1.26	0.23	7.04e-05	0.0001	Tb927.10.1500	ID=exon_Tb927.10.1500-1;Name=exon;description=exon;size=3477;Parent=rna_Tb927.10.1500-1	Other
26563	8.02	8.19	8.19	7.89	-1.12	-1	-1.23	0.23	0.0026	0.0037	Tb927.1.300	ID=exon_Tb927.1.300-1;Name=exon;description=exon;size=6662;Parent=rna_Tb927.1.300-1	Other
41107	7.11	7.1	7.4	7.1	1.01	1.23	1	0.23	1.25e-05	2.32e-05	Tb927.11.240	ID=exon_Tb927.11.240-1;Name=exon;description=exon;size=3655;Parent=rna_Tb927.11.240-1	Other
42552	8.05	8.06	8.36	8.06	-1.01	1.23	1	0.23	0.0003	0.0005	Tb927.4.2000	ID=exon_Tb927.4.2000-1;Name=exon;description=exon;size=1548;Parent=rna_Tb927.4.2000-1	Other
25113	7.49	7.1	7.41	7.12	1.3	1.24	1.01	0.23	2.79e-06	5.65e-06	Tb05.5K5.240	ID=exon_Tb05.5K5.240-1;Name=exon;description=exon;size=1188;Parent=rna_Tb05.5K5.240-1	Other
44117	7.91	7.93	8.24	7.94	-1.01	1.24	1.01	0.23	5.98e-10	1.87e-09	Tb927.8.3100	ID=exon_Tb927.8.3100-1;Name=exon;description=exon;size=2400;Parent=rna_Tb927.8.3100-1	Other
27411	5.87	5.65	5.98	5.69	1.17	1.26	1.03	0.23	0.0017	0.0025	Tb927.11.4800	ID=exon_Tb927.11.4800-1;Name=exon;description=exon;size=2900;Parent=rna_Tb927.11.4800-1	Other
43195	6.93	6.63	7	6.72	1.23	1.29	1.06	0.23	2.5e-06	5.1e-06	Tb927.6.1930	ID=exon_Tb927.6.1930-1;Name=exon;description=exon;size=1537;Parent=rna_Tb927.6.1930-1	Other
26789	9.43	9.21	9.63	9.36	1.17	1.34	1.11	0.23	1.91e-07	4.42e-07	Tb927.10.12890	ID=exon_Tb927.10.12890-1;Name=exon;description=exon;size=2432;Parent=rna_Tb927.10.12890-1	Other
43973	7.05	7.08	7.55	7.28	-1.02	1.38	1.15	0.23	7.2e-12	2.87e-11	Tb927.8.1280	ID=exon_Tb927.8.1280-1;Name=exon;description=exon;size=4713;Parent=rna_Tb927.8.1280-1	Other
42730	8.04	8	8.47	8.21	1.03	1.39	1.16	0.23	1.4e-11	5.39e-11	Tb927.4.4490	ID=exon_Tb927.4.4490-1;Name=exon;description=exon;size=7624;Parent=rna_Tb927.4.4490-1	Other
27550	7.29	7.2	7.69	7.42	1.07	1.4	1.17	0.23	2.69e-11	9.99e-11	Tb927.2.5010	ID=exon_Tb927.2.5010-1;Name=exon;description=exon;size=1505;Parent=rna_Tb927.2.5010-1	Other
44860	6.69	6.62	7.12	6.87	1.05	1.42	1.19	0.23	2.72e-14	1.49e-13	Tb927.9.8410	ID=exon_Tb927.9.8410-1;Name=exon;description=exon;size=2717;Parent=rna_Tb927.9.8410-1	Other
43760	7.37	7.24	7.76	7.5	1.09	1.43	1.2	0.23	5.28e-09	1.48e-08	Tb11.v5.0164	ID=exon_Tb11.v5.0164-1;Name=exon;description=exon;size=474;Parent=rna_Tb11.v5.0164-1	Other
26659	5.66	4.7	5.23	4.98	1.94	1.44	1.21	0.23	7.79e-09	2.14e-08	Tb927.1.4930	ID=exon_Tb927.1.4930-1;Name=exon;description=exon;size=354;Parent=rna_Tb927.1.4930-1	Other
26261	9.11	8.65	9.18	8.92	1.38	1.44	1.21	0.23	4.89e-07	1.08e-06	Tb11.v5.0822	ID=exon_Tb11.v5.0822-1;Name=exon;description=exon;size=1500;Parent=rna_Tb11.v5.0822-1	Other
43200	7.83	7.47	8	7.74	1.29	1.44	1.21	0.23	4.23e-13	1.98e-12	Tb927.6.1980	ID=exon_Tb927.6.1980-1;Name=exon;description=exon;size=2784;Parent=rna_Tb927.6.1980-1	Other
41230	8.76	8.55	9.1	8.84	1.16	1.46	1.23	0.23	2.4e-15	1.52e-14	Tb927.11.16830	ID=exon_Tb927.11.16830-1;Name=exon;description=exon;size=1965;Parent=rna_Tb927.11.16830-1	Other
41993	7.64	7.38	7.93	7.69	1.2	1.47	1.24	0.23	1.93e-10	6.45e-10	Tb927.2.510	ID=exon_Tb927.2.510-1;Name=exon;description=exon;size=2514;Parent=rna_Tb927.2.510-1	Other
41813	8.64	8.25	8.83	8.58	1.31	1.49	1.26	0.23	0.0002	0.0003	Tb927.11.8850	ID=exon_Tb927.11.8850-1;Name=exon;description=exon;size=555;Parent=rna_Tb927.11.8850-1	Other
43596	8.93	8.59	9.19	8.95	1.26	1.52	1.29	0.23	1.15e-19	1.42e-18	Tb927.7.2550	ID=exon_Tb927.7.2550-1;Name=exon;description=exon;size=2972;Parent=rna_Tb927.7.2550-1	Other
43747	8.3	8.21	8.82	8.57	1.07	1.52	1.29	0.23	2.14e-23	4.81e-22	Tb927.7.4450	ID=exon_Tb927.7.4450-1;Name=exon;description=exon;size=4893;Parent=rna_Tb927.7.4450-1	Other
40273	7.92	7.52	8.13	7.9	1.32	1.53	1.3	0.23	5.87e-10	1.84e-09	Tb10.v4.0045	ID=exon_Tb10.v4.0045-1;Name=exon;description=exon;size=1288;Parent=rna_Tb10.v4.0045-1	Other
40866	8.21	8.08	8.73	8.51	1.09	1.57	1.34	0.23	3.27e-23	7.08e-22	Tb927.11.12600	ID=exon_Tb927.11.12600-1;Name=exon;description=exon;size=2705;Parent=rna_Tb927.11.12600-1	Other
26452	6.73	6.64	7.32	7.1	1.06	1.6	1.37	0.23	5.75e-21	8.45e-20	Tb11.v5.1048	ID=exon_Tb11.v5.1048-1;Name=exon;description=exon;size=1041;Parent=rna_Tb11.v5.1048-1	Other
25923	8.16	7.44	8.17	7.96	1.64	1.66	1.43	0.23	4.44e-11	1.61e-10	Tb11.v5.0421	ID=exon_Tb11.v5.0421-1;Name=exon;description=exon;size=1569;Parent=rna_Tb11.v5.0421-1	Other
25561	7.74	7.63	8.38	8.17	1.08	1.68	1.45	0.23	1.17e-22	2.34e-21	Tb11.02.5050b	ID=exon_Tb11.02.5050b-1;Name=exon;description=exon;size=2802;Parent=rna_Tb11.02.5050b-1	Other
40450	8.35	7.75	8.52	8.31	1.51	1.7	1.47	0.23	5.56e-19	6.25e-18	Tb927.10.7120	ID=exon_Tb927.10.7120-1;Name=exon;description=exon;size=1665;Parent=rna_Tb927.10.7120-1	Other
26166	8.31	7.95	8.72	8.52	1.29	1.71	1.48	0.23	5.16e-19	5.82e-18	Tb11.v5.0719	ID=exon_Tb11.v5.0719-1;Name=exon;description=exon;size=1773;Parent=rna_Tb11.v5.0719-1	Other
42972	7.47	7.22	8.09	7.89	1.19	1.82	1.59	0.23	2.05e-16	1.55e-15	Tb927.5.2860	ID=exon_Tb927.5.2860-1;Name=exon;description=exon;size=2228;Parent=rna_Tb927.5.2860-1	Other
26654	6.88	6.93	6.01	5.85	-1.04	-1.9	-2.12	0.22	3.13e-19	3.63e-18	Tb927.1.4860	ID=exon_Tb927.1.4860-1;Name=exon;description=exon;size=192;Parent=rna_Tb927.1.4860-1	Other
39959	7.39	7.42	7.85	7.6	-1.02	1.35	1.13	0.22	3.64e-13	1.72e-12	Tb927.10.1380	ID=exon_Tb927.10.1380-1;Name=exon;description=exon;size=4560;Parent=rna_Tb927.10.1380-1	Other
44150	7.52	7.3	7.75	7.49	1.16	1.36	1.14	0.22	1.43e-11	5.52e-11	Tb927.8.3520	ID=exon_Tb927.8.3520-1;Name=exon;description=exon;size=4909;Parent=rna_Tb927.8.3520-1	Other
42568	7.73	7.63	8.07	7.82	1.07	1.36	1.14	0.22	0.001	0.0015	Tb927.4.2210	ID=exon_Tb927.4.2210-1;Name=exon;description=exon;size=2694;Parent=rna_Tb927.4.2210-1	Other
28967	8.03	7.99	8.67	8.45	1.02	1.6	1.38	0.22	6.38e-16	4.45e-15	Tb927.9.5320	ID=exon_Tb927.9.5320-1;Name=exon;description=exon;size=1963;Parent=rna_Tb927.9.5320-1	Other
40283	7.13	6.82	7.51	7.3	1.24	1.62	1.4	0.22	3.62e-17	3.05e-16	Tb927.10.4520	ID=exon_Tb927.10.4520-1;Name=exon;description=exon;size=1465;Parent=rna_Tb927.10.4520-1	Other
42016	6.83	6.79	7.49	7.28	1.02	1.62	1.4	0.22	1.01e-12	4.48e-12	Tb927.2.4980	ID=exon_Tb927.2.4980-1;Name=exon;description=exon;size=1136;Parent=rna_Tb927.2.4980-1	Other
44543	10.1	9.73	10.62	10.43	1.29	1.85	1.63	0.22	1.5e-17	1.34e-16	Tb927.9.14220	ID=exon_Tb927.9.14220-1;Name=exon;description=exon;size=1813;Parent=rna_Tb927.9.14220-1	Other
26538	5.48	5.43	4.64	4.46	1.03	-1.74	-1.96	0.22	5.48e-25	1.58e-23	Tb927.1.2660	ID=exon_Tb927.1.2660-1;Name=exon;description=exon;size=727;Parent=rna_Tb927.1.2660-1	Other
41774	10.9	11.22	10.65	10.45	-1.25	-1.49	-1.71	0.22	3.82e-18	3.73e-17	Tb927.11.8200	ID=exon_Tb927.11.8200-1;Name=exon;description=exon;size=643;Parent=rna_Tb927.11.8200-1	Other
45000	10.56	10.82	10.32	10.12	-1.2	-1.41	-1.63	0.22	5.31e-16	3.75e-15	Tb927.9.11380	ID=exon_Tb927.9.11380-1;Name=exon;description=exon;size=500;Parent=rna_Tb927.9.11380-1	Other
26959	9.64	9.85	9.4	9.18	-1.15	-1.36	-1.58	0.22	8.59e-12	3.4e-11	Tb927.10.6040	ID=exon_Tb927.10.6040-1;Name=exon;description=exon;size=1340;Parent=rna_Tb927.10.6040-1	Other
39517	12.5	12.52	12.13	11.91	-1.02	-1.31	-1.53	0.22	1.64e-19	1.97e-18	Tb927.1.2340	ID=exon_Tb927.1.2340-1;Name=exon;description=exon;size=1580;Parent=rna_Tb927.1.2340-1	Other
42607	10.1	10.14	9.89	9.64	-1.02	-1.19	-1.41	0.22	4.37e-12	1.8e-11	Tb927.4.2740	ID=exon_Tb927.4.2740-1;Name=exon;description=exon;size=950;Parent=rna_Tb927.4.2740-1	Other
40485	8.17	8.09	7.98	7.71	1.06	-1.08	-1.3	0.22	0.0001	0.0002	Tb927.10.750	ID=exon_Tb927.10.750-1;Name=exon;description=exon;size=1430;Parent=rna_Tb927.10.750-1	Other
27538	8.68	8.67	8.57	8.3	1.01	-1.07	-1.29	0.22	4.62e-06	9.06e-06	Tb927.2.400	ID=exon_Tb927.2.400-1;Name=exon;description=exon;size=2370;Parent=rna_Tb927.2.400-1	Other
44670	6.73	6.55	6.48	6.2	1.13	-1.06	-1.28	0.22	4.41e-07	9.82e-07	Tb927.9.3410	ID=exon_Tb927.9.3410-1;Name=exon;description=exon;size=551;Parent=rna_Tb927.9.3410-1	Other
40239	7.73	7.67	7.96	7.67	1.04	1.22	1	0.22	3.23e-05	5.74e-05	Tb927.10.3870	ID=exon_Tb927.10.3870-1;Name=exon;description=exon;size=7656;Parent=rna_Tb927.10.3870-1	Other
41862	9.66	9.08	9.39	9.1	1.5	1.24	1.02	0.22	1.6e-10	5.43e-10	Tb927.11.9400	ID=exon_Tb927.11.9400-1;Name=exon;description=exon;size=3884;Parent=rna_Tb927.11.9400-1	Other
44882	9.1	8.8	9.11	8.82	1.24	1.24	1.02	0.22	3.03e-06	6.11e-06	Tb927.9.8950	ID=exon_Tb927.9.8950-1;Name=exon;description=exon;size=1539;Parent=rna_Tb927.9.8950-1	Other
40260	6.73	6.55	6.86	6.57	1.14	1.24	1.02	0.22	0.0001	0.0002	Tb927.10.4140	ID=exon_Tb927.10.4140-1;Name=exon;description=exon;size=986;Parent=rna_Tb927.10.4140-1	Other
28358	6.43	6.3	6.61	6.33	1.1	1.24	1.02	0.22	0.0038	0.0053	Tb927.7.780	ID=exon_Tb927.7.780-1;Name=exon;description=exon;size=1917;Parent=rna_Tb927.7.780-1	Other
44562	8	8.03	8.35	8.07	-1.02	1.25	1.03	0.22	2.96e-07	6.72e-07	Tb927.9.15010	ID=exon_Tb927.9.15010-1;Name=exon;description=exon;size=642;Parent=rna_Tb927.9.15010-1	Other
25358	6.82	6.96	7.34	7.08	-1.1	1.3	1.08	0.22	3.43e-08	8.69e-08	Tb09_snoRNA_0005	ID=exon_Tb09_snoRNA_0005-1;Name=exon;description=exon;size=120;Parent=rna_Tb09_snoRNA_0005-1	Other
39712	6.3	6.38	6.76	6.5	-1.05	1.31	1.09	0.22	6.68e-09	1.85e-08	Tb927.10.10820	ID=exon_Tb927.10.10820-1;Name=exon;description=exon;size=1141;Parent=rna_Tb927.10.10820-1	Other
40653	8.22	7.97	8.38	8.12	1.19	1.33	1.11	0.22	1.92e-10	6.43e-10	Tb927.11.10010	ID=exon_Tb927.11.10010-1;Name=exon;description=exon;size=1899;Parent=rna_Tb927.11.10010-1	Other
28396	7.29	7.02	7.53	7.28	1.21	1.42	1.2	0.22	0.0092	0.0122	Tb927.8.2080	ID=exon_Tb927.8.2080-1;Name=exon;description=exon;size=979;Parent=rna_Tb927.8.2080-1	Other
39546	7.86	7.6	8.13	7.89	1.2	1.45	1.23	0.22	2.5e-15	1.58e-14	Tb927.1.3250	ID=exon_Tb927.1.3250-1;Name=exon;description=exon;size=5788;Parent=rna_Tb927.1.3250-1	Other
43786	7.89	7.86	8.4	8.17	1.02	1.45	1.23	0.22	2.59e-11	9.65e-11	Tb927.7.5280	ID=exon_Tb927.7.5280-1;Name=exon;description=exon;size=7275;Parent=rna_Tb927.7.5280-1	Other
41668	8.05	7.74	8.29	8.05	1.23	1.46	1.24	0.22	1.69e-15	1.1e-14	Tb927.11.6760	ID=exon_Tb927.11.6760-1;Name=exon;description=exon;size=2353;Parent=rna_Tb927.11.6760-1	Other
44159	7.27	7.17	7.74	7.5	1.07	1.48	1.26	0.22	1.71e-13	8.41e-13	Tb927.8.3640	ID=exon_Tb927.8.3640-1;Name=exon;description=exon;size=1485;Parent=rna_Tb927.8.3640-1	Other
27761	7.79	7.73	8.3	8.06	1.04	1.48	1.26	0.22	5.73e-10	1.8e-09	Tb927.4.1160	ID=exon_Tb927.4.1160-1;Name=exon;description=exon;size=2727;Parent=rna_Tb927.4.1160-1	Other
41104	7.59	7.53	8.09	7.85	1.04	1.48	1.26	0.22	3.21e-17	2.73e-16	Tb927.11.15430	ID=exon_Tb927.11.15430-1;Name=exon;description=exon;size=3006;Parent=rna_Tb927.11.15430-1	Other
27827	8.16	8.17	8.77	8.56	-1.01	1.52	1.3	0.22	1.56e-13	7.71e-13	Tb927.4.4510	ID=exon_Tb927.4.4510-1;Name=exon;description=exon;size=1003;Parent=rna_Tb927.4.4510-1	Other
40312	8.63	8.66	9.26	9.04	-1.02	1.52	1.3	0.22	2.7e-10	8.89e-10	Tb927.10.4840	ID=exon_Tb927.10.4840-1;Name=exon;description=exon;size=1046;Parent=rna_Tb927.10.4840-1	Other
26115	8.21	8.08	8.7	8.48	1.1	1.54	1.32	0.22	3.8e-13	1.79e-12	Tb11.v5.0659	ID=exon_Tb11.v5.0659-1;Name=exon;description=exon;size=1326;Parent=rna_Tb11.v5.0659-1	Other
44915	8.31	8.19	8.85	8.63	1.09	1.57	1.35	0.22	1.35e-17	1.22e-16	Tb927.9.9580	ID=exon_Tb927.9.9580-1;Name=exon;description=exon;size=2785;Parent=rna_Tb927.9.9580-1	Other
39751	8.42	8.32	8.98	8.76	1.07	1.58	1.36	0.22	2.68e-22	4.96e-21	Tb927.10.11450	ID=exon_Tb927.10.11450-1;Name=exon;description=exon;size=2487;Parent=rna_Tb927.10.11450-1	Other
42508	8.12	8.02	8.68	8.47	1.08	1.59	1.37	0.22	2.19e-18	2.21e-17	Tb927.4.1500	ID=exon_Tb927.4.1500-1;Name=exon;description=exon;size=6930;Parent=rna_Tb927.4.1500-1	Other
39901	6.96	6.75	7.47	7.26	1.15	1.64	1.42	0.22	5.71e-15	3.44e-14	Tb927.10.13470	ID=exon_Tb927.10.13470-1;Name=exon;description=exon;size=2704;Parent=rna_Tb927.10.13470-1	Other
40398	7.83	7.42	8.15	7.95	1.33	1.67	1.45	0.22	6.45e-10	2.02e-09	Tb927.10.6390	ID=exon_Tb927.10.6390-1;Name=exon;description=exon;size=1289;Parent=rna_Tb927.10.6390-1	Other
40202	8.75	8.55	9.3	9.1	1.15	1.68	1.46	0.22	2.12e-15	1.36e-14	Tb927.10.310	ID=exon_Tb927.10.310-1;Name=exon;description=exon;size=3749;Parent=rna_Tb927.10.310-1	Other
43537	9.44	9.76	9.29	9.08	-1.25	-1.39	-1.6	0.21	8.57e-10	2.65e-09	Tb927.7.1730	ID=exon_Tb927.7.1730-1;Name=exon;description=exon;size=892;Parent=rna_Tb927.7.1730-1	Other
26317	8.03	7.95	8.39	8.16	1.05	1.36	1.15	0.21	4.63e-12	1.9e-11	Tb11.v5.0883	ID=exon_Tb11.v5.0883-1;Name=exon;description=exon;size=375;Parent=rna_Tb11.v5.0883-1	Other
44656	7.5	7.48	7.93	7.68	1.01	1.36	1.15	0.21	3.82e-08	9.62e-08	Tb927.9.2990	ID=exon_Tb927.9.2990-1;Name=exon;description=exon;size=729;Parent=rna_Tb927.9.2990-1	Other
44237	7.23	7.13	7.59	7.35	1.07	1.37	1.16	0.21	2.06e-10	6.88e-10	Tb927.8.4650	ID=exon_Tb927.8.4650-1;Name=exon;description=exon;size=655;Parent=rna_Tb927.8.4650-1	Other
39527	8.52	8.49	8.95	8.7	1.02	1.37	1.16	0.21	6.93e-09	1.91e-08	Tb927.1.2750	ID=exon_Tb927.1.2750-1;Name=exon;description=exon;size=678;Parent=rna_Tb927.1.2750-1	Other
25823	7.41	7.3	7.96	7.76	1.08	1.59	1.38	0.21	1.66e-18	1.72e-17	Tb11.v5.0277	ID=exon_Tb11.v5.0277-1;Name=exon;description=exon;size=1539;Parent=rna_Tb11.v5.0277-1	Other
26084	7.25	7.3	8.18	8.01	-1.03	1.85	1.64	0.21	1.39e-27	6.09e-26	Tb11.v5.0627	ID=exon_Tb11.v5.0627-1;Name=exon;description=exon;size=1950;Parent=rna_Tb11.v5.0627-1	Other
39892	8.04	7.9	7.09	6.93	1.1	-1.75	-1.96	0.21	5.86e-16	4.11e-15	Tb10.v4.0221	ID=exon_Tb10.v4.0221-1;Name=exon;description=exon;size=588;Parent=rna_Tb10.v4.0221-1	Other
28985	10.42	10.77	10.01	9.84	-1.27	-1.7	-1.91	0.21	8.66e-16	5.9e-15	Tb927.9.6070	ID=exon_Tb927.9.6070-1;Name=exon;description=exon;size=924;Parent=rna_Tb927.9.6070-1	Other
39679	9.39	9.2	8.55	8.37	1.14	-1.58	-1.79	0.21	4.51e-23	9.51e-22	Tb927.10.10140	ID=exon_Tb927.10.10140-1;Name=exon;description=exon;size=1297;Parent=rna_Tb927.10.10140-1	Other
26280	7.54	7.23	6.59	6.41	1.24	-1.56	-1.77	0.21	9.23e-25	2.57e-23	Tb11.v5.0843	ID=exon_Tb11.v5.0843-1;Name=exon;description=exon;size=834;Parent=rna_Tb11.v5.0843-1	Other
28628	8.95	8.98	8.34	8.15	-1.02	-1.56	-1.77	0.21	2.17e-16	1.64e-15	Tb927.9.12520	ID=exon_Tb927.9.12520-1;Name=exon;description=exon;size=2522;Parent=rna_Tb927.9.12520-1	Other
44638	6.68	7.18	6.67	6.46	-1.42	-1.43	-1.64	0.21	8.09e-13	3.64e-12	Tb927.9.2420	ID=exon_Tb927.9.2420-1;Name=exon;description=exon;size=1338;Parent=rna_Tb927.9.2420-1	Other
44934	8.2	8.15	7.72	7.5	1.04	-1.35	-1.56	0.21	4.55e-13	2.13e-12	Tb927.9.9940	ID=exon_Tb927.9.9940-1;Name=exon;description=exon;size=1598;Parent=rna_Tb927.9.9940-1	Other
43997	9.38	9.14	8.79	8.58	1.18	-1.27	-1.48	0.21	1.02e-15	6.89e-15	Tb927.8.1550	ID=exon_Tb927.8.1550-1;Name=exon;description=exon;size=4817;Parent=rna_Tb927.8.1550-1	Other
27591	9.98	9.84	9.79	9.52	1.11	-1.03	-1.24	0.21	4.43e-05	7.76e-05	Tb927.2.900	ID=exon_Tb927.2.900-1;Name=exon;description=exon;size=1783;Parent=rna_Tb927.2.900-1	Other
44166	7.88	7.64	7.62	7.35	1.18	-1.01	-1.22	0.21	7.13e-06	1.37e-05	Tb927.8.3730	ID=exon_Tb927.8.3730-1;Name=exon;description=exon;size=1121;Parent=rna_Tb927.8.3730-1	Other
27552	7.43	7.39	7.68	7.41	1.03	1.22	1.01	0.21	0.0002	0.0004	Tb927.2.5200	ID=exon_Tb927.2.5200-1;Name=exon;description=exon;size=2337;Parent=rna_Tb927.2.5200-1	Other
41466	8.05	7.86	8.16	7.88	1.14	1.23	1.02	0.21	8.26e-05	0.0001	Tb927.11.4430	ID=exon_Tb927.11.4430-1;Name=exon;description=exon;size=3877;Parent=rna_Tb927.11.4430-1	Other
25117	5.44	5.04	5.35	5.07	1.32	1.24	1.03	0.21	0.0002	0.0003	Tb05.5K5.280	ID=exon_Tb05.5K5.280-1;Name=exon;description=exon;size=975;Parent=rna_Tb05.5K5.280-1	Other
43998	7.63	7.45	7.77	7.5	1.13	1.24	1.03	0.21	1.64e-10	5.53e-10	Tb927.8.1560	ID=exon_Tb927.8.1560-1;Name=exon;description=exon;size=2245;Parent=rna_Tb927.8.1560-1	Other
44708	7.76	7.55	7.88	7.62	1.15	1.25	1.04	0.21	2.81e-08	7.2e-08	Tb927.9.4370	ID=exon_Tb927.9.4370-1;Name=exon;description=exon;size=4664;Parent=rna_Tb927.9.4370-1	Other
25979	9.42	9.19	9.52	9.26	1.17	1.26	1.05	0.21	1.88e-06	3.88e-06	Tb11.v5.0504	ID=exon_Tb11.v5.0504-1;Name=exon;description=exon;size=2544;Parent=rna_Tb11.v5.0504-1	Other
39829	7.3	7.41	7.74	7.48	-1.08	1.26	1.05	0.21	0.0022	0.0031	Tb927.10.12480	ID=exon_Tb927.10.12480-1;Name=exon;description=exon;size=1108;Parent=rna_Tb927.10.12480-1	Other
44105	9.35	8.99	9.34	9.08	1.28	1.27	1.06	0.21	0.0015	0.0021	Tb927.8.2970	ID=exon_Tb927.8.2970-1;Name=exon;description=exon;size=2217;Parent=rna_Tb927.8.2970-1	Other
41506	8.92	8.9	9.25	8.99	1.01	1.27	1.06	0.21	2.3e-08	5.97e-08	Tb927.11.4910	ID=exon_Tb927.11.4910-1;Name=exon;description=exon;size=2663;Parent=rna_Tb927.11.4910-1	Other
42665	9.65	9.18	9.53	9.28	1.39	1.28	1.07	0.21	8.12e-06	1.55e-05	Tb927.4.3630	ID=exon_Tb927.4.3630-1;Name=exon;description=exon;size=1757;Parent=rna_Tb927.4.3630-1	Other
43393	8.28	8.15	8.53	8.28	1.09	1.31	1.1	0.21	1.03e-07	2.45e-07	Tb927.6.4470	ID=exon_Tb927.6.4470-1;Name=exon;description=exon;size=4665;Parent=rna_Tb927.6.4470-1	Other
28593	8.42	8.03	8.43	8.18	1.32	1.32	1.11	0.21	1.58e-05	2.91e-05	Tb927.9.11230	ID=exon_Tb927.9.11230-1;Name=exon;description=exon;size=426;Parent=rna_Tb927.9.11230-1	Other
44007	6.47	6.69	7.1	6.85	-1.17	1.33	1.12	0.21	6.45e-11	2.3e-10	Tb927.8.1700	ID=exon_Tb927.8.1700-1;Name=exon;description=exon;size=2725;Parent=rna_Tb927.8.1700-1	Other
42538	7.92	7.83	8.31	8.07	1.06	1.39	1.18	0.21	9.75e-16	6.58e-15	Tb927.4.1850	ID=exon_Tb927.4.1850-1;Name=exon;description=exon;size=1955;Parent=rna_Tb927.4.1850-1	Other
40640	7.45	7.34	7.82	7.6	1.08	1.4	1.19	0.21	1.78e-12	7.7e-12	Tb927.11.9890	ID=exon_Tb927.11.9890-1;Name=exon;description=exon;size=2671;Parent=rna_Tb927.11.9890-1	Other
26891	7.46	7.53	8.04	7.82	-1.05	1.43	1.22	0.21	2.86e-10	9.37e-10	Tb927.10.2600	ID=exon_Tb927.10.2600-1;Name=exon;description=exon;size=2073;Parent=rna_Tb927.10.2600-1	Other
44160	8.95	8.72	9.27	9.04	1.17	1.46	1.25	0.21	3.05e-14	1.66e-13	Tb927.8.3660	ID=exon_Tb927.8.3660-1;Name=exon;description=exon;size=3250;Parent=rna_Tb927.8.3660-1	Other
40411	7.43	7.29	7.84	7.61	1.1	1.46	1.25	0.21	2.82e-14	1.54e-13	Tb927.10.6550	ID=exon_Tb927.10.6550-1;Name=exon;description=exon;size=1788;Parent=rna_Tb927.10.6550-1	Other
27905	7.74	7.63	8.18	7.95	1.08	1.46	1.25	0.21	2.22e-19	2.62e-18	Tb927.5.1320	ID=exon_Tb927.5.1320-1;Name=exon;description=exon;size=3158;Parent=rna_Tb927.5.1320-1	Other
42295	8.11	7.95	8.54	8.32	1.12	1.51	1.3	0.21	1.19e-14	6.91e-14	Tb927.3.4040	ID=exon_Tb927.3.4040-1;Name=exon;description=exon;size=2094;Parent=rna_Tb927.3.4040-1	Other
40522	8.74	8.4	9	8.79	1.27	1.52	1.31	0.21	3.36e-20	4.47e-19	Tb927.10.8040	ID=exon_Tb927.10.8040-1;Name=exon;description=exon;size=2541;Parent=rna_Tb927.10.8040-1	Other
44831	6.03	6.02	6.64	6.43	1.01	1.54	1.33	0.21	1.29e-18	1.37e-17	Tb927.9.7710	ID=exon_Tb927.9.7710-1;Name=exon;description=exon;size=718;Parent=rna_Tb927.9.7710-1	Other
40536	8.69	8.67	9.32	9.11	1.01	1.57	1.36	0.21	7.95e-22	1.34e-20	Tb927.10.8180	ID=exon_Tb927.10.8180-1;Name=exon;description=exon;size=3657;Parent=rna_Tb927.10.8180-1	Other
41642	8.52	8.44	9.1	8.89	1.06	1.58	1.37	0.21	5.77e-20	7.38e-19	Tb927.11.6430	ID=exon_Tb927.11.6430-1;Name=exon;description=exon;size=5612;Parent=rna_Tb927.11.6430-1	Other
42303	7.18	7.15	7.92	7.73	1.02	1.7	1.49	0.21	1.49e-25	4.77e-24	Tb927.3.4150	ID=exon_Tb927.3.4150-1;Name=exon;description=exon;size=1406;Parent=rna_Tb927.3.4150-1	Other
41925	5.87	5.71	6.49	6.31	1.12	1.72	1.51	0.21	3.27e-11	1.2e-10	Tb927.2.2500	ID=exon_Tb927.2.2500-1;Name=exon;description=exon;size=1232;Parent=rna_Tb927.2.2500-1	Other
44833	7.52	7.35	8.2	8.02	1.13	1.8	1.59	0.21	8.44e-13	3.79e-12	Tb927.9.7740	ID=exon_Tb927.9.7740-1;Name=exon;description=exon;size=2784;Parent=rna_Tb927.9.7740-1	Other
25778	10.44	9.83	10.69	10.51	1.53	1.81	1.6	0.21	2.11e-14	1.18e-13	Tb11.v5.0231	ID=exon_Tb11.v5.0231-1;Name=exon;description=exon;size=1572;Parent=rna_Tb11.v5.0231-1	Other
44016	7.6	7.61	8.53	8.36	-1.01	1.89	1.68	0.21	1.25e-30	9.41e-29	Tb927.8.1830	ID=exon_Tb927.8.1830-1;Name=exon;description=exon;size=1807;Parent=rna_Tb927.8.1830-1	Other
41262	7.37	7.18	8.12	7.94	1.14	1.91	1.7	0.21	2.7e-24	6.93e-23	Tb927.11.2030	ID=exon_Tb927.11.2030-1;Name=exon;description=exon;size=1830;Parent=rna_Tb927.11.2030-1	Other
28081	8.4	8.88	8.01	7.85	-1.39	-1.82	-2.03	0.21	1.42e-15	9.37e-15	Tb927.6.2100	ID=exon_Tb927.6.2100-1;Name=exon;description=exon;size=367;Parent=rna_Tb927.6.2100-1	Other
41619	9.76	10.31	9.23	9.1	-1.47	-2.11	-2.31	0.2	1.49e-14	8.51e-14	Tb927.11.6180	ID=exon_Tb927.11.6180-1;Name=exon;description=exon;size=565;Parent=rna_Tb927.11.6180-1	Other
42971	8.11	7.92	7.2	7.04	1.15	-1.64	-1.84	0.2	9.61e-11	3.34e-10	Tb11.v5.0282	ID=exon_Tb11.v5.0282-1;Name=exon;description=exon;size=1467;Parent=rna_Tb11.v5.0282-1	Other
26129	10.48	10.25	10.04	9.81	1.17	-1.15	-1.35	0.2	1.26e-13	6.29e-13	Tb11.v5.0675	ID=exon_Tb11.v5.0675-1;Name=exon;description=exon;size=996;Parent=rna_Tb11.v5.0675-1	Other
27692	10.96	11.09	10.88	10.66	-1.1	-1.15	-1.35	0.2	1.58e-09	4.72e-09	Tb927.3.4080	ID=exon_Tb927.3.4080-1;Name=exon;description=exon;size=2117;Parent=rna_Tb927.3.4080-1	Other
26560	6.48	6.44	6.25	6.02	1.03	-1.14	-1.34	0.2	0.0031	0.0043	Tb927.1.2980	ID=exon_Tb927.1.2980-1;Name=exon;description=exon;size=1179;Parent=rna_Tb927.1.2980-1	Other
44829	8.55	8.61	9.03	8.8	-1.04	1.34	1.14	0.2	2.43e-10	8.03e-10	Tb927.9.7690	ID=exon_Tb927.9.7690-1;Name=exon;description=exon;size=6153;Parent=rna_Tb927.9.7690-1	Other
28963	8.28	8.15	8.58	8.35	1.09	1.35	1.15	0.2	4.95e-12	2.02e-11	Tb927.9.5210	ID=exon_Tb927.9.5210-1;Name=exon;description=exon;size=1891;Parent=rna_Tb927.9.5210-1	Other
39644	7.69	7.54	7.98	7.75	1.11	1.36	1.16	0.2	7.21e-14	3.71e-13	Tb927.10.9670	ID=exon_Tb927.10.9670-1;Name=exon;description=exon;size=4199;Parent=rna_Tb927.10.9670-1	Other
44673	7.69	7.79	8.24	8.01	-1.07	1.36	1.16	0.2	3.17e-12	1.33e-11	Tb927.9.3470	ID=exon_Tb927.9.3470-1;Name=exon;description=exon;size=982;Parent=rna_Tb927.9.3470-1	Other
41707	9.71	9.33	9.79	9.56	1.3	1.37	1.17	0.2	1.97e-09	5.78e-09	Tb927.11.760	ID=exon_Tb927.11.760-1;Name=exon;description=exon;size=3442;Parent=rna_Tb927.11.760-1	Other
26051	8.74	8.7	9.16	8.93	1.03	1.37	1.17	0.2	2.52e-05	4.55e-05	Tb11.v5.0589	ID=exon_Tb11.v5.0589-1;Name=exon;description=exon;size=1314;Parent=rna_Tb11.v5.0589-1	Other
26283	7.97	7.93	8.6	8.4	1.03	1.59	1.39	0.2	1.02e-21	1.68e-20	Tb11.v5.0846	ID=exon_Tb11.v5.0846-1;Name=exon;description=exon;size=864;Parent=rna_Tb11.v5.0846-1	Other
26114	1.89	2.02	3.26	3.14	-1.09	2.37	2.17	0.2	2.27e-22	4.25e-21	Tb11.v5.0658	ID=exon_Tb11.v5.0658-1;Name=exon;description=exon;size=780;Parent=rna_Tb11.v5.0658-1	Other
27825	6.46	6.23	5.3	5.15	1.17	-1.91	-2.11	0.2	4.97e-30	3.48e-28	Tb927.4.4460	ID=exon_Tb927.4.4460-1;Name=exon;description=exon;size=4721;Parent=rna_Tb927.4.4460-1	Other
27565	5.98	6.19	5.36	5.22	-1.16	-1.77	-1.97	0.2	1.05e-14	6.14e-14	Tb927.2.5720	ID=exon_Tb927.2.5720-1;Name=exon;description=exon;size=3239;Parent=rna_Tb927.2.5720-1	Other
28602	10.48	10.52	9.84	9.67	-1.03	-1.61	-1.81	0.2	4.36e-14	2.32e-13	Tb927.9.11600	ID=exon_Tb927.9.11600-1;Name=exon;description=exon;size=1414;Parent=rna_Tb927.9.11600-1	Other
41980	9.32	9.3	8.63	8.46	1.01	-1.59	-1.79	0.2	5.31e-25	1.54e-23	Tb927.2.4210	ID=exon_Tb927.2.4210-1;Name=exon;description=exon;size=2208;Parent=rna_Tb927.2.4210-1	Other
26266	9.17	9.1	8.57	8.38	1.05	-1.44	-1.64	0.2	2.04e-11	7.69e-11	Tb11.v5.0827	ID=exon_Tb11.v5.0827-1;Name=exon;description=exon;size=2031;Parent=rna_Tb11.v5.0827-1	Other
39735	10.59	10.87	10.34	10.15	-1.22	-1.44	-1.64	0.2	1.06e-15	7.09e-15	Tb927.10.1080	ID=exon_Tb927.10.1080-1;Name=exon;description=exon;size=663;Parent=rna_Tb927.10.1080-1	Other
41616	9.72	10.11	9.65	9.46	-1.31	-1.37	-1.57	0.2	9.28e-11	3.24e-10	Tb927.11.6140	ID=exon_Tb927.11.6140-1;Name=exon;description=exon;size=552;Parent=rna_Tb927.11.6140-1	Other
40407	7.54	7.61	7.19	6.99	-1.05	-1.34	-1.54	0.2	1.29e-12	5.67e-12	Tb927.10.6490	ID=exon_Tb927.10.6490-1;Name=exon;description=exon;size=1061;Parent=rna_Tb927.10.6490-1	Other
40141	8.02	8.47	8.06	7.86	-1.37	-1.33	-1.53	0.2	1.06e-09	3.22e-09	Tb927.10.2370	ID=exon_Tb927.10.2370-1;Name=exon;description=exon;size=1042;Parent=rna_Tb927.10.2370-1	Other
27518	6.85	6.74	6.48	6.25	1.08	-1.2	-1.4	0.2	7.21e-10	2.24e-09	Tb927.2.2029	ID=exon_Tb927.2.2029-1;Name=exon;description=exon;size=654;Parent=rna_Tb927.2.2029-1	Other
25827	2.19	2.16	2.05	1.8	1.01	-1.09	-1.29	0.2	0.0469	0.0568	Tb11.v5.0283	ID=exon_Tb11.v5.0283-2;Name=exon;description=exon;size=903;Parent=rna_Tb11.v5.0283-1	Other
43293	9.33	9.23	9.18	8.93	1.07	-1.03	-1.23	0.2	9.12e-07	1.95e-06	Tb927.6.3150	ID=exon_Tb927.6.3150-1;Name=exon;description=exon;size=14426;Parent=rna_Tb927.6.3150-1	Other
42376	7.97	8.31	8.3	8.04	-1.27	-1	-1.2	0.2	5.61e-06	1.09e-05	Tb927.3.5090	ID=exon_Tb927.3.5090-1;Name=exon;description=exon;size=1634;Parent=rna_Tb927.3.5090-1	Other
41937	7.09	7.04	7.32	7.06	1.04	1.21	1.01	0.2	0.0008	0.0013	Tb927.2.2880	ID=exon_Tb927.2.2880-1;Name=exon;description=exon;size=1519;Parent=rna_Tb927.2.2880-1	Other
29074	7.07	7.21	7.49	7.23	-1.11	1.21	1.01	0.2	0.0002	0.0003	Tb927.9.8760	ID=exon_Tb927.9.8760-1;Name=exon;description=exon;size=6975;Parent=rna_Tb927.9.8760-1	Other
42092	7.16	7.48	7.76	7.5	-1.25	1.21	1.01	0.2	1.57e-09	4.68e-09	Tb927.3.1330	ID=exon_Tb927.3.1330-1;Name=exon;description=exon;size=4327;Parent=rna_Tb927.3.1330-1	Other
27739	8.13	8.24	8.55	8.29	-1.08	1.24	1.04	0.2	1.53e-06	3.19e-06	Tb927.3.5780	ID=exon_Tb927.3.5780-1;Name=exon;description=exon;size=528;Parent=rna_Tb927.3.5780-1	Other
41836	8.45	8.09	8.41	8.16	1.29	1.25	1.05	0.2	0.0005	0.0007	Tb927.11.9100	ID=exon_Tb927.11.9100-1;Name=exon;description=exon;size=1372;Parent=rna_Tb927.11.9100-1	Other
24913	7.79	7.47	7.81	7.56	1.24	1.26	1.06	0.2	0.0019	0.0028	Tb10.61.1070	ID=gene8073;Name=Tb10.61.1070;Note=hypothetical protein%2C conserved (pseudogene);gbkey=Gene;locus_tag=Tb10.61.1070;pseudo=true	Other
42948	8.13	7.95	8.28	8.03	1.13	1.26	1.06	0.2	6.81e-05	0.0001	Tb927.5.2570	ID=exon_Tb927.5.2570-1;Name=exon;description=exon;size=3033;Parent=rna_Tb927.5.2570-1	Other
39474	7.18	7.06	7.4	7.15	1.09	1.27	1.07	0.2	7.63e-05	0.0001	Tb927.1.1140	ID=exon_Tb927.1.1140-1;Name=exon;description=exon;size=1344;Parent=rna_Tb927.1.1140-1	Other
39862	7.54	7.37	7.73	7.48	1.12	1.28	1.08	0.2	1.64e-08	4.3e-08	Tb927.10.1250	ID=exon_Tb927.10.1250-1;Name=exon;description=exon;size=1102;Parent=rna_Tb927.10.1250-1	Other
43925	7.45	7.51	7.87	7.63	-1.04	1.28	1.08	0.2	9.09e-08	2.19e-07	Tb927.7.7130	ID=exon_Tb927.7.7130-1;Name=exon;description=exon;size=2809;Parent=rna_Tb927.7.7130-1	Other
42980	9.56	9.63	9.99	9.75	-1.04	1.29	1.09	0.2	0.0014	0.002	Tb927.5.2940	ID=exon_Tb927.5.2940-1;Name=exon;description=exon;size=2053;Parent=rna_Tb927.5.2940-1	Other
44099	7.06	6.97	7.37	7.13	1.07	1.32	1.12	0.2	2.91e-07	6.61e-07	Tb927.8.2880	ID=exon_Tb927.8.2880-1;Name=exon;description=exon;size=4552;Parent=rna_Tb927.8.2880-1	Other
40495	7.97	7.86	8.32	8.1	1.08	1.38	1.18	0.2	2.43e-14	1.35e-13	Tb927.10.7740	ID=exon_Tb927.10.7740-1;Name=exon;description=exon;size=3662;Parent=rna_Tb927.10.7740-1	Other
41345	6.86	6.91	7.44	7.22	-1.04	1.44	1.24	0.2	2.07e-14	1.16e-13	Tb927.11.2950	ID=exon_Tb927.11.2950-1;Name=exon;description=exon;size=2501;Parent=rna_Tb927.11.2950-1	Other
41289	8.61	8.17	8.71	8.5	1.36	1.45	1.25	0.2	5.18e-11	1.87e-10	Tb927.11.2320	ID=exon_Tb927.11.2320-1;Name=exon;description=exon;size=3889;Parent=rna_Tb927.11.2320-1	Other
44434	8.23	7.99	8.53	8.32	1.18	1.45	1.25	0.2	2.18e-15	1.39e-14	Tb927.8.7020	ID=exon_Tb927.8.7020-1;Name=exon;description=exon;size=3440;Parent=rna_Tb927.8.7020-1	Other
27549	7	6.98	7.52	7.3	1.01	1.45	1.25	0.2	7.54e-12	3e-11	Tb927.2.4990	ID=exon_Tb927.2.4990-1;Name=exon;description=exon;size=2598;Parent=rna_Tb927.2.4990-1	Other
26100	7.64	7.47	8.01	7.8	1.12	1.46	1.26	0.2	4.61e-11	1.67e-10	Tb11.v5.0643	ID=exon_Tb11.v5.0643-1;Name=exon;description=exon;size=1410;Parent=rna_Tb11.v5.0643-1	Other
41768	7.36	7.21	7.77	7.55	1.11	1.47	1.27	0.2	3.76e-15	2.31e-14	Tb927.11.8120	ID=exon_Tb927.11.8120-1;Name=exon;description=exon;size=1357;Parent=rna_Tb927.11.8120-1	Other
40834	8.95	8.88	9.48	9.28	1.05	1.51	1.31	0.2	1.55e-23	3.56e-22	Tb927.11.12240	ID=exon_Tb927.11.12240-1;Name=exon;description=exon;size=3470;Parent=rna_Tb927.11.12240-1	Other
40775	8.88	8.31	9.02	8.83	1.48	1.64	1.44	0.2	2.62e-10	8.64e-10	Tb927.11.11480	ID=exon_Tb927.11.11480-1;Name=exon;description=exon;size=5851;Parent=rna_Tb927.11.11480-1	Other
27187	8.07	7.79	8.53	8.35	1.21	1.67	1.47	0.2	2.97e-20	3.99e-19	Tb927.11.1680	ID=exon_Tb927.11.1680-1;Name=exon;description=exon;size=2698;Parent=rna_Tb927.11.1680-1	Other
26572	8.32	8.15	8.89	8.71	1.12	1.67	1.47	0.2	1e-28	5.53e-27	Tb927.1.3290	ID=exon_Tb927.1.3290-1;Name=exon;description=exon;size=3127;Parent=rna_Tb927.1.3290-1	Other
42891	8.78	8.78	9.58	9.41	-1	1.74	1.54	0.2	2.07e-21	3.24e-20	Tb927.5.1780	ID=exon_Tb927.5.1780-1;Name=exon;description=exon;size=2463;Parent=rna_Tb927.5.1780-1	Other
42470	8.05	7.64	8.57	8.41	1.33	1.9	1.7	0.2	2.64e-22	4.9e-21	Tb927.4.1020	ID=exon_Tb927.4.1020-1;Name=exon;description=exon;size=1605;Parent=rna_Tb927.4.1020-1	Other
25975	8.57	8.09	9.16	9.02	1.4	2.11	1.91	0.2	1.67e-18	1.73e-17	Tb11.v5.0498	ID=exon_Tb11.v5.0498-1;Name=exon;description=exon;size=2127;Parent=rna_Tb11.v5.0498-1	Other
44930	8.77	8.77	8.04	7.88	-1	-1.66	-1.85	0.19	3.8e-20	4.99e-19	Tb927.9.9810	ID=exon_Tb927.9.9810-1;Name=exon;description=exon;size=943;Parent=rna_Tb927.9.9810-1	Other
43473	9.71	10.16	9.66	9.48	-1.37	-1.42	-1.61	0.19	1.13e-12	5.02e-12	Tb927.7.1040	ID=exon_Tb927.7.1040-1;Name=exon;description=exon;size=582;Parent=rna_Tb927.7.1040-1	Other
40650	9.61	9.59	9.11	8.93	1.02	-1.39	-1.58	0.19	6.96e-21	1.01e-19	Tb927.11.1020	ID=exon_Tb927.11.1020-1;Name=exon;description=exon;size=2397;Parent=rna_Tb927.11.1020-1	Other
43023	6.97	7.38	7.16	6.93	-1.33	-1.17	-1.36	0.19	4.2e-10	1.34e-09	Tb927.5.3470	ID=exon_Tb927.5.3470-1;Name=exon;description=exon;size=1485;Parent=rna_Tb927.5.3470-1	Other
42982	9.14	9.23	9.04	8.83	-1.07	-1.14	-1.33	0.19	1.45e-08	3.83e-08	Tb927.5.2960	ID=exon_Tb927.5.2960-1;Name=exon;description=exon;size=1694;Parent=rna_Tb927.5.2960-1	Other
25819	8.31	8.26	8.68	8.45	1.03	1.33	1.14	0.19	0.0012	0.0018	Tb11.v5.0273	ID=exon_Tb11.v5.0273-1;Name=exon;description=exon;size=4785;Parent=rna_Tb11.v5.0273-1	Other
40562	7.35	7.12	7.54	7.32	1.17	1.34	1.15	0.19	1.74e-08	4.56e-08	Tb927.10.8600	ID=exon_Tb927.10.8600-1;Name=exon;description=exon;size=4112;Parent=rna_Tb927.10.8600-1	Other
45106	9.95	9.3	9.73	9.51	1.57	1.35	1.16	0.19	8.25e-11	2.89e-10	Tb927.9.13650	ID=exon_Tb927.9.13650-1;Name=exon;description=exon;size=1532;Parent=rna_Tb927.9.13650-1	Other
41600	6.82	6.84	7.26	7.05	-1.01	1.35	1.16	0.19	3.55e-10	1.15e-09	Tb927.11.5940	ID=exon_Tb927.11.5940-1;Name=exon;description=exon;size=5073;Parent=rna_Tb927.11.5940-1	Other
25867	7.45	7.5	7.94	7.73	-1.04	1.36	1.17	0.19	1.76e-09	5.22e-09	Tb11.v5.0342	ID=exon_Tb11.v5.0342-1;Name=exon;description=exon;size=873;Parent=rna_Tb11.v5.0342-1	Other
28488	8.19	7.98	8.44	8.23	1.15	1.37	1.18	0.19	2.69e-09	7.78e-09	Tb927.8.6540	ID=exon_Tb927.8.6540-1;Name=exon;description=exon;size=1056;Parent=rna_Tb927.8.6540-1	Other
44696	7.44	7.43	7.88	7.67	1.01	1.37	1.18	0.19	8.01e-07	1.72e-06	Tb927.9.3970	ID=exon_Tb927.9.3970-1;Name=exon;description=exon;size=956;Parent=rna_Tb927.9.3970-1	Other
42731	7.66	7.66	8.31	8.12	-1	1.57	1.38	0.19	3.6e-22	6.5e-21	Tb927.4.4500	ID=exon_Tb927.4.4500-1;Name=exon;description=exon;size=5029;Parent=rna_Tb927.4.4500-1	Other
41690	7.66	7.25	8.11	7.96	1.32	1.82	1.63	0.19	2.44e-20	3.34e-19	Tb927.11.7050	ID=exon_Tb927.11.7050-1;Name=exon;description=exon;size=1195;Parent=rna_Tb927.11.7050-1	Other
27507	12.18	12.37	11.53	11.39	-1.14	-1.78	-1.97	0.19	6.7e-20	8.48e-19	Tb927.2.1416	ID=exon_Tb927.2.1416-1;Name=exon;description=exon;size=1484;Parent=rna_Tb927.2.1416-1	Other
26601	4.81	5.01	4.22	4.08	-1.15	-1.72	-1.91	0.19	1.3e-11	5.03e-11	Tb927.1.3730	ID=exon_Tb927.1.3730-1;Name=exon;description=exon;size=174;Parent=rna_Tb927.1.3730-1	Other
24926	3.39	3.4	2.73	2.57	-1	-1.59	-1.78	0.19	8.48e-16	5.78e-15	Tb10.v4.0022	ID=gene8207;Name=Tb10.v4.0022;Note=variant surface glycoprotein (VSG%2C pseudogene)%2C putative;gbkey=Gene;locus_tag=Tb10.v4.0022;pseudo=true	Other
42209	11.34	11.6	11.15	10.96	-1.19	-1.36	-1.55	0.19	2.45e-12	1.04e-11	Tb927.3.2960	ID=exon_Tb927.3.2960-1;Name=exon;description=exon;size=1194;Parent=rna_Tb927.3.2960-1	Other
40376	7.45	7.36	6.93	6.74	1.06	-1.35	-1.54	0.19	2.48e-14	1.37e-13	Tb927.10.5860	ID=exon_Tb927.10.5860-1;Name=exon;description=exon;size=1028;Parent=rna_Tb927.10.5860-1	Other
43440	7.2	7.34	6.97	6.78	-1.1	-1.28	-1.47	0.19	5.72e-13	2.62e-12	Tb927.6.5100	ID=exon_Tb927.6.5100-1;Name=exon;description=exon;size=4000;Parent=rna_Tb927.6.5100-1	Other
28268	9.51	9.88	9.54	9.33	-1.29	-1.27	-1.46	0.19	1.54e-09	4.59e-09	Tb927.7.3680	ID=exon_Tb927.7.3680-1;Name=exon;description=exon;size=791;Parent=rna_Tb927.7.3680-1	Other
44312	9.05	8.6	8.33	8.12	1.37	-1.2	-1.39	0.19	8.05e-13	3.63e-12	Tb927.8.690	ID=exon_Tb927.8.690-1;Name=exon;description=exon;size=1416;Parent=rna_Tb927.8.690-1	Other
43391	8.96	9.12	8.86	8.65	-1.11	-1.2	-1.39	0.19	1.19e-07	2.82e-07	Tb927.6.4440	ID=exon_Tb927.6.4440-1;Name=exon;description=exon;size=2013;Parent=rna_Tb927.6.4440-1	Other
40420	8.83	8.49	8.34	8.12	1.27	-1.11	-1.3	0.19	5.49e-11	1.97e-10	Tb927.10.6670	ID=exon_Tb927.10.6670-1;Name=exon;description=exon;size=789;Parent=rna_Tb927.10.6670-1	Other
44990	7.78	7.8	7.67	7.44	-1.02	-1.1	-1.29	0.19	3.59e-07	8.07e-07	Tb927.9.11120	ID=exon_Tb927.9.11120-1;Name=exon;description=exon;size=2799;Parent=rna_Tb927.9.11120-1	Other
41183	7.54	7.29	7.18	6.95	1.19	-1.08	-1.27	0.19	3.82e-05	6.74e-05	Tb927.11.16350	ID=exon_Tb927.11.16350-1;Name=exon;description=exon;size=1823;Parent=rna_Tb927.11.16350-1	Other
43357	7.99	8.21	8.12	7.88	-1.16	-1.07	-1.26	0.19	0.0001	0.0002	Tb927.6.3950	ID=exon_Tb927.6.3950-1;Name=exon;description=exon;size=2375;Parent=rna_Tb927.6.3950-1	Other
44003	7.7	7.86	7.78	7.54	-1.12	-1.06	-1.25	0.19	0.0004	0.0006	Tb927.8.1650	ID=exon_Tb927.8.1650-1;Name=exon;description=exon;size=3106;Parent=rna_Tb927.8.1650-1	Other
42555	7.08	7.19	7.12	6.89	-1.08	-1.05	-1.24	0.19	3.43e-05	6.08e-05	Tb927.4.2050	ID=exon_Tb927.4.2050-1;Name=exon;description=exon;size=589;Parent=rna_Tb927.4.2050-1	Other
41225	9.4	9.25	9.2	8.96	1.11	-1.03	-1.22	0.19	0.0053	0.0073	Tb927.11.16760	ID=exon_Tb927.11.16760-1;Name=exon;description=exon;size=2098;Parent=rna_Tb927.11.16760-1	Other
44615	10.81	11.05	11.01	10.77	-1.18	-1.03	-1.22	0.19	1.99e-06	4.09e-06	Tb927.9.1810	ID=exon_Tb927.9.1810-1;Name=exon;description=exon;size=485;Parent=rna_Tb927.9.1810-1	Other
26541	10.09	9.9	9.89	9.65	1.14	-1	-1.19	0.19	0.0002	0.0004	Tb927.1.270	ID=exon_Tb927.1.270-1;Name=exon;description=exon;size=1274;Parent=rna_Tb927.1.270-1	Other
43401	8.43	8.23	8.49	8.24	1.15	1.2	1.01	0.19	0.0001	0.0002	Tb927.6.4550	ID=exon_Tb927.6.4550-1;Name=exon;description=exon;size=3706;Parent=rna_Tb927.6.4550-1	Other
43743	8.58	8.47	8.73	8.48	1.08	1.2	1.01	0.19	3.83e-07	8.6e-07	Tb927.7.4420	ID=exon_Tb927.7.4420-1;Name=exon;description=exon;size=2039;Parent=rna_Tb927.7.4420-1	Other
26145	6.68	6.6	6.91	6.68	1.05	1.24	1.05	0.19	1.37e-05	2.54e-05	Tb11.v5.0694	ID=exon_Tb11.v5.0694-1;Name=exon;description=exon;size=1890;Parent=rna_Tb11.v5.0694-1	Other
40190	7.28	7.23	7.53	7.3	1.04	1.24	1.05	0.19	4.86e-07	1.08e-06	Tb927.10.3100	ID=exon_Tb927.10.3100-1;Name=exon;description=exon;size=2206;Parent=rna_Tb927.10.3100-1	Other
42462	9.92	10.08	10.4	10.17	-1.12	1.25	1.06	0.19	6.06e-09	1.68e-08	Tb927.3.1010	ID=exon_Tb927.3.1010-1;Name=exon;description=exon;size=2669;Parent=rna_Tb927.3.1010-1	Other
40379	7.31	7.11	7.45	7.21	1.15	1.26	1.07	0.19	1.53e-07	3.59e-07	Tb927.10.5900	ID=exon_Tb927.10.5900-1;Name=exon;description=exon;size=1582;Parent=rna_Tb927.10.5900-1	Other
26116	7.48	7.33	7.68	7.44	1.11	1.27	1.08	0.19	1.7e-11	6.51e-11	Tb11.v5.0660	ID=exon_Tb11.v5.0660-1;Name=exon;description=exon;size=1863;Parent=rna_Tb11.v5.0660-1	Other
41926	7.31	6.65	7.01	6.78	1.59	1.29	1.1	0.19	4.94e-05	8.58e-05	Tb927.2.2510	ID=exon_Tb927.2.2510-1;Name=exon;description=exon;size=1332;Parent=rna_Tb927.2.2510-1	Other
39867	7.61	7.44	7.81	7.58	1.12	1.29	1.1	0.19	0.003	0.0042	Tb927.10.13020	ID=exon_Tb927.10.13020-1;Name=exon;description=exon;size=2755;Parent=rna_Tb927.10.13020-1	Other
27636	7.86	7.81	8.17	7.95	1.04	1.29	1.1	0.19	0.0005	0.0007	Tb927.3.2240	ID=exon_Tb927.3.2240-1;Name=exon;description=exon;size=1200;Parent=rna_Tb927.3.2240-1	Other
28574	1.97	2.03	2.39	2.16	-1.04	1.29	1.1	0.19	1.31e-06	2.75e-06	Tb09.160.0120	ID=gene5014;Name=Tb09.160.0120;Note=variant surface glycoprotein (VSG%2C pseudogene)%2C putative~point mutation;gbkey=Gene;locus_tag=Tb09.160.0120;pseudo=true	Other
42910	6.91	7.01	7.39	7.16	-1.07	1.3	1.11	0.19	1.13e-07	2.69e-07	Tb927.5.2030	ID=exon_Tb927.5.2030-1;Name=exon;description=exon;size=2517;Parent=rna_Tb927.5.2030-1	Other
25650	4.91	4.79	5.18	4.95	1.09	1.31	1.12	0.19	0.0191	0.0243	Tb11.1400	ID=exon_Tb11.1400-1;Name=exon;description=exon;size=249;Parent=rna_Tb11.1400-1	Other
39731	6.67	6.81	7.2	6.97	-1.1	1.31	1.12	0.19	2.29e-11	8.57e-11	Tb927.10.11170	ID=exon_Tb927.10.11170-1;Name=exon;description=exon;size=5642;Parent=rna_Tb927.10.11170-1	Other
41423	8.96	8.88	9.34	9.13	1.06	1.38	1.19	0.19	1.5e-13	7.45e-13	Tb927.11.3850	ID=exon_Tb927.11.3850-1;Name=exon;description=exon;size=4898;Parent=rna_Tb927.11.3850-1	Other
41567	7.63	7.64	8.1	7.89	-1	1.38	1.19	0.19	4.01e-13	1.89e-12	Tb927.11.630	ID=exon_Tb927.11.630-1;Name=exon;description=exon;size=4823;Parent=rna_Tb927.11.630-1	Other
40365	6.31	5.83	6.3	6.1	1.39	1.39	1.2	0.19	5.73e-10	1.8e-09	Tb927.10.5740	ID=exon_Tb927.10.5740-1;Name=exon;description=exon;size=727;Parent=rna_Tb927.10.5740-1	Other
42636	6.84	6.63	7.11	6.9	1.16	1.39	1.2	0.19	1.04e-13	5.29e-13	Tb927.4.3300	ID=exon_Tb927.4.3300-1;Name=exon;description=exon;size=2212;Parent=rna_Tb927.4.3300-1	Other
42548	7.85	7.77	8.24	8.03	1.06	1.39	1.2	0.19	1.08e-15	7.21e-15	Tb927.4.1950	ID=exon_Tb927.4.1950-1;Name=exon;description=exon;size=2185;Parent=rna_Tb927.4.1950-1	Other
43770	7.58	7.57	8.05	7.85	1.01	1.4	1.21	0.19	4.93e-15	3e-14	Tb927.7.5120	ID=exon_Tb927.7.5120-1;Name=exon;description=exon;size=1583;Parent=rna_Tb927.7.5120-1	Other
40216	7.94	7.48	7.97	7.77	1.38	1.41	1.22	0.19	1.83e-14	1.03e-13	Tb927.10.3520	ID=exon_Tb927.10.3520-1;Name=exon;description=exon;size=2371;Parent=rna_Tb927.10.3520-1	Other
41238	8.25	8.13	8.64	8.43	1.09	1.42	1.23	0.19	6.99e-09	1.93e-08	Tb927.11.16970	ID=exon_Tb927.11.16970-1;Name=exon;description=exon;size=2477;Parent=rna_Tb927.11.16970-1	Other
25569	7.78	7.85	8.39	8.19	-1.05	1.46	1.27	0.19	3.76e-16	2.73e-15	Tb11.02.5120b	ID=exon_Tb11.02.5120b-1;Name=exon;description=exon;size=2841;Parent=rna_Tb11.02.5120b-1	Other
43711	7.31	7.04	7.6	7.41	1.21	1.48	1.29	0.19	5.19e-16	3.67e-15	Tb927.7.4030	ID=exon_Tb927.7.4030-1;Name=exon;description=exon;size=1750;Parent=rna_Tb927.7.4030-1	Other
25717	8.98	8.68	9.26	9.06	1.22	1.49	1.3	0.19	3.53e-15	2.18e-14	Tb11.v5.0162	ID=exon_Tb11.v5.0162-1;Name=exon;description=exon;size=777;Parent=rna_Tb11.v5.0162-1	Other
40145	8.01	7.82	8.39	8.2	1.14	1.49	1.3	0.19	3.22e-11	1.18e-10	Tb927.10.2470	ID=exon_Tb927.10.2470-1;Name=exon;description=exon;size=1760;Parent=rna_Tb927.10.2470-1	Other
44064	7.23	7.25	7.83	7.62	-1.01	1.49	1.3	0.19	1.85e-21	2.93e-20	Tb927.8.2420	ID=exon_Tb927.8.2420-1;Name=exon;description=exon;size=1472;Parent=rna_Tb927.8.2420-1	Other
45011	7.03	6.85	7.43	7.24	1.14	1.5	1.31	0.19	2.25e-15	1.44e-14	Tb927.9.11810	ID=exon_Tb927.9.11810-1;Name=exon;description=exon;size=2255;Parent=rna_Tb927.9.11810-1	Other
28086	7.6	7.55	8.17	7.97	1.03	1.53	1.34	0.19	1.7e-22	3.29e-21	Tb927.6.2230	ID=exon_Tb927.6.2230-1;Name=exon;description=exon;size=2744;Parent=rna_Tb927.6.2230-1	Other
39534	7.15	7.03	7.66	7.47	1.09	1.54	1.35	0.19	3.96e-13	1.86e-12	Tb927.1.3030	ID=exon_Tb927.1.3030-1;Name=exon;description=exon;size=1366;Parent=rna_Tb927.1.3030-1	Other
41886	7.25	7.12	7.74	7.55	1.09	1.54	1.35	0.19	1.15e-14	6.66e-14	Tb927.11.9650	ID=exon_Tb927.11.9650-1;Name=exon;description=exon;size=2300;Parent=rna_Tb927.11.9650-1	Other
43407	7.69	7.38	8.09	7.92	1.24	1.64	1.45	0.19	1.47e-21	2.36e-20	Tb927.6.4650	ID=exon_Tb927.6.4650-1;Name=exon;description=exon;size=1880;Parent=rna_Tb927.6.4650-1	Other
43508	7.98	7.82	8.54	8.37	1.11	1.64	1.45	0.19	2.46e-20	3.36e-19	Tb927.7.1460	ID=exon_Tb927.7.1460-1;Name=exon;description=exon;size=3159;Parent=rna_Tb927.7.1460-1	Other
42338	8.38	8.25	9.05	8.87	1.1	1.73	1.54	0.19	1.05e-27	4.71e-26	Tb927.3.4630	ID=exon_Tb927.3.4630-1;Name=exon;description=exon;size=5573;Parent=rna_Tb927.3.4630-1	Other
39723	6.95	6.88	7.86	7.71	1.05	1.97	1.78	0.19	3.37e-28	1.7e-26	Tb927.10.11090	ID=exon_Tb927.10.11090-1;Name=exon;description=exon;size=2317;Parent=rna_Tb927.10.11090-1	Other
44544	7.61	7.17	8.19	8.04	1.35	2.02	1.83	0.19	1.86e-17	1.64e-16	Tb927.9.14230	ID=exon_Tb927.9.14230-1;Name=exon;description=exon;size=1680;Parent=rna_Tb927.9.14230-1	Other
43255	7.47	7.89	6.8	6.68	-1.34	-2.13	-2.31	0.18	3.37e-29	2.02e-27	Tb927.6.2740	ID=exon_Tb927.6.2740-1;Name=exon;description=exon;size=1363;Parent=rna_Tb927.6.2740-1	Other
40766	10.64	10.89	10.64	10.43	-1.19	-1.19	-1.37	0.18	2.22e-07	5.11e-07	Tb927.11.11360	ID=exon_Tb927.11.11360-1;Name=exon;description=exon;size=1166;Parent=rna_Tb927.11.11360-1	Other
27590	7.91	8.3	8.12	7.9	-1.31	-1.14	-1.32	0.18	2.73e-05	4.9e-05	Tb927.2.690	ID=exon_Tb927.2.690-1;Name=exon;description=exon;size=5405;Parent=rna_Tb927.2.690-1	Other
26047	7.57	7.69	8.07	7.87	-1.09	1.31	1.13	0.18	1.36e-13	6.8e-13	Tb11.v5.0585	ID=exon_Tb11.v5.0585-1;Name=exon;description=exon;size=1653;Parent=rna_Tb11.v5.0585-1	Other
42347	7.36	7.57	7.97	7.76	-1.15	1.32	1.14	0.18	2.36e-08	6.11e-08	Tb927.3.4750	ID=exon_Tb927.3.4750-1;Name=exon;description=exon;size=2845;Parent=rna_Tb927.3.4750-1	Other
41228	8.04	7.8	8.21	8.01	1.18	1.33	1.15	0.18	9.19e-10	2.82e-09	Tb927.11.16810	ID=exon_Tb927.11.16810-1;Name=exon;description=exon;size=3132;Parent=rna_Tb927.11.16810-1	Other
26927	7.26	7.36	7.76	7.56	-1.07	1.33	1.15	0.18	8.49e-11	2.97e-10	Tb927.10.4230	ID=exon_Tb927.10.4230-1;Name=exon;description=exon;size=864;Parent=rna_Tb927.10.4230-1	Other
39621	7.86	7.75	8.16	7.96	1.08	1.34	1.16	0.18	7.21e-08	1.76e-07	Tb927.1.750	ID=exon_Tb927.1.750-1;Name=exon;description=exon;size=4061;Parent=rna_Tb927.1.750-1	Other
41362	6.81	6.87	7.31	7.1	-1.04	1.36	1.18	0.18	5.47e-07	1.2e-06	Tb927.11.3130	ID=exon_Tb927.11.3130-1;Name=exon;description=exon;size=3307;Parent=rna_Tb927.11.3130-1	Other
44431	8.49	8.21	8.85	8.67	1.22	1.56	1.38	0.18	1.74e-10	5.85e-10	Tb927.8.6980	ID=exon_Tb927.8.6980-1;Name=exon;description=exon;size=2655;Parent=rna_Tb927.8.6980-1	Other
39613	7.7	7.52	8.17	8	1.14	1.57	1.39	0.18	7.34e-18	6.9e-17	Tb927.1.640	ID=exon_Tb927.1.640-1;Name=exon;description=exon;size=5107;Parent=rna_Tb927.1.640-1	Other
26919	7.06	6.48	7.35	7.2	1.5	1.83	1.65	0.18	3.22e-10	1.05e-09	Tb927.10.3910	ID=exon_Tb927.10.3910-1;Name=exon;description=exon;size=1440;Parent=rna_Tb927.10.3910-1	Other
44555	8.02	8.02	7.15	7.01	-1	-1.84	-2.02	0.18	1.11e-20	1.58e-19	Tb927.9.14480	ID=exon_Tb927.9.14480-1;Name=exon;description=exon;size=678;Parent=rna_Tb927.9.14480-1	Other
27330	3.53	3.71	2.88	2.74	-1.14	-1.78	-1.96	0.18	5.79e-18	5.48e-17	Tb927.11.19810	ID=exon_Tb927.11.19810-1;Name=exon;description=exon;size=579;Parent=rna_Tb927.11.19810-1	Other
40722	12	12.17	11.34	11.2	-1.12	-1.77	-1.95	0.18	4.16e-23	8.83e-22	Tb927.11.10790	ID=exon_Tb927.11.10790-1;Name=exon;description=exon;size=968;Parent=rna_Tb927.11.10790-1	Other
39635	9.66	9.59	8.96	8.8	1.05	-1.55	-1.73	0.18	1.75e-18	1.8e-17	Tb927.10.9450	ID=exon_Tb927.10.9450-1;Name=exon;description=exon;size=1361;Parent=rna_Tb927.10.9450-1	Other
26780	7.85	7.73	7.36	7.17	1.09	-1.3	-1.48	0.18	2.76e-15	1.73e-14	Tb927.10.12610	ID=exon_Tb927.10.12610-1;Name=exon;description=exon;size=432;Parent=rna_Tb927.10.12610-1	Other
27502	9.99	9.89	9.77	9.56	1.07	-1.08	-1.26	0.18	2.67e-05	4.79e-05	Tb927.2.1250	ID=exon_Tb927.2.1250-1;Name=exon;description=exon;size=1767;Parent=rna_Tb927.2.1250-1	Other
44143	7.89	7.88	7.78	7.55	1.01	-1.07	-1.25	0.18	5.63e-06	1.09e-05	Tb927.8.3410	ID=exon_Tb927.8.3410-1;Name=exon;description=exon;size=4789;Parent=rna_Tb927.8.3410-1	Other
41282	8.97	9.03	8.95	8.72	-1.04	-1.06	-1.24	0.18	1.47e-06	3.08e-06	Tb927.11.2250	ID=exon_Tb927.11.2250-1;Name=exon;description=exon;size=3386;Parent=rna_Tb927.11.2250-1	Other
40953	8.31	8.16	8.12	7.88	1.1	-1.03	-1.21	0.18	2.6e-07	5.95e-07	Tb927.11.13670	ID=exon_Tb927.11.13670-1;Name=exon;description=exon;size=5119;Parent=rna_Tb927.11.13670-1	Other
28112	8.31	8.31	8.3	8.06	-1	-1.01	-1.19	0.18	0.005	0.0068	Tb927.6.360	ID=exon_Tb927.6.360-1;Name=exon;description=exon;size=1212;Parent=rna_Tb927.6.360-1	Other
44671	7.3	7.2	7.19	6.95	1.07	-1	-1.18	0.18	0.0003	0.0004	Tb927.9.3440	ID=exon_Tb927.9.3440-1;Name=exon;description=exon;size=1101;Parent=rna_Tb927.9.3440-1	Other
41743	6.83	7.03	7.27	7.03	-1.15	1.18	1	0.18	0.0005	0.0007	Tb927.11.7850	ID=exon_Tb927.11.7850-1;Name=exon;description=exon;size=1197;Parent=rna_Tb927.11.7850-1	Other
40247	10.62	10.45	10.7	10.47	1.13	1.19	1.01	0.18	0.0156	0.02	Tb927.10.3990	ID=exon_Tb927.10.3990-1;Name=exon;description=exon;size=2501;Parent=rna_Tb927.10.3990-1	Other
42748	7.91	7.77	8.02	7.78	1.11	1.19	1.01	0.18	0.0004	0.0006	Tb927.4.4660	ID=exon_Tb927.4.4660-1;Name=exon;description=exon;size=602;Parent=rna_Tb927.4.4660-1	Other
26168	7.82	7.77	8.02	7.78	1.04	1.19	1.01	0.18	9.94e-07	2.11e-06	Tb11.v5.0721	ID=exon_Tb11.v5.0721-1;Name=exon;description=exon;size=2019;Parent=rna_Tb11.v5.0721-1	Other
26678	6.85	6.22	6.49	6.25	1.55	1.2	1.02	0.18	0.0002	0.0003	Tb927.1.5170	ID=exon_Tb927.1.5170-1;Name=exon;description=exon;size=1362;Parent=rna_Tb927.1.5170-1	Other
40968	6.53	6.52	6.78	6.54	1	1.2	1.02	0.18	0.0007	0.0011	Tb927.11.13870	ID=exon_Tb927.11.13870-1;Name=exon;description=exon;size=894;Parent=rna_Tb927.11.13870-1	Other
39988	8.14	7.9	8.18	7.94	1.18	1.21	1.03	0.18	6.41e-08	1.57e-07	Tb927.10.14510	ID=exon_Tb927.10.14510-1;Name=exon;description=exon;size=3495;Parent=rna_Tb927.10.14510-1	Other
45098	7.68	7.57	7.86	7.63	1.08	1.22	1.04	0.18	7.95e-06	1.52e-05	Tb927.9.13520	ID=exon_Tb927.9.13520-1;Name=exon;description=exon;size=3808;Parent=rna_Tb927.9.13520-1	Other
40402	7.97	7.63	7.92	7.69	1.27	1.23	1.05	0.18	0.0026	0.0037	Tb927.10.6440	ID=exon_Tb927.10.6440-1;Name=exon;description=exon;size=950;Parent=rna_Tb927.10.6440-1	Other
26171	7.2	6.99	7.32	7.1	1.16	1.26	1.08	0.18	5.14e-08	1.27e-07	Tb11.v5.0724	ID=exon_Tb11.v5.0724-1;Name=exon;description=exon;size=2007;Parent=rna_Tb11.v5.0724-1	Other
27815	8.74	8.4	8.74	8.52	1.26	1.27	1.09	0.18	1.16e-07	2.77e-07	Tb927.4.3740	ID=exon_Tb927.4.3740-1;Name=exon;description=exon;size=5524;Parent=rna_Tb927.4.3740-1	Other
44824	9.05	9.05	9.39	9.17	1	1.27	1.09	0.18	2.11e-06	4.31e-06	Tb927.9.7520	ID=exon_Tb927.9.7520-1;Name=exon;description=exon;size=1523;Parent=rna_Tb927.9.7520-1	Other
41035	7.04	7.06	7.4	7.18	-1.01	1.27	1.09	0.18	1.18e-08	3.16e-08	Tb927.11.14640	ID=exon_Tb927.11.14640-1;Name=exon;description=exon;size=1854;Parent=rna_Tb927.11.14640-1	Other
43119	6.67	6.77	7.14	6.93	-1.08	1.29	1.11	0.18	6.53e-07	1.42e-06	Tb927.5.650	ID=exon_Tb927.5.650-1;Name=exon;description=exon;size=5801;Parent=rna_Tb927.5.650-1	Other
25709	6.52	6.34	6.81	6.62	1.13	1.39	1.21	0.18	6.45e-11	2.3e-10	Tb11.v5.0153	ID=exon_Tb11.v5.0153-1;Name=exon;description=exon;size=960;Parent=rna_Tb11.v5.0153-1	Other
43136	9.52	9.3	9.78	9.59	1.16	1.4	1.22	0.18	2.75e-14	1.51e-13	Tb927.6.950	ID=exon_Tb927.6.950-1;Name=exon;description=exon;size=3014;Parent=rna_Tb927.6.950-1	Other
39898	7.34	7.1	7.6	7.41	1.19	1.42	1.24	0.18	0.0001	0.0002	Tb927.10.13440	ID=exon_Tb927.10.13440-1;Name=exon;description=exon;size=2438;Parent=rna_Tb927.10.13440-1	Other
43470	7.47	7.56	8.06	7.87	-1.07	1.42	1.24	0.18	1e-16	7.95e-16	Tb927.6.890	ID=exon_Tb927.6.890-1;Name=exon;description=exon;size=4830;Parent=rna_Tb927.6.890-1	Other
40960	8.32	7.92	8.45	8.25	1.31	1.44	1.26	0.18	1.53e-09	4.56e-09	Tb927.11.13770	ID=exon_Tb927.11.13770-1;Name=exon;description=exon;size=1499;Parent=rna_Tb927.11.13770-1	Other
25724	7.5	7.41	7.93	7.75	1.06	1.44	1.26	0.18	3.02e-13	1.44e-12	Tb11.v5.0170	ID=exon_Tb11.v5.0170-1;Name=exon;description=exon;size=2562;Parent=rna_Tb11.v5.0170-1	Other
43874	7.65	7.43	7.96	7.77	1.16	1.45	1.27	0.18	1.99e-11	7.53e-11	Tb927.7.6460	ID=exon_Tb927.7.6460-1;Name=exon;description=exon;size=3663;Parent=rna_Tb927.7.6460-1	Other
41618	7.38	7.54	8.08	7.9	-1.12	1.46	1.28	0.18	6.68e-09	1.85e-08	Tb927.11.6160	ID=exon_Tb927.11.6160-1;Name=exon;description=exon;size=2556;Parent=rna_Tb927.11.6160-1	Other
43387	9.29	9.13	9.69	9.5	1.11	1.47	1.29	0.18	2.14e-14	1.19e-13	Tb927.6.4390	ID=exon_Tb927.6.4390-1;Name=exon;description=exon;size=4221;Parent=rna_Tb927.6.4390-1	Other
24792	6.68	6.23	6.8	6.61	1.37	1.48	1.3	0.18	2.02e-11	7.6e-11	Tb09.244.2350	ID=gene6315;Name=Tb09.244.2350;Note=expression site-associated gene 6 (ESAG6%2C pseudogene)%2C putative;gbkey=Gene;locus_tag=Tb09.244.2350;pseudo=true	Other
40258	6.71	6.41	7	6.82	1.23	1.51	1.33	0.18	4.2e-11	1.53e-10	Tb927.10.4130	ID=exon_Tb927.10.4130-1;Name=exon;description=exon;size=2157;Parent=rna_Tb927.10.4130-1	Other
42206	7.61	7.54	8.14	7.95	1.05	1.51	1.33	0.18	4.97e-05	8.64e-05	Tb927.3.2910	ID=exon_Tb927.3.2910-1;Name=exon;description=exon;size=424;Parent=rna_Tb927.3.2910-1	Other
41148	7.63	7.61	8.2	8.02	1.02	1.51	1.33	0.18	6.8e-22	1.18e-20	Tb927.11.15980	ID=exon_Tb927.11.15980-1;Name=exon;description=exon;size=1605;Parent=rna_Tb927.11.15980-1	Other
44884	7.93	7.42	8.05	7.87	1.42	1.55	1.37	0.18	4.06e-14	2.17e-13	Tb927.9.9000	ID=exon_Tb927.9.9000-1;Name=exon;description=exon;size=1364;Parent=rna_Tb927.9.9000-1	Other
41206	7.63	7.41	8.04	7.86	1.17	1.55	1.37	0.18	6.63e-16	4.6e-15	Tb927.11.16560	ID=exon_Tb927.11.16560-1;Name=exon;description=exon;size=2974;Parent=rna_Tb927.11.16560-1	Other
39871	8.55	8.19	8.89	8.72	1.28	1.63	1.45	0.18	2.12e-18	2.15e-17	Tb927.10.13090	ID=exon_Tb927.10.13090-1;Name=exon;description=exon;size=2523;Parent=rna_Tb927.10.13090-1	Other
39541	7.68	7.24	7.97	7.8	1.35	1.65	1.47	0.18	4.44e-11	1.61e-10	Tb927.1.3150	ID=exon_Tb927.1.3150-1;Name=exon;description=exon;size=1535;Parent=rna_Tb927.1.3150-1	Other
44548	8.64	8.31	9.07	8.91	1.25	1.69	1.51	0.18	7.58e-23	1.54e-21	Tb927.9.14330	ID=exon_Tb927.9.14330-1;Name=exon;description=exon;size=2700;Parent=rna_Tb927.9.14330-1	Other
41787	7.95	7.96	8.76	8.6	-1.01	1.74	1.56	0.18	3.05e-31	2.5e-29	Tb927.11.860	ID=exon_Tb927.11.860-1;Name=exon;description=exon;size=2987;Parent=rna_Tb927.11.860-1	Other
28921	4.89	5.11	4.37	4.23	-1.16	-1.66	-1.83	0.17	1.68e-19	2.01e-18	Tb927.9.4160	ID=exon_Tb927.9.4160-1;Name=exon;description=exon;size=412;Parent=rna_Tb927.9.4160-1	Other
28097	4.9	5.14	4.42	4.27	-1.18	-1.66	-1.83	0.17	1.57e-13	7.77e-13	Tb927.6.2700	ID=exon_Tb927.6.2700-1;Name=exon;description=exon;size=1486;Parent=rna_Tb927.6.2700-1	Other
39768	6.72	6.72	6.46	6.26	1	-1.2	-1.37	0.17	3.41e-05	6.06e-05	Tb927.10.11710	ID=exon_Tb927.10.11710-1;Name=exon;description=exon;size=1065;Parent=rna_Tb927.10.11710-1	Other
43978	10.74	10.93	10.68	10.48	-1.14	-1.19	-1.36	0.17	1.56e-13	7.71e-13	Tb927.8.1330	ID=exon_Tb927.8.1330-1;Name=exon;description=exon;size=961;Parent=rna_Tb927.8.1330-1	Other
28580	9.35	9.57	9.36	9.16	-1.17	-1.16	-1.33	0.17	2.26e-08	5.85e-08	Tb927.9.10930	ID=exon_Tb927.9.10930-1;Name=exon;description=exon;size=234;Parent=rna_Tb927.9.10930-1	Other
40618	7.83	7.69	7.48	7.28	1.11	-1.15	-1.32	0.17	1.27e-10	4.35e-10	Tb927.10.9360	ID=exon_Tb927.10.9360-1;Name=exon;description=exon;size=2103;Parent=rna_Tb927.10.9360-1	Other
28318	8.95	9.08	8.88	8.69	-1.09	-1.14	-1.31	0.17	0.0009	0.0013	Tb927.7.6090	ID=exon_Tb927.7.6090-1;Name=exon;description=exon;size=2778;Parent=rna_Tb927.7.6090-1	Other
41231	7.05	6.96	7.34	7.14	1.06	1.3	1.13	0.17	1.17e-11	4.57e-11	Tb927.11.16850	ID=exon_Tb927.11.16850-1;Name=exon;description=exon;size=2663;Parent=rna_Tb927.11.16850-1	Other
40465	8.03	7.81	8.2	8	1.16	1.31	1.14	0.17	2.92e-08	7.46e-08	Tb927.10.7350	ID=exon_Tb927.10.7350-1;Name=exon;description=exon;size=5725;Parent=rna_Tb927.10.7350-1	Other
43630	7.5	7.5	7.9	7.7	1	1.32	1.15	0.17	1.81e-10	6.09e-10	Tb927.7.3070	ID=exon_Tb927.7.3070-1;Name=exon;description=exon;size=2271;Parent=rna_Tb927.7.3070-1	Other
39732	8.25	8.43	8.83	8.64	-1.14	1.32	1.15	0.17	3.05e-08	7.77e-08	Tb927.10.11200	ID=exon_Tb927.10.11200-1;Name=exon;description=exon;size=1417;Parent=rna_Tb927.10.11200-1	Other
42342	9.99	9.73	10.14	9.95	1.2	1.33	1.16	0.17	4.31e-08	1.08e-07	Tb927.3.4680	ID=exon_Tb927.3.4680-1;Name=exon;description=exon;size=2135;Parent=rna_Tb927.3.4680-1	Other
44310	7.72	7.47	7.89	7.69	1.19	1.33	1.16	0.17	2.33e-08	6.03e-08	Tb927.8.5620	ID=exon_Tb927.8.5620-1;Name=exon;description=exon;size=4291;Parent=rna_Tb927.8.5620-1	Other
44102	9	8.84	9.25	9.05	1.12	1.33	1.16	0.17	6.13e-06	1.18e-05	Tb927.8.2920	ID=exon_Tb927.8.2920-1;Name=exon;description=exon;size=1891;Parent=rna_Tb927.8.2920-1	Other
43952	9.02	8.99	9.4	9.2	1.02	1.33	1.16	0.17	0.005	0.0069	Tb927.7.7510	ID=exon_Tb927.7.7510-1;Name=exon;description=exon;size=1841;Parent=rna_Tb927.7.7510-1	Other
25757	8.74	8.33	8.76	8.56	1.33	1.34	1.17	0.17	5.41e-05	9.37e-05	Tb11.v5.0207	ID=exon_Tb11.v5.0207-1;Name=exon;description=exon;size=7512;Parent=rna_Tb11.v5.0207-1	Other
42620	8.42	8.31	8.73	8.54	1.08	1.34	1.17	0.17	8.97e-08	2.16e-07	Tb927.4.2890	ID=exon_Tb927.4.2890-1;Name=exon;description=exon;size=2891;Parent=rna_Tb927.4.2890-1	Other
42493	8.62	8.58	9.04	8.85	1.03	1.37	1.2	0.17	2.07e-14	1.16e-13	Tb927.4.1340	ID=exon_Tb927.4.1340-1;Name=exon;description=exon;size=2725;Parent=rna_Tb927.4.1340-1	Other
41732	7.92	7.77	8.42	8.27	1.11	1.58	1.41	0.17	3.95e-13	1.86e-12	Tb927.11.790	ID=exon_Tb927.11.790-1;Name=exon;description=exon;size=2247;Parent=rna_Tb927.11.790-1	Other
42444	7.14	7.03	7.7	7.54	1.08	1.59	1.42	0.17	1.51e-09	4.52e-09	Tb927.3.800	ID=exon_Tb927.3.800-1;Name=exon;description=exon;size=1792;Parent=rna_Tb927.3.800-1	Other
41933	7.41	7.3	7.99	7.83	1.08	1.62	1.45	0.17	1.26e-18	1.33e-17	Tb927.2.2720	ID=exon_Tb927.2.2720-1;Name=exon;description=exon;size=6458;Parent=rna_Tb927.2.2720-1	Other
28661	11.11	11.28	10.45	10.32	-1.12	-1.77	-1.94	0.17	9.92e-23	1.98e-21	Tb927.9.13880	ID=exon_Tb927.9.13880-1;Name=exon;description=exon;size=456;Parent=rna_Tb927.9.13880-1	Other
26879	6.8	7.04	6.22	6.08	-1.18	-1.77	-1.94	0.17	4.83e-16	3.46e-15	Tb927.10.220	ID=exon_Tb927.10.220-1;Name=exon;description=exon;size=390;Parent=rna_Tb927.10.220-1	Other
27512	12.26	12.44	11.86	11.71	-1.13	-1.49	-1.66	0.17	1.59e-13	7.84e-13	Tb927.2.1510	ID=exon_Tb927.2.1510-1;Name=exon;description=exon;size=1484;Parent=rna_Tb927.2.1510-1	Other
43347	9.56	9.45	8.88	8.73	1.08	-1.48	-1.65	0.17	5.55e-19	6.24e-18	Tb927.6.3840	ID=exon_Tb927.6.3840-1;Name=exon;description=exon;size=2356;Parent=rna_Tb927.6.3840-1	Other
43775	8.34	8.83	8.28	8.12	-1.41	-1.46	-1.63	0.17	3.34e-12	1.39e-11	Tb927.7.5170	ID=exon_Tb927.7.5170-1;Name=exon;description=exon;size=1016;Parent=rna_Tb927.7.5170-1	Other
28302	7.08	7.13	6.73	6.55	-1.03	-1.33	-1.5	0.17	4.37e-14	2.32e-13	Tb927.7.5700	ID=exon_Tb927.7.5700-1;Name=exon;description=exon;size=1603;Parent=rna_Tb927.7.5700-1	Other
39775	7.16	7.03	6.63	6.45	1.09	-1.32	-1.49	0.17	1.58e-13	7.82e-13	Tb927.10.11800	ID=exon_Tb927.10.11800-1;Name=exon;description=exon;size=1861;Parent=rna_Tb927.10.11800-1	Other
28958	6.24	6.32	5.94	5.76	-1.05	-1.3	-1.47	0.17	1.18e-11	4.59e-11	Tb927.9.5090	ID=exon_Tb927.9.5090-1;Name=exon;description=exon;size=591;Parent=rna_Tb927.9.5090-1	Other
27592	8.87	9.06	8.68	8.51	-1.14	-1.3	-1.47	0.17	4.48e-05	7.85e-05	Tb927.2.940	ID=exon_Tb927.2.940-1;Name=exon;description=exon;size=1584;Parent=rna_Tb927.2.940-1	Other
28957	8.21	8.18	7.87	7.69	1.02	-1.24	-1.41	0.17	1.44e-08	3.82e-08	Tb927.9.5070	ID=exon_Tb927.9.5070-1;Name=exon;description=exon;size=373;Parent=rna_Tb927.9.5070-1	Other
40673	6.99	6.75	6.6	6.4	1.18	-1.11	-1.28	0.17	1.58e-11	6.07e-11	Tb927.11.10260	ID=exon_Tb927.11.10260-1;Name=exon;description=exon;size=1682;Parent=rna_Tb927.11.10260-1	Other
42943	9.39	9.37	9.22	9.02	1.01	-1.11	-1.28	0.17	1.51e-07	3.53e-07	Tb11.v5.0208	ID=exon_Tb11.v5.0208-1;Name=exon;description=exon;size=1320;Parent=rna_Tb11.v5.0208-1	Other
44368	9.87	9.77	9.63	9.42	1.07	-1.1	-1.27	0.17	1.79e-08	4.69e-08	Tb927.8.6240	ID=exon_Tb927.8.6240-1;Name=exon;description=exon;size=2410;Parent=rna_Tb927.8.6240-1	Other
27910	7.24	6.98	6.86	6.65	1.19	-1.09	-1.26	0.17	0.0171	0.0219	Tb927.5.1420	ID=exon_Tb927.5.1420-1;Name=exon;description=exon;size=525;Parent=rna_Tb927.5.1420-1	Other
44406	9.91	9.44	9.33	9.12	1.39	-1.08	-1.25	0.17	1.26e-10	4.33e-10	Tb927.8.6660	ID=exon_Tb927.8.6660-1;Name=exon;description=exon;size=3013;Parent=rna_Tb927.8.6660-1	Other
27818	7.94	7.58	7.48	7.27	1.29	-1.07	-1.24	0.17	1.87e-07	4.35e-07	Tb927.4.3810	ID=exon_Tb927.4.3810-1;Name=exon;description=exon;size=3686;Parent=rna_Tb927.4.3810-1	Other
43509	8.44	8.26	8.18	7.97	1.14	-1.05	-1.22	0.17	0.0006	0.001	Tb927.7.1470	ID=exon_Tb927.7.1470-1;Name=exon;description=exon;size=993;Parent=rna_Tb927.7.1470-1	Other
43503	7.77	7.84	7.78	7.56	-1.05	-1.04	-1.21	0.17	2.67e-05	4.8e-05	Tb927.7.1410	ID=exon_Tb927.7.1410-1;Name=exon;description=exon;size=3005;Parent=rna_Tb927.7.1410-1	Other
41793	9.28	9.15	9.14	8.91	1.09	-1.01	-1.18	0.17	3.11e-05	5.55e-05	Tb927.11.8440	ID=exon_Tb927.11.8440-1;Name=exon;description=exon;size=1446;Parent=rna_Tb927.11.8440-1	Other
26087	8.67	8.29	8.52	8.31	1.3	1.18	1.01	0.17	4.24e-05	7.45e-05	Tb11.v5.0630	ID=exon_Tb11.v5.0630-1;Name=exon;description=exon;size=1677;Parent=rna_Tb11.v5.0630-1	Other
41116	7.04	6.99	7.22	7	1.04	1.18	1.01	0.17	0.0003	0.0004	Tb927.11.15560	ID=exon_Tb927.11.15560-1;Name=exon;description=exon;size=1732;Parent=rna_Tb927.11.15560-1	Other
26076	7.96	7.92	8.16	7.94	1.03	1.18	1.01	0.17	7.6e-05	0.0001	Tb11.v5.0619	ID=exon_Tb11.v5.0619-1;Name=exon;description=exon;size=2277;Parent=rna_Tb11.v5.0619-1	Other
44537	8.47	8.73	9	8.77	-1.2	1.2	1.03	0.17	3.17e-12	1.33e-11	Tb927.9.14140	ID=exon_Tb927.9.14140-1;Name=exon;description=exon;size=1415;Parent=rna_Tb927.9.14140-1	Other
43662	8.59	8.32	8.6	8.39	1.2	1.22	1.05	0.17	1.35e-09	4.06e-09	Tb927.7.3490	ID=exon_Tb927.7.3490-1;Name=exon;description=exon;size=2879;Parent=rna_Tb927.7.3490-1	Other
40109	8.37	8.12	8.41	8.19	1.19	1.22	1.05	0.17	5.3e-06	1.03e-05	Tb927.10.1890	ID=exon_Tb927.10.1890-1;Name=exon;description=exon;size=5360;Parent=rna_Tb927.10.1890-1	Other
26731	8.43	8.31	8.61	8.38	1.08	1.22	1.05	0.17	3.78e-07	8.48e-07	Tb927.10.10750	ID=exon_Tb927.10.10750-1;Name=exon;description=exon;size=4871;Parent=rna_Tb927.10.10750-1	Other
43696	7.29	6.88	7.17	6.96	1.32	1.23	1.06	0.17	5.4e-05	9.37e-05	Tb927.7.3890	ID=exon_Tb927.7.3890-1;Name=exon;description=exon;size=1565;Parent=rna_Tb927.7.3890-1	Other
42048	7.66	7.61	7.9	7.69	1.04	1.23	1.06	0.17	0.0008	0.0012	Tb927.2.5800	ID=exon_Tb927.2.5800-1;Name=exon;description=exon;size=1599;Parent=rna_Tb927.2.5800-1	Other
26016	6.09	6.2	6.52	6.3	-1.08	1.24	1.07	0.17	0.0002	0.0004	Tb11.v5.0547	ID=exon_Tb11.v5.0547-1;Name=exon;description=exon;size=951;Parent=rna_Tb11.v5.0547-1	Other
43541	7.18	7.24	7.56	7.36	-1.04	1.25	1.08	0.17	0.0231	0.0292	Tb927.7.1790	ID=exon_Tb927.7.1790-1;Name=exon;description=exon;size=1946;Parent=rna_Tb927.7.1790-1	Other
40157	7.38	7.45	7.8	7.59	-1.05	1.27	1.1	0.17	2.91e-10	9.51e-10	Tb927.10.2650	ID=exon_Tb927.10.2650-1;Name=exon;description=exon;size=4348;Parent=rna_Tb927.10.2650-1	Other
27093	7.47	7.6	7.96	7.75	-1.09	1.28	1.11	0.17	7.27e-12	2.9e-11	Tb927.11.12110	ID=exon_Tb927.11.12110-1;Name=exon;description=exon;size=3993;Parent=rna_Tb927.11.12110-1	Other
26067	7.04	6.97	7.34	7.14	1.05	1.29	1.12	0.17	1.12e-07	2.67e-07	Tb11.v5.0609	ID=exon_Tb11.v5.0609-1;Name=exon;description=exon;size=1197;Parent=rna_Tb11.v5.0609-1	Other
27526	7.9	7.97	8.43	8.24	-1.05	1.38	1.21	0.17	4.66e-12	1.91e-11	Tb927.2.2400	ID=exon_Tb927.2.2400-1;Name=exon;description=exon;size=2250;Parent=rna_Tb927.2.2400-1	Other
43524	7.72	7.61	8.12	7.93	1.09	1.42	1.25	0.17	1.04e-14	6.04e-14	Tb927.7.1610	ID=exon_Tb927.7.1610-1;Name=exon;description=exon;size=1970;Parent=rna_Tb927.7.1610-1	Other
25138	1.95	1.99	2.51	2.32	-1.03	1.43	1.26	0.17	4.88e-14	2.58e-13	Tb05.5K5.490	ID=exon_Tb05.5K5.490-1;Name=exon;description=exon;size=1545;Parent=rna_Tb05.5K5.490-1	Other
41638	8.27	7.91	8.44	8.26	1.28	1.44	1.27	0.17	1.94e-09	5.71e-09	Tb11.0850	ID=exon_Tb11.0850-1;Name=exon;description=exon;size=1432;Parent=rna_Tb11.0850-1	Other
43651	7.25	7.21	7.74	7.56	1.03	1.45	1.28	0.17	2.15e-19	2.54e-18	Tb927.7.3350	ID=exon_Tb927.7.3350-1;Name=exon;description=exon;size=2158;Parent=rna_Tb927.7.3350-1	Other
41640	7.67	7.68	8.22	8.04	-1.01	1.45	1.28	0.17	1.25e-17	1.14e-16	Tb927.11.6410	ID=exon_Tb927.11.6410-1;Name=exon;description=exon;size=4527;Parent=rna_Tb927.11.6410-1	Other
39683	7.48	6.94	7.5	7.32	1.45	1.47	1.3	0.17	6.82e-15	4.06e-14	Tb927.10.10190	ID=exon_Tb927.10.10190-1;Name=exon;description=exon;size=3039;Parent=rna_Tb927.10.10190-1	Other
27760	6.48	6.71	7.27	7.09	-1.17	1.48	1.31	0.17	1.41e-16	1.1e-15	Tb927.4.1060	ID=exon_Tb927.4.1060-1;Name=exon;description=exon;size=3306;Parent=rna_Tb927.4.1060-1	Other
44098	8.14	7.99	8.57	8.39	1.11	1.49	1.32	0.17	1.71e-14	9.72e-14	Tb927.8.2840	ID=exon_Tb927.8.2840-1;Name=exon;description=exon;size=1529;Parent=rna_Tb927.8.2840-1	Other
28051	8.92	8.88	9.48	9.31	1.03	1.52	1.35	0.17	1.15e-19	1.42e-18	Tb927.5.860	ID=exon_Tb927.5.860-1;Name=exon;description=exon;size=1610;Parent=rna_Tb927.5.860-1	Other
26278	8.1	8.08	8.7	8.53	1.01	1.54	1.37	0.17	1.53e-11	5.88e-11	Tb11.v5.0841	ID=exon_Tb11.v5.0841-1;Name=exon;description=exon;size=1608;Parent=rna_Tb11.v5.0841-1	Other
42028	8.83	8.79	9.51	9.35	1.02	1.64	1.47	0.17	1.9e-09	5.59e-09	Tb927.2.5160	ID=exon_Tb927.2.5160-1;Name=exon;description=exon;size=1525;Parent=rna_Tb927.2.5160-1	Other
39760	8.16	8.06	8.81	8.65	1.07	1.68	1.51	0.17	3.75e-24	9.48e-23	Tb927.10.11580	ID=exon_Tb927.10.11580-1;Name=exon;description=exon;size=5304;Parent=rna_Tb927.10.11580-1	Other
43990	9.01	8.7	9.54	9.4	1.24	1.79	1.62	0.17	2.01e-30	1.47e-28	Tb927.8.1500	ID=exon_Tb927.8.1500-1;Name=exon;description=exon;size=3566;Parent=rna_Tb927.8.1500-1	Other
43141	6.74	6.71	7.62	7.48	1.03	1.88	1.71	0.17	5.38e-20	6.93e-19	Tb927.6.1120	ID=exon_Tb927.6.1120-1;Name=exon;description=exon;size=2741;Parent=rna_Tb927.6.1120-1	Other
43904	7.32	7.29	8.19	8.06	1.02	1.88	1.71	0.17	4.95e-24	1.23e-22	Tb927.7.810	ID=exon_Tb927.7.810-1;Name=exon;description=exon;size=4704;Parent=rna_Tb927.7.810-1	Other
44462	8.74	8.46	9.38	9.25	1.22	1.9	1.73	0.17	2.37e-21	3.66e-20	Tb927.8.7440	ID=exon_Tb927.8.7440-1;Name=exon;description=exon;size=2539;Parent=rna_Tb927.8.7440-1	Other
28651	6.24	6.41	5.4	5.29	-1.13	-2.01	-2.17	0.16	7.95e-24	1.9e-22	Tb927.9.13370	ID=exon_Tb927.9.13370-1;Name=exon;description=exon;size=1056;Parent=rna_Tb927.9.13370-1	Other
40344	10.73	11.16	10.39	10.26	-1.35	-1.71	-1.87	0.16	1.82e-19	2.17e-18	Tb927.10.5460	ID=exon_Tb927.10.5460-1;Name=exon;description=exon;size=479;Parent=rna_Tb927.10.5460-1	Other
39652	10.94	11.26	10.52	10.39	-1.25	-1.66	-1.82	0.16	4.12e-19	4.73e-18	Tb927.11.10160	ID=exon_Tb927.11.10160-1;Name=exon;description=exon;size=527;Parent=rna_Tb927.11.10160-1	Other
43117	7.24	7.21	6.95	6.77	1.02	-1.2	-1.36	0.16	1.16e-08	3.1e-08	Tb927.5.620	ID=exon_Tb927.5.620-1;Name=exon;description=exon;size=3505;Parent=rna_Tb927.5.620-1	Other
26614	5.44	5.49	5.22	5.05	-1.03	-1.2	-1.36	0.16	9.88e-05	0.0002	Tb927.1.4060	ID=exon_Tb927.1.4060-1;Name=exon;description=exon;size=306;Parent=rna_Tb927.1.4060-1	Other
44620	7.75	7.75	7.5	7.32	-1	-1.19	-1.35	0.16	1.96e-10	6.56e-10	Tb927.9.1980	ID=exon_Tb927.9.1980-1;Name=exon;description=exon;size=2337;Parent=rna_Tb927.9.1980-1	Other
43615	7.19	7.38	7.17	6.98	-1.14	-1.16	-1.32	0.16	2.1e-06	4.31e-06	Tb927.7.2750	ID=exon_Tb927.7.2750-1;Name=exon;description=exon;size=1569;Parent=rna_Tb927.7.2750-1	Other
41955	7.48	7.4	7.19	7.01	1.06	-1.15	-1.31	0.16	4.44e-08	1.11e-07	Tb927.2.3420	ID=exon_Tb927.2.3420-1;Name=exon;description=exon;size=486;Parent=rna_Tb927.2.3420-1	Other
44970	7.51	7.95	7.76	7.58	-1.36	-1.14	-1.3	0.16	9.77e-11	3.4e-10	Tb927.9.10690	ID=exon_Tb927.9.10690-1;Name=exon;description=exon;size=2283;Parent=rna_Tb927.9.10690-1	Other
42278	7.96	7.97	8.34	8.15	-1.01	1.29	1.13	0.16	1.07e-07	2.55e-07	Tb927.3.3850	ID=exon_Tb927.3.3850-1;Name=exon;description=exon;size=4740;Parent=rna_Tb927.3.3850-1	Other
39530	8.22	8.23	8.61	8.42	-1.01	1.3	1.14	0.16	3.87e-08	9.73e-08	Tb927.1.2980	ID=exon_Tb927.1.2980-2;Name=exon;description=exon;size=3886;Parent=rna_Tb927.1.2980-1	Other
42369	8.37	8.55	8.92	8.74	-1.13	1.3	1.14	0.16	7.89e-07	1.7e-06	Tb927.3.5020	ID=exon_Tb927.3.5020-1;Name=exon;description=exon;size=4464;Parent=rna_Tb927.3.5020-1	Other
28466	7.66	7.53	7.93	7.74	1.09	1.32	1.16	0.16	3.78e-09	1.08e-08	Tb927.8.5200	ID=exon_Tb927.8.5200-1;Name=exon;description=exon;size=5731;Parent=rna_Tb927.8.5200-1	Other
27186	8.78	8.83	9.24	9.05	-1.04	1.32	1.16	0.16	2.65e-12	1.12e-11	Tb927.11.16790	ID=exon_Tb927.11.16790-1;Name=exon;description=exon;size=1974;Parent=rna_Tb927.11.16790-1	Other
41070	7.04	6.67	7.11	6.92	1.29	1.35	1.19	0.16	2.15e-07	4.95e-07	Tb927.11.15030	ID=exon_Tb927.11.15030-1;Name=exon;description=exon;size=2025;Parent=rna_Tb927.11.15030-1	Other
40855	8.52	8.32	8.75	8.57	1.15	1.35	1.19	0.16	2.36e-09	6.87e-09	Tb927.11.12470	ID=exon_Tb927.11.12470-1;Name=exon;description=exon;size=6878;Parent=rna_Tb927.11.12470-1	Other
44010	7.43	7.27	7.71	7.53	1.12	1.36	1.2	0.16	2.05e-10	6.83e-10	Tb927.8.1740	ID=exon_Tb927.8.1740-1;Name=exon;description=exon;size=2745;Parent=rna_Tb927.8.1740-1	Other
41885	8.22	8.03	8.48	8.3	1.14	1.37	1.21	0.16	4.74e-05	8.26e-05	Tb927.11.9640	ID=exon_Tb927.11.9640-1;Name=exon;description=exon;size=2229;Parent=rna_Tb927.11.9640-1	Other
41844	8.6	8.46	8.91	8.73	1.1	1.37	1.21	0.16	1.53e-12	6.66e-12	Tb927.11.9190	ID=exon_Tb927.11.9190-1;Name=exon;description=exon;size=4228;Parent=rna_Tb927.11.9190-1	Other
28702	6.99	6.87	7.5	7.34	1.09	1.55	1.39	0.16	8.23e-11	2.89e-10	Tb927.9.15400	ID=exon_Tb927.9.15400-1;Name=exon;description=exon;size=9397;Parent=rna_Tb927.9.15400-1	Other
41140	7.57	7.46	8.09	7.94	1.08	1.55	1.39	0.16	1.8e-21	2.87e-20	Tb927.11.1650	ID=exon_Tb927.11.1650-1;Name=exon;description=exon;size=1075;Parent=rna_Tb927.11.1650-1	Other
28211	7.76	7.63	8.27	8.11	1.09	1.56	1.4	0.16	8.61e-18	8.01e-17	Tb927.6.650	ID=exon_Tb927.6.650-1;Name=exon;description=exon;size=7350;Parent=rna_Tb927.6.650-1	Other
44564	7.23	7.33	7.99	7.83	-1.07	1.57	1.41	0.16	3.25e-17	2.75e-16	Tb927.9.15040	ID=exon_Tb927.9.15040-1;Name=exon;description=exon;size=867;Parent=rna_Tb927.9.15040-1	Other
44485	6.68	6.41	7.07	6.91	1.21	1.58	1.42	0.16	1.48e-12	6.46e-12	Tb927.8.7800	ID=exon_Tb927.8.7800-1;Name=exon;description=exon;size=5582;Parent=rna_Tb927.8.7800-1	Other
42086	9.28	9.37	10.03	9.88	-1.06	1.58	1.42	0.16	8.16e-26	2.69e-24	Tb927.3.1210	ID=exon_Tb927.3.1210-1;Name=exon;description=exon;size=3854;Parent=rna_Tb927.3.1210-1	Other
39948	9.24	8.85	9.52	9.37	1.31	1.59	1.43	0.16	7.06e-20	8.92e-19	Tb927.10.14010	ID=exon_Tb927.10.14010-1;Name=exon;description=exon;size=1963;Parent=rna_Tb927.10.14010-1	Other
41215	8.24	8.03	8.7	8.55	1.16	1.59	1.43	0.16	4.26e-21	6.41e-20	Tb927.11.16660	ID=exon_Tb927.11.16660-1;Name=exon;description=exon;size=8255;Parent=rna_Tb927.11.16660-1	Other
40186	7.67	7.6	8.29	8.14	1.05	1.61	1.45	0.16	1.78e-18	1.83e-17	Tb927.10.3020	ID=exon_Tb927.10.3020-1;Name=exon;description=exon;size=3973;Parent=rna_Tb927.10.3020-1	Other
43939	7.79	7.53	8.41	8.29	1.2	1.85	1.69	0.16	1.02e-30	7.73e-29	Tb927.7.7280	ID=exon_Tb927.7.7280-1;Name=exon;description=exon;size=2090;Parent=rna_Tb927.7.7280-1	Other
43330	8.05	8.09	7.41	7.27	-1.03	-1.61	-1.77	0.16	1.6e-25	5.05e-24	Tb927.6.3640	ID=exon_Tb927.6.3640-1;Name=exon;description=exon;size=2808;Parent=rna_Tb927.6.3640-1	Other
43581	7.92	8.09	7.65	7.49	-1.13	-1.36	-1.52	0.16	1.81e-19	2.17e-18	Tb927.7.2360	ID=exon_Tb927.7.2360-1;Name=exon;description=exon;size=1471;Parent=rna_Tb927.7.2360-1	Other
42181	8.87	9.24	8.83	8.67	-1.29	-1.33	-1.49	0.16	1.96e-07	4.54e-07	Tb927.3.2600	ID=exon_Tb927.3.2600-1;Name=exon;description=exon;size=7174;Parent=rna_Tb927.3.2600-1	Other
27044	11.32	11.51	11.11	10.94	-1.14	-1.32	-1.48	0.16	2.53e-15	1.6e-14	Tb927.10.9880	ID=exon_Tb927.10.9880-1;Name=exon;description=exon;size=665;Parent=rna_Tb927.10.9880-1	Other
26069	8.56	8.77	8.37	8.2	-1.15	-1.32	-1.48	0.16	1.2e-12	5.32e-12	Tb11.v5.0612	ID=exon_Tb11.v5.0612-1;Name=exon;description=exon;size=1332;Parent=rna_Tb11.v5.0612-1	Other
41174	6.73	6.91	6.52	6.35	-1.13	-1.31	-1.47	0.16	2.74e-10	9e-10	Tb927.11.16260	ID=exon_Tb927.11.16260-1;Name=exon;description=exon;size=13282;Parent=rna_Tb927.11.16260-1	Other
41296	8.33	8.28	7.92	7.76	1.03	-1.28	-1.44	0.16	1.17e-13	5.87e-13	Tb927.11.2390	ID=exon_Tb927.11.2390-1;Name=exon;description=exon;size=548;Parent=rna_Tb927.11.2390-1	Other
40129	10.77	10.88	10.72	10.52	-1.08	-1.12	-1.28	0.16	8.02e-07	1.73e-06	Tb927.10.200	ID=exon_Tb927.10.200-1;Name=exon;description=exon;size=893;Parent=rna_Tb927.10.200-1	Other
43825	7.68	7.7	7.59	7.38	-1.01	-1.08	-1.24	0.16	5.32e-07	1.17e-06	Tb927.7.5750	ID=exon_Tb927.7.5750-1;Name=exon;description=exon;size=3798;Parent=rna_Tb927.7.5750-1	Other
25352	1.87	1.74	1.65	1.45	1.09	-1.07	-1.23	0.16	0.0013	0.0019	Tb09.v4.0208	ID=exon_Tb09.v4.0208-2;Name=exon;description=exon;size=852;Parent=rna_Tb09.v4.0208-1	Other
43005	8.52	8.63	8.58	8.37	-1.08	-1.04	-1.2	0.16	0.0045	0.0062	Tb927.5.3240	ID=exon_Tb927.5.3240-1;Name=exon;description=exon;size=2923;Parent=rna_Tb927.5.3240-1	Other
44743	7.14	7.1	7.09	6.87	1.02	-1.01	-1.17	0.16	0.012	0.0157	Tb927.9.5380	ID=exon_Tb927.9.5380-1;Name=exon;description=exon;size=2481;Parent=rna_Tb927.9.5380-1	Other
26695	6.74	6.64	6.86	6.65	1.07	1.17	1.01	0.16	0.0021	0.003	Tb927.1.660	ID=exon_Tb927.1.660-1;Name=exon;description=exon;size=174;Parent=rna_Tb927.1.660-1	Other
44019	7.27	7.26	7.49	7.28	1	1.17	1.01	0.16	3.92e-05	6.91e-05	Tb927.8.1860	ID=exon_Tb927.8.1860-1;Name=exon;description=exon;size=3384;Parent=rna_Tb927.8.1860-1	Other
27078	8.67	8.57	8.81	8.6	1.07	1.18	1.02	0.16	3e-06	6.04e-06	Tb927.11.11600	ID=exon_Tb927.11.11600-1;Name=exon;description=exon;size=5979;Parent=rna_Tb927.11.11600-1	Other
44084	9.9	9.81	10.05	9.84	1.06	1.18	1.02	0.16	4.42e-05	7.74e-05	Tb927.8.2640	ID=exon_Tb927.8.2640-1;Name=exon;description=exon;size=4189;Parent=rna_Tb927.8.2640-1	Other
44444	5.65	5.61	5.85	5.63	1.03	1.18	1.02	0.16	0.0076	0.0102	Tb927.8.7140	ID=exon_Tb927.8.7140-1;Name=exon;description=exon;size=1525;Parent=rna_Tb927.8.7140-1	Other
42817	7.21	7	7.26	7.06	1.16	1.2	1.04	0.16	6.35e-05	0.0001	Tb927.4.810	ID=exon_Tb927.4.810-1;Name=exon;description=exon;size=1936;Parent=rna_Tb927.4.810-1	Other
41223	7.33	7.17	7.43	7.23	1.12	1.2	1.04	0.16	0.001	0.0015	Tb927.11.16740	ID=exon_Tb927.11.16740-1;Name=exon;description=exon;size=1882;Parent=rna_Tb927.11.16740-1	Other
39819	7.2	7.2	7.46	7.25	1	1.2	1.04	0.16	4.01e-05	7.07e-05	Tb927.10.12380	ID=exon_Tb927.10.12380-1;Name=exon;description=exon;size=2466;Parent=rna_Tb927.10.12380-1	Other
26020	8.93	8.51	8.79	8.57	1.35	1.21	1.05	0.16	3.62e-07	8.14e-07	Tb11.v5.0553	ID=exon_Tb11.v5.0553-1;Name=exon;description=exon;size=1611;Parent=rna_Tb11.v5.0553-1	Other
43694	8.63	8.38	8.65	8.45	1.19	1.21	1.05	0.16	3.68e-06	7.33e-06	Tb927.7.3880	ID=exon_Tb927.7.3880-1;Name=exon;description=exon;size=2431;Parent=rna_Tb927.7.3880-1	Other
42137	7.58	7.38	7.65	7.44	1.15	1.21	1.05	0.16	3.35e-05	5.96e-05	Tb927.3.1990	ID=exon_Tb927.3.1990-1;Name=exon;description=exon;size=2276;Parent=rna_Tb927.3.1990-1	Other
26206	8.69	8.64	8.93	8.72	1.03	1.22	1.06	0.16	1.07e-05	2.02e-05	Tb11.v5.0763	ID=exon_Tb11.v5.0763-1;Name=exon;description=exon;size=1698;Parent=rna_Tb11.v5.0763-1	Other
44819	7.41	7.11	7.41	7.21	1.23	1.23	1.07	0.16	3.76e-06	7.48e-06	Tb927.9.7230	ID=exon_Tb927.9.7230-1;Name=exon;description=exon;size=633;Parent=rna_Tb927.9.7230-1	Other
44487	8.06	8.12	8.41	8.22	-1.04	1.23	1.07	0.16	1.29e-07	3.06e-07	Tb927.8.7830	ID=exon_Tb927.8.7830-1;Name=exon;description=exon;size=5643;Parent=rna_Tb927.8.7830-1	Other
27819	6.45	6.3	6.61	6.42	1.11	1.24	1.08	0.16	0.0011	0.0016	Tb927.4.3820	ID=exon_Tb927.4.3820-1;Name=exon;description=exon;size=2396;Parent=rna_Tb927.4.3820-1	Other
42777	7.9	7.86	8.18	7.99	1.03	1.25	1.09	0.16	4.98e-07	1.1e-06	Tb927.4.5100	ID=exon_Tb927.4.5100-1;Name=exon;description=exon;size=1514;Parent=rna_Tb927.4.5100-1	Other
42019	7.73	7.68	8.02	7.83	1.04	1.27	1.11	0.16	2.18e-08	5.66e-08	Tb927.2.5030	ID=exon_Tb927.2.5030-1;Name=exon;description=exon;size=2431;Parent=rna_Tb927.2.5030-1	Other
42883	7.88	7.68	8.03	7.84	1.14	1.28	1.12	0.16	0.0021	0.0031	Tb927.5.1680	ID=exon_Tb927.5.1680-1;Name=exon;description=exon;size=5489;Parent=rna_Tb927.5.1680-1	Other
44113	7.5	7.52	7.87	7.68	-1.01	1.28	1.12	0.16	4.77e-06	9.33e-06	Tb927.8.3060	ID=exon_Tb927.8.3060-1;Name=exon;description=exon;size=3259;Parent=rna_Tb927.8.3060-1	Other
44081	7.94	7.85	8.31	8.14	1.06	1.38	1.22	0.16	2.37e-09	6.91e-09	Tb927.8.2610	ID=exon_Tb927.8.2610-1;Name=exon;description=exon;size=2730;Parent=rna_Tb927.8.2610-1	Other
42772	8.12	8.08	8.57	8.4	1.03	1.4	1.24	0.16	5.77e-12	2.33e-11	Tb927.4.5040	ID=exon_Tb927.4.5040-1;Name=exon;description=exon;size=2437;Parent=rna_Tb927.4.5040-1	Other
42741	7.24	7.29	7.79	7.62	-1.03	1.42	1.26	0.16	7.17e-13	3.26e-12	Tb927.4.4600	ID=exon_Tb927.4.4600-1;Name=exon;description=exon;size=1200;Parent=rna_Tb927.4.4600-1	Other
42843	8.65	8.44	8.97	8.8	1.15	1.44	1.28	0.16	7.88e-12	3.13e-11	Tb927.5.1100	ID=exon_Tb927.5.1100-1;Name=exon;description=exon;size=3909;Parent=rna_Tb927.5.1100-1	Other
27967	7.23	7.21	7.73	7.57	1.01	1.44	1.28	0.16	2.36e-17	2.05e-16	Tb927.5.3600	ID=exon_Tb927.5.3600-1;Name=exon;description=exon;size=3159;Parent=rna_Tb927.5.3600-1	Other
44804	7.88	7.94	8.47	8.31	-1.04	1.45	1.29	0.16	1.75e-12	7.6e-12	Tb927.9.6940	ID=exon_Tb927.9.6940-1;Name=exon;description=exon;size=1791;Parent=rna_Tb927.9.6940-1	Other
40665	7.16	7.34	7.88	7.71	-1.13	1.45	1.29	0.16	9.02e-25	2.52e-23	Tb927.11.10150	ID=exon_Tb927.11.10150-1;Name=exon;description=exon;size=4003;Parent=rna_Tb927.11.10150-1	Other
25814	7.68	7.12	7.68	7.52	1.48	1.47	1.31	0.16	6.2e-09	1.72e-08	Tb11.v5.0268	ID=exon_Tb11.v5.0268-1;Name=exon;description=exon;size=552;Parent=rna_Tb11.v5.0268-1	Other
44481	7.66	7.91	8.48	8.32	-1.19	1.48	1.32	0.16	2.54e-17	2.19e-16	Tb927.8.7760	ID=exon_Tb927.8.7760-1;Name=exon;description=exon;size=4046;Parent=rna_Tb927.8.7760-1	Other
44100	6.64	6.11	6.69	6.53	1.45	1.5	1.34	0.16	1.97e-07	4.56e-07	Tb927.8.2890	ID=exon_Tb927.8.2890-1;Name=exon;description=exon;size=4295;Parent=rna_Tb927.8.2890-1	Other
44922	7.5	6.96	7.55	7.39	1.46	1.51	1.35	0.16	4.34e-11	1.58e-10	Tb927.9.9670	ID=exon_Tb927.9.9670-1;Name=exon;description=exon;size=1295;Parent=rna_Tb927.9.9670-1	Other
25896	7.09	7.05	7.64	7.48	1.03	1.51	1.35	0.16	2.42e-11	9.05e-11	Tb11.v5.0384	ID=exon_Tb11.v5.0384-1;Name=exon;description=exon;size=1854;Parent=rna_Tb11.v5.0384-1	Other
43706	9.04	8.73	9.34	9.17	1.25	1.52	1.36	0.16	1.29e-13	6.47e-13	Tb927.7.3980	ID=exon_Tb927.7.3980-1;Name=exon;description=exon;size=3892;Parent=rna_Tb927.7.3980-1	Other
43074	7.2	6.83	7.44	7.28	1.3	1.53	1.37	0.16	1.8e-09	5.32e-09	Tb927.5.4060	ID=exon_Tb927.5.4060-1;Name=exon;description=exon;size=2621;Parent=rna_Tb927.5.4060-1	Other
43549	7.58	7.52	8.22	8.08	1.05	1.63	1.47	0.16	4.16e-19	4.77e-18	Tb927.7.1910	ID=exon_Tb927.7.1910-1;Name=exon;description=exon;size=3742;Parent=rna_Tb927.7.1910-1	Other
39726	7.38	7.2	7.92	7.77	1.13	1.65	1.49	0.16	1.67e-18	1.73e-17	Tb927.10.1070	ID=exon_Tb927.10.1070-1;Name=exon;description=exon;size=1965;Parent=rna_Tb927.10.1070-1	Other
40671	7.87	7.64	8.38	8.23	1.17	1.66	1.5	0.16	2.46e-16	1.83e-15	Tb927.11.10240	ID=exon_Tb927.11.10240-1;Name=exon;description=exon;size=2181;Parent=rna_Tb927.11.10240-1	Other
43676	8.64	8.14	8.88	8.74	1.42	1.68	1.52	0.16	2.99e-16	2.2e-15	Tb927.7.3630	ID=exon_Tb927.7.3630-1;Name=exon;description=exon;size=3526;Parent=rna_Tb927.7.3630-1	Other
43079	7.2	6.74	7.5	7.36	1.37	1.69	1.53	0.16	6.61e-17	5.37e-16	Tb927.5.4110	ID=exon_Tb927.5.4110-1;Name=exon;description=exon;size=3242;Parent=rna_Tb927.5.4110-1	Other
39626	8.74	8.16	8.92	8.78	1.5	1.7	1.54	0.16	1.03e-16	8.1e-16	Tb927.1.860	ID=exon_Tb927.1.860-1;Name=exon;description=exon;size=938;Parent=rna_Tb927.1.860-1	Other
40430	7.36	6.53	7.33	7.19	1.77	1.74	1.58	0.16	6.61e-17	5.37e-16	Tb927.10.6840	ID=exon_Tb927.10.6840-1;Name=exon;description=exon;size=1279;Parent=rna_Tb927.10.6840-1	Other
40098	7.32	7.22	8.18	8.06	1.07	1.95	1.79	0.16	1.98e-24	5.19e-23	Tb927.10.1750	ID=exon_Tb927.10.1750-1;Name=exon;description=exon;size=1324;Parent=rna_Tb927.10.1750-1	Other
28660	8.71	8.82	7.8	7.7	-1.08	-2.03	-2.18	0.15	4.8e-28	2.36e-26	Tb927.9.13820	ID=exon_Tb927.9.13820-1;Name=exon;description=exon;size=1015;Parent=rna_Tb927.9.13820-1	Other
27729	7.14	7.25	6.78	6.63	-1.08	-1.39	-1.54	0.15	8.85e-07	1.89e-06	Tb927.3.5690	ID=exon_Tb927.3.5690-1;Name=exon;description=exon;size=993;Parent=rna_Tb927.3.5690-1	Other
42079	10.49	10.78	10.5	10.34	-1.22	-1.21	-1.36	0.15	1.39e-08	3.68e-08	Tb927.3.1120	ID=exon_Tb927.3.1120-1;Name=exon;description=exon;size=1052;Parent=rna_Tb927.3.1120-1	Other
45050	8.9	8.88	8.68	8.51	1.01	-1.15	-1.3	0.15	5.08e-06	9.89e-06	Tb927.9.12510	ID=exon_Tb927.9.12510-1;Name=exon;description=exon;size=2278;Parent=rna_Tb927.9.12510-1	Other
40322	7.76	7.87	7.66	7.48	-1.08	-1.15	-1.3	0.15	0.0124	0.0162	Tb927.10.4950	ID=exon_Tb927.10.4950-1;Name=exon;description=exon;size=526;Parent=rna_Tb927.10.4950-1	Other
27156	9.19	8.8	8.61	8.43	1.31	-1.14	-1.29	0.15	5.54e-07	1.22e-06	Tb927.11.15100	ID=exon_Tb927.11.15100-1;Name=exon;description=exon;size=4094;Parent=rna_Tb927.11.15100-1	Other
25109	8.07	8.01	8.38	8.21	1.04	1.29	1.14	0.15	0.0084	0.0111	Tb04.3I12.100	ID=exon_Tb04.3I12.100-1;Name=exon;description=exon;size=456;Parent=rna_Tb04.3I12.100-1	Other
42864	10.45	9.44	9.82	9.64	2.01	1.3	1.15	0.15	0.0001	0.0002	Tb927.5.1410	ID=exon_Tb927.5.1410-1;Name=exon;description=exon;size=1308;Parent=rna_Tb927.5.1410-1	Other
28891	8.71	8.66	9.04	8.86	1.03	1.3	1.15	0.15	3.61e-06	7.2e-06	Tb927.9.3290	ID=exon_Tb927.9.3290-1;Name=exon;description=exon;size=512;Parent=rna_Tb927.9.3290-1	Other
41133	7.89	7.42	7.81	7.64	1.39	1.31	1.16	0.15	5.6e-10	1.76e-09	Tb927.11.15760	ID=exon_Tb927.11.15760-1;Name=exon;description=exon;size=1466;Parent=rna_Tb927.11.15760-1	Other
40771	8.44	8.18	8.59	8.41	1.19	1.32	1.17	0.15	1.54e-06	3.2e-06	Tb927.11.11430	ID=exon_Tb927.11.11430-1;Name=exon;description=exon;size=6495;Parent=rna_Tb927.11.11430-1	Other
41371	8.11	8.14	8.54	8.36	-1.02	1.32	1.17	0.15	1.69e-09	5.02e-09	Tb927.11.3260	ID=exon_Tb927.11.3260-1;Name=exon;description=exon;size=6279;Parent=rna_Tb927.11.3260-1	Other
41229	8.96	8.49	8.9	8.73	1.38	1.33	1.18	0.15	4.03e-09	1.14e-08	Tb927.11.1740	ID=exon_Tb927.11.1740-1;Name=exon;description=exon;size=2849;Parent=rna_Tb927.11.1740-1	Other
43653	9.24	8.83	9.24	9.07	1.33	1.33	1.18	0.15	8.88e-11	3.1e-10	Tb927.7.3370	ID=exon_Tb927.7.3370-1;Name=exon;description=exon;size=2616;Parent=rna_Tb927.7.3370-1	Other
42912	6.34	6.33	6.76	6.59	1.01	1.34	1.19	0.15	4.53e-08	1.13e-07	Tb927.5.2050	ID=exon_Tb927.5.2050-1;Name=exon;description=exon;size=1248;Parent=rna_Tb927.5.2050-1	Other
26285	8.58	8.61	9.03	8.86	-1.03	1.34	1.19	0.15	1.09e-13	5.5e-13	Tb11.v5.0848	ID=exon_Tb11.v5.0848-1;Name=exon;description=exon;size=1359;Parent=rna_Tb11.v5.0848-1	Other
26066	6.97	6.87	7.29	7.12	1.08	1.35	1.2	0.15	5.23e-09	1.46e-08	Tb11.v5.0608	ID=exon_Tb11.v5.0608-1;Name=exon;description=exon;size=1632;Parent=rna_Tb11.v5.0608-1	Other
42925	7.74	7.4	7.84	7.68	1.27	1.36	1.21	0.15	6.52e-06	1.26e-05	Tb927.5.2190	ID=exon_Tb927.5.2190-1;Name=exon;description=exon;size=1561;Parent=rna_Tb927.5.2190-1	Other
42899	8.27	8.38	8.82	8.66	-1.08	1.37	1.22	0.15	1.59e-18	1.65e-17	Tb927.5.1890	ID=exon_Tb927.5.1890-1;Name=exon;description=exon;size=4625;Parent=rna_Tb927.5.1890-1	Other
42781	8.52	8.27	8.89	8.75	1.2	1.54	1.39	0.15	5.76e-12	2.33e-11	Tb927.4.5170	ID=exon_Tb927.4.5170-1;Name=exon;description=exon;size=948;Parent=rna_Tb927.4.5170-1	Other
27177	4	3.6	4.26	4.11	1.31	1.57	1.42	0.15	1.14e-05	2.13e-05	Tb927.11.16180	ID=exon_Tb927.11.16180-1;Name=exon;description=exon;size=669;Parent=rna_Tb927.11.16180-1	Other
27132	8.5	8.11	8.95	8.83	1.31	1.8	1.65	0.15	1.41e-24	3.78e-23	Tb927.11.13920	ID=exon_Tb927.11.13920-1;Name=exon;description=exon;size=3348;Parent=rna_Tb927.11.13920-1	Other
44844	9.06	8.93	9.81	9.69	1.1	1.84	1.69	0.15	4.65e-22	8.24e-21	Tb927.9.8060	ID=exon_Tb927.9.8060-1;Name=exon;description=exon;size=2097;Parent=rna_Tb927.9.8060-1	Other
28484	7.3	7.75	6.59	6.49	-1.37	-2.25	-2.4	0.15	1.28e-19	1.58e-18	Tb927.8.6180	ID=exon_Tb927.8.6180-1;Name=exon;description=exon;size=658;Parent=rna_Tb927.8.6180-1	Other
26527	6.84	7.24	6.1	6	-1.31	-2.2	-2.35	0.15	1.63e-25	5.13e-24	Tb927.1.2310	ID=exon_Tb927.1.2310-1;Name=exon;description=exon;size=680;Parent=rna_Tb927.1.2310-1	Other
42627	10.78	11.05	10.39	10.26	-1.2	-1.58	-1.73	0.15	3.02e-22	5.52e-21	Tb927.4.3060	ID=exon_Tb927.4.3060-1;Name=exon;description=exon;size=2284;Parent=rna_Tb927.4.3060-1	Other
44407	8.36	8.28	7.7	7.55	1.06	-1.5	-1.65	0.15	5.68e-19	6.37e-18	Tb927.8.800	ID=exon_Tb927.8.800-1;Name=exon;description=exon;size=7960;Parent=rna_Tb927.8.800-1	Other
27613	8.13	8.08	7.74	7.58	1.03	-1.27	-1.42	0.15	2.78e-10	9.12e-10	Tb927.3.1460	ID=exon_Tb927.3.1460-1;Name=exon;description=exon;size=415;Parent=rna_Tb927.3.1460-1	Other
26060	9.38	9.64	9.29	9.14	-1.19	-1.27	-1.42	0.15	5.03e-06	9.8e-06	Tb11.v5.0602	ID=exon_Tb11.v5.0602-1;Name=exon;description=exon;size=1827;Parent=rna_Tb11.v5.0602-1	Other
26197	9.17	8.72	8.56	8.38	1.36	-1.12	-1.27	0.15	5.09e-13	2.36e-12	Tb11.v5.0753	ID=exon_Tb11.v5.0753-1;Name=exon;description=exon;size=2127;Parent=rna_Tb11.v5.0753-1	Other
40371	10.84	10.67	10.57	10.38	1.13	-1.07	-1.22	0.15	7.87e-13	3.55e-12	Tb927.10.5810	ID=exon_Tb927.10.5810-1;Name=exon;description=exon;size=2410;Parent=rna_Tb927.10.5810-1	Other
41972	7.4	7.56	7.46	7.27	-1.12	-1.07	-1.22	0.15	1.66e-05	3.04e-05	Tb927.2.4060	ID=exon_Tb927.2.4060-1;Name=exon;description=exon;size=3406;Parent=rna_Tb927.2.4060-1	Other
44259	8.43	8.29	8.2	8.01	1.1	-1.06	-1.21	0.15	1.94e-08	5.06e-08	Tb927.8.5020	ID=exon_Tb927.8.5020-1;Name=exon;description=exon;size=1989;Parent=rna_Tb927.8.5020-1	Other
45026	7.29	7.21	7.14	6.96	1.06	-1.05	-1.2	0.15	0.0005	0.0007	Tb927.9.12040	ID=exon_Tb927.9.12040-1;Name=exon;description=exon;size=1765;Parent=rna_Tb927.9.12040-1	Other
41250	9.67	9.55	9.49	9.3	1.08	-1.04	-1.19	0.15	0.0086	0.0114	Tb927.11.1900	ID=exon_Tb927.11.1900-1;Name=exon;description=exon;size=1976;Parent=rna_Tb927.11.1900-1	Other
26394	7.86	7.84	7.79	7.6	1.01	-1.03	-1.18	0.15	0.0082	0.011	Tb11.v5.0971	ID=exon_Tb11.v5.0971-1;Name=exon;description=exon;size=2664;Parent=rna_Tb11.v5.0971-1	Other
44012	8.65	8.94	8.9	8.71	-1.22	-1.03	-1.18	0.15	5.51e-07	1.21e-06	Tb927.8.1770	ID=exon_Tb927.8.1770-1;Name=exon;description=exon;size=4101;Parent=rna_Tb927.8.1770-1	Other
43242	8.62	8.77	8.75	8.54	-1.12	-1.02	-1.17	0.15	4.01e-05	7.06e-05	Tb927.6.2550	ID=exon_Tb927.6.2550-1;Name=exon;description=exon;size=5206;Parent=rna_Tb927.6.2550-1	Other
28890	7.47	7.17	7.15	6.95	1.23	-1.01	-1.16	0.15	0.0002	0.0003	Tb927.9.3280	ID=exon_Tb927.9.3280-1;Name=exon;description=exon;size=1226;Parent=rna_Tb927.9.3280-1	Other
41728	9.86	9.69	9.67	9.48	1.12	-1.01	-1.16	0.15	4.36e-05	7.64e-05	Tb927.11.7550	ID=exon_Tb927.11.7550-1;Name=exon;description=exon;size=1104;Parent=rna_Tb927.11.7550-1	Other
28654	7.2	7.09	7.08	6.89	1.08	-1	-1.15	0.15	0.0006	0.0009	Tb927.9.13460	ID=exon_Tb927.9.13460-1;Name=exon;description=exon;size=662;Parent=rna_Tb927.9.13460-1	Other
41817	7.27	7.29	7.49	7.29	-1.01	1.15	1	0.15	0.0141	0.0182	Tb927.11.8880	ID=exon_Tb927.11.8880-1;Name=exon;description=exon;size=1184;Parent=rna_Tb927.11.8880-1	Other
39675	7.39	7.27	7.48	7.29	1.09	1.16	1.01	0.15	2.05e-05	3.73e-05	Tb927.10.10100	ID=exon_Tb927.10.10100-1;Name=exon;description=exon;size=3020;Parent=rna_Tb927.10.10100-1	Other
40860	8.7	8.37	8.6	8.4	1.25	1.17	1.02	0.15	2.52e-10	8.33e-10	Tb927.11.12530	ID=exon_Tb927.11.12530-1;Name=exon;description=exon;size=3418;Parent=rna_Tb927.11.12530-1	Other
43692	7.15	7.25	7.48	7.28	-1.07	1.17	1.02	0.15	1.85e-05	3.39e-05	Tb927.7.3850	ID=exon_Tb927.7.3850-1;Name=exon;description=exon;size=3077;Parent=rna_Tb927.7.3850-1	Other
44816	8.7	8.54	8.77	8.58	1.12	1.18	1.03	0.15	6.36e-05	0.0001	Tb927.9.7180	ID=exon_Tb927.9.7180-1;Name=exon;description=exon;size=5134;Parent=rna_Tb927.9.7180-1	Other
42562	7.45	7.39	7.65	7.45	1.04	1.19	1.04	0.15	5.27e-06	1.02e-05	Tb927.4.2140	ID=exon_Tb927.4.2140-1;Name=exon;description=exon;size=3635;Parent=rna_Tb927.4.2140-1	Other
42669	5.87	5.73	6.01	5.82	1.1	1.21	1.06	0.15	0.0059	0.0079	Tb927.4.3680	ID=exon_Tb927.4.3680-1;Name=exon;description=exon;size=844;Parent=rna_Tb927.4.3680-1	Other
40106	6.72	6.74	7.04	6.86	-1.01	1.23	1.08	0.15	8.89e-08	2.14e-07	Tb927.10.1860	ID=exon_Tb927.10.1860-1;Name=exon;description=exon;size=2076;Parent=rna_Tb927.10.1860-1	Other
44747	6.86	6.89	7.19	7	-1.02	1.23	1.08	0.15	7.29e-11	2.58e-10	Tb927.9.5490	ID=exon_Tb927.9.5490-1;Name=exon;description=exon;size=2414;Parent=rna_Tb927.9.5490-1	Other
41624	8.03	8.15	8.45	8.27	-1.09	1.23	1.08	0.15	5.99e-06	1.16e-05	Tb927.11.6240	ID=exon_Tb927.11.6240-1;Name=exon;description=exon;size=2187;Parent=rna_Tb927.11.6240-1	Other
40464	7.64	7.5	7.81	7.63	1.1	1.24	1.09	0.15	1.61e-08	4.23e-08	Tb927.10.720	ID=exon_Tb927.10.720-1;Name=exon;description=exon;size=4502;Parent=rna_Tb927.10.720-1	Other
42522	8.44	8.31	8.61	8.43	1.09	1.24	1.09	0.15	0.0008	0.0012	Tb927.4.1660	ID=exon_Tb927.4.1660-1;Name=exon;description=exon;size=3554;Parent=rna_Tb927.4.1660-1	Other
43396	9.19	9.12	9.43	9.23	1.05	1.24	1.09	0.15	1.29e-07	3.04e-07	Tb927.6.4500	ID=exon_Tb927.6.4500-1;Name=exon;description=exon;size=1249;Parent=rna_Tb927.6.4500-1	Other
40704	7.07	7.08	7.39	7.21	-1.01	1.24	1.09	0.15	8.8e-06	1.67e-05	Tb927.11.10590	ID=exon_Tb927.11.10590-1;Name=exon;description=exon;size=1798;Parent=rna_Tb927.11.10590-1	Other
41463	6.79	6.85	7.17	6.99	-1.05	1.25	1.1	0.15	7.3e-07	1.58e-06	Tb927.11.4390	ID=exon_Tb927.11.4390-1;Name=exon;description=exon;size=1748;Parent=rna_Tb927.11.4390-1	Other
44020	10.9	10.64	10.98	10.8	1.2	1.26	1.11	0.15	9.03e-12	3.57e-11	Tb927.8.1870	ID=exon_Tb927.8.1870-1;Name=exon;description=exon;size=2116;Parent=rna_Tb927.8.1870-1	Other
44015	6.66	6.6	6.95	6.77	1.04	1.27	1.12	0.15	7.65e-09	2.1e-08	Tb927.8.1820	ID=exon_Tb927.8.1820-1;Name=exon;description=exon;size=1528;Parent=rna_Tb927.8.1820-1	Other
44571	7.36	7.49	7.84	7.65	-1.09	1.27	1.12	0.15	1.18e-05	2.21e-05	Tb927.9.1350	ID=exon_Tb927.9.1350-1;Name=exon;description=exon;size=1685;Parent=rna_Tb927.9.1350-1	Other
44464	8.64	8.63	9.09	8.93	1.01	1.38	1.23	0.15	1.48e-17	1.32e-16	Tb927.4.4930	ID=exon_Tb927.4.4930-1;Name=exon;description=exon;size=4686;Parent=rna_Tb927.4.4930-1	Other
26021	7.96	7.77	8.25	8.08	1.14	1.39	1.24	0.15	6.21e-08	1.52e-07	Tb11.v5.0555	ID=exon_Tb11.v5.0555-1;Name=exon;description=exon;size=3363;Parent=rna_Tb11.v5.0555-1	Other
27059	7.91	7.26	7.75	7.59	1.57	1.41	1.26	0.15	2.23e-07	5.12e-07	Tb927.11.10690	ID=exon_Tb927.11.10690-1;Name=exon;description=exon;size=1227;Parent=rna_Tb927.11.10690-1	Other
39715	6.34	6.13	6.63	6.47	1.15	1.41	1.26	0.15	8.65e-13	3.87e-12	Tb927.10.10870	ID=exon_Tb927.10.10870-1;Name=exon;description=exon;size=1794;Parent=rna_Tb927.10.10870-1	Other
26444	7.29	7.38	7.88	7.72	-1.06	1.42	1.27	0.15	1.32e-15	8.74e-15	Tb11.v5.1040	ID=exon_Tb11.v5.1040-1;Name=exon;description=exon;size=984;Parent=rna_Tb11.v5.1040-1	Other
41243	7.32	7.05	7.57	7.42	1.21	1.44	1.29	0.15	3.75e-08	9.46e-08	Tb11.1400	ID=exon_Tb11.1400-2;Name=exon;description=exon;size=1635;Parent=rna_Tb11.1400-1	Other
26257	7.7	7.5	8.03	7.87	1.15	1.44	1.29	0.15	3.69e-10	1.19e-09	Tb11.v5.0817	ID=exon_Tb11.v5.0817-1;Name=exon;description=exon;size=1782;Parent=rna_Tb11.v5.0817-1	Other
43693	8.5	8.36	8.89	8.73	1.1	1.44	1.29	0.15	5.51e-13	2.53e-12	Tb927.7.3860	ID=exon_Tb927.7.3860-1;Name=exon;description=exon;size=1150;Parent=rna_Tb927.7.3860-1	Other
43092	7.61	7.54	8.07	7.91	1.04	1.44	1.29	0.15	3.26e-11	1.2e-10	Tb927.5.4370	ID=exon_Tb927.5.4370-1;Name=exon;description=exon;size=377;Parent=rna_Tb927.5.4370-1	Other
27607	7.98	8.12	8.66	8.51	-1.1	1.46	1.31	0.15	4.55e-17	3.79e-16	Tb927.3.1310	ID=exon_Tb927.3.1310-1;Name=exon;description=exon;size=3762;Parent=rna_Tb927.3.1310-1	Other
43498	6.42	6.11	6.67	6.51	1.24	1.47	1.32	0.15	3.21e-10	1.04e-09	Tb927.7.1360	ID=exon_Tb927.7.1360-1;Name=exon;description=exon;size=1174;Parent=rna_Tb927.7.1360-1	Other
43992	6.82	6.56	7.11	6.96	1.19	1.47	1.32	0.15	5.4e-07	1.19e-06	Tb927.8.1510	ID=exon_Tb927.8.1510-2;Name=exon;description=exon;size=1243;Parent=rna_Tb927.8.1510-1	Other
25618	9.73	9.63	10.19	10.03	1.08	1.48	1.33	0.15	2.45e-17	2.12e-16	Tb11.0890	ID=exon_Tb11.0890-1;Name=exon;description=exon;size=1482;Parent=rna_Tb11.0890-1	Other
44239	6.72	6.49	7.09	6.94	1.17	1.51	1.36	0.15	4.68e-08	1.17e-07	Tb927.8.4690	ID=exon_Tb927.8.4690-1;Name=exon;description=exon;size=1173;Parent=rna_Tb927.8.4690-1	Other
40072	6.75	6.56	7.26	7.13	1.14	1.63	1.48	0.15	1.75e-15	1.14e-14	Tb927.10.1560	ID=exon_Tb927.10.1560-1;Name=exon;description=exon;size=3175;Parent=rna_Tb927.10.1560-1	Other
39729	7.36	7.05	7.83	7.7	1.25	1.72	1.57	0.15	1.53e-19	1.86e-18	Tb927.10.11150	ID=exon_Tb927.10.11150-1;Name=exon;description=exon;size=2191;Parent=rna_Tb927.10.11150-1	Other
44925	6.51	6.24	7.03	6.91	1.21	1.74	1.59	0.15	1.18e-17	1.07e-16	Tb927.9.9720	ID=exon_Tb927.9.9720-1;Name=exon;description=exon;size=889;Parent=rna_Tb927.9.9720-1	Other
44092	7.65	7.47	8.38	8.26	1.13	1.88	1.73	0.15	3.9e-25	1.16e-23	Tb927.8.2750	ID=exon_Tb927.8.2750-1;Name=exon;description=exon;size=1999;Parent=rna_Tb927.8.2750-1	Other
40530	8	7.73	8.65	8.53	1.21	1.89	1.74	0.15	2.22e-23	4.98e-22	Tb927.10.8110	ID=exon_Tb927.10.8110-1;Name=exon;description=exon;size=1758;Parent=rna_Tb927.10.8110-1	Other
26077	7.97	7.68	8.86	8.76	1.22	2.25	2.1	0.15	7.66e-36	1.28e-33	Tb11.v5.0620	ID=exon_Tb11.v5.0620-1;Name=exon;description=exon;size=1668;Parent=rna_Tb11.v5.0620-1	Other
26524	6.92	7.34	5.75	5.69	-1.34	-3.01	-3.15	0.14	3.25e-33	3.76e-31	Tb927.1.2280	ID=exon_Tb927.1.2280-1;Name=exon;description=exon;size=761;Parent=rna_Tb927.1.2280-1	Other
25354	12.37	12.6	11.86	11.75	-1.17	-1.66	-1.8	0.14	1.55e-19	1.88e-18	Tb09_rRNA_3	ID=exon_Tb09_rRNA_3-1;Name=exon;description=exon;size=777;Parent=rna_Tb09_rRNA_3-1	Other
40210	10.32	10.59	9.86	9.75	-1.2	-1.66	-1.8	0.14	1.02e-24	2.83e-23	Tb927.10.3370	ID=exon_Tb927.10.3370-1;Name=exon;description=exon;size=475;Parent=rna_Tb927.10.3370-1	Other
44474	10.77	10.98	10.72	10.56	-1.15	-1.2	-1.34	0.14	1.26e-05	2.34e-05	Tb927.8.7610	ID=exon_Tb927.8.7610-1;Name=exon;description=exon;size=2104;Parent=rna_Tb927.8.7610-1	Other
44827	6.87	6.84	6.61	6.44	1.02	-1.18	-1.32	0.14	1.63e-07	3.8e-07	Tb927.9.7650	ID=exon_Tb927.9.7650-1;Name=exon;description=exon;size=1348;Parent=rna_Tb927.9.7650-1	Other
26611	5.15	5.27	5.05	4.89	-1.09	-1.16	-1.3	0.14	0.0032	0.0044	Tb927.1.4020	ID=exon_Tb927.1.4020-1;Name=exon;description=exon;size=537;Parent=rna_Tb927.1.4020-1	Other
41783	7.99	8.13	7.92	7.75	-1.1	-1.16	-1.3	0.14	4.33e-10	1.38e-09	Tb927.11.8310	ID=exon_Tb927.11.8310-1;Name=exon;description=exon;size=2783;Parent=rna_Tb927.11.8310-1	Other
26765	7.8	7.66	7.46	7.3	1.1	-1.15	-1.29	0.14	1.15e-09	3.5e-09	Tb927.10.12070	ID=exon_Tb927.10.12070-1;Name=exon;description=exon;size=441;Parent=rna_Tb927.10.12070-1	Other
41315	10.68	10.53	10.33	10.17	1.11	-1.14	-1.28	0.14	1.25e-08	3.34e-08	Tb927.11.2610	ID=exon_Tb927.11.2610-1;Name=exon;description=exon;size=2481;Parent=rna_Tb927.11.2610-1	Other
25739	6.43	6.41	6.77	6.6	1.01	1.28	1.14	0.14	3.34e-07	7.53e-07	Tb11.v5.0188	ID=exon_Tb11.v5.0188-1;Name=exon;description=exon;size=2172;Parent=rna_Tb11.v5.0188-1	Other
44277	8.55	8.1	8.47	8.3	1.36	1.29	1.15	0.14	6.47e-11	2.3e-10	Tb927.8.5240	ID=exon_Tb927.8.5240-1;Name=exon;description=exon;size=4128;Parent=rna_Tb927.8.5240-1	Other
26815	8.13	7.82	8.18	8.03	1.24	1.29	1.15	0.14	2.18e-05	3.97e-05	Tb927.10.1450	ID=exon_Tb927.10.1450-1;Name=exon;description=exon;size=9649;Parent=rna_Tb927.10.1450-1	Other
28975	7.11	6.87	7.24	7.07	1.18	1.29	1.15	0.14	3.54e-06	7.07e-06	Tb927.9.5560	ID=exon_Tb927.9.5560-1;Name=exon;description=exon;size=456;Parent=rna_Tb927.9.5560-1	Other
42813	9.29	8.97	9.35	9.19	1.25	1.3	1.16	0.14	2.84e-11	1.05e-10	Tb927.4.760	ID=exon_Tb927.4.760-1;Name=exon;description=exon;size=3372;Parent=rna_Tb927.4.760-1	Other
40270	7.65	7.39	7.77	7.6	1.2	1.3	1.16	0.14	1.56e-06	3.25e-06	Tb927.10.4270	ID=exon_Tb927.10.4270-1;Name=exon;description=exon;size=1030;Parent=rna_Tb927.10.4270-1	Other
43461	7.63	7.61	8.02	7.85	1.01	1.33	1.19	0.14	5.24e-10	1.65e-09	Tb927.6.730	ID=exon_Tb927.6.730-1;Name=exon;description=exon;size=2402;Parent=rna_Tb927.6.730-1	Other
42428	9.38	9.23	9.64	9.48	1.12	1.34	1.2	0.14	5.32e-07	1.17e-06	Tb927.3.5620	ID=exon_Tb927.3.5620-1;Name=exon;description=exon;size=3944;Parent=rna_Tb927.3.5620-1	Other
42984	8.06	8.03	8.45	8.29	1.02	1.34	1.2	0.14	6.22e-14	3.23e-13	Tb927.5.2980	ID=exon_Tb927.5.2980-1;Name=exon;description=exon;size=4101;Parent=rna_Tb927.5.2980-1	Other
25736	9.39	9.17	9.61	9.45	1.16	1.35	1.21	0.14	7.42e-13	3.36e-12	Tb11.v5.0185	ID=exon_Tb11.v5.0185-1;Name=exon;description=exon;size=2922;Parent=rna_Tb11.v5.0185-1	Other
26976	7.65	7.56	8.01	7.84	1.07	1.36	1.22	0.14	1.56e-11	5.98e-11	Tb927.10.6790	ID=exon_Tb927.10.6790-1;Name=exon;description=exon;size=5184;Parent=rna_Tb927.10.6790-1	Other
43974	8.95	8.91	9.35	9.2	1.03	1.36	1.22	0.14	4.73e-11	1.71e-10	Tb927.8.1290	ID=exon_Tb927.8.1290-1;Name=exon;description=exon;size=5006;Parent=rna_Tb927.8.1290-1	Other
42919	8.32	8.2	8.66	8.49	1.09	1.37	1.23	0.14	7.39e-13	3.35e-12	Tb927.5.2120	ID=exon_Tb927.5.2120-1;Name=exon;description=exon;size=4880;Parent=rna_Tb927.5.2120-1	Other
42240	7.36	7.4	7.85	7.7	-1.03	1.37	1.23	0.14	3.81e-12	1.58e-11	Tb927.3.3350	ID=exon_Tb927.3.3350-1;Name=exon;description=exon;size=2890;Parent=rna_Tb927.3.3350-1	Other
43006	8.77	8.51	9.12	8.98	1.19	1.52	1.38	0.14	7.92e-16	5.43e-15	Tb927.5.3250	ID=exon_Tb927.5.3250-1;Name=exon;description=exon;size=5608;Parent=rna_Tb927.5.3250-1	Other
39745	6.17	6.03	6.63	6.49	1.1	1.52	1.38	0.14	9.58e-12	3.77e-11	Tb927.10.11380	ID=exon_Tb927.10.11380-1;Name=exon;description=exon;size=1409;Parent=rna_Tb927.10.11380-1	Other
41915	7.68	7.49	8.11	7.96	1.14	1.53	1.39	0.14	5.27e-24	1.3e-22	Tb927.2.2370	ID=exon_Tb927.2.2370-1;Name=exon;description=exon;size=4792;Parent=rna_Tb927.2.2370-1	Other
42096	7.95	7.74	8.37	8.23	1.16	1.54	1.4	0.14	2.95e-13	1.41e-12	Tb927.3.1390	ID=exon_Tb927.3.1390-1;Name=exon;description=exon;size=3026;Parent=rna_Tb927.3.1390-1	Other
43036	7.75	7.76	8.4	8.26	-1	1.56	1.42	0.14	7.04e-28	3.33e-26	Tb927.5.3610	ID=exon_Tb927.5.3610-1;Name=exon;description=exon;size=4124;Parent=rna_Tb927.5.3610-1	Other
26276	7.9	7.46	8.12	7.99	1.35	1.58	1.44	0.14	1.48e-13	7.35e-13	Tb11.v5.0837	ID=exon_Tb11.v5.0837-1;Name=exon;description=exon;size=1728;Parent=rna_Tb11.v5.0837-1	Other
26098	6.3	6.33	7	6.86	-1.02	1.58	1.44	0.14	7.65e-19	8.35e-18	Tb11.v5.0641	ID=exon_Tb11.v5.0641-1;Name=exon;description=exon;size=1227;Parent=rna_Tb11.v5.0641-1	Other
44907	7.34	7.27	7.96	7.83	1.04	1.61	1.47	0.14	1.35e-21	2.18e-20	Tb927.9.9310	ID=exon_Tb927.9.9310-1;Name=exon;description=exon;size=3065;Parent=rna_Tb927.9.9310-1	Other
25773	9.69	8.84	9.67	9.55	1.81	1.78	1.64	0.14	4.97e-07	1.1e-06	Tb11.v5.0226	ID=exon_Tb11.v5.0226-1;Name=exon;description=exon;size=1182;Parent=rna_Tb11.v5.0226-1	Other
44096	7.44	7.28	8.11	7.99	1.12	1.78	1.64	0.14	2.74e-29	1.69e-27	Tb927.8.2810	ID=exon_Tb927.8.2810-1;Name=exon;description=exon;size=2719;Parent=rna_Tb927.8.2810-1	Other
43476	8.75	8.75	9.6	9.49	-1	1.8	1.66	0.14	1.46e-20	2.03e-19	Tb927.7.1090	ID=exon_Tb927.7.1090-1;Name=exon;description=exon;size=5560;Parent=rna_Tb927.7.1090-1	Other
40004	8.9	8.35	9.2	9.09	1.46	1.81	1.67	0.14	2.99e-18	2.96e-17	Tb927.10.14780	ID=exon_Tb927.10.14780-1;Name=exon;description=exon;size=2379;Parent=rna_Tb927.10.14780-1	Other
41627	6.14	6.19	7.07	6.95	-1.04	1.84	1.7	0.14	8.67e-24	2.06e-22	Tb927.11.6270	ID=exon_Tb927.11.6270-1;Name=exon;description=exon;size=2258;Parent=rna_Tb927.11.6270-1	Other
29066	6.09	6.43	5.77	5.65	-1.26	-1.57	-1.71	0.14	3.33e-12	1.39e-11	Tb927.9.8320	ID=exon_Tb927.9.8320-1;Name=exon;description=exon;size=897;Parent=rna_Tb927.9.8320-1	Other
41405	11.34	11.6	11	10.87	-1.2	-1.53	-1.67	0.14	7.66e-21	1.1e-19	Tb11.v5.1059	ID=exon_Tb11.v5.1059-1;Name=exon;description=exon;size=822;Parent=rna_Tb11.v5.1059-1	Other
28853	5.92	5.82	5.23	5.1	1.07	-1.5	-1.64	0.14	1.39e-10	4.74e-10	Tb927.9.2490	ID=exon_Tb927.9.2490-1;Name=exon;description=exon;size=2622;Parent=rna_Tb927.9.2490-1	Other
41814	8.46	8.77	8.32	8.18	-1.23	-1.36	-1.5	0.14	4.87e-12	2e-11	Tb927.11.900	ID=exon_Tb927.11.900-1;Name=exon;description=exon;size=2071;Parent=rna_Tb927.11.900-1	Other
26509	6.22	6.28	5.86	5.72	-1.05	-1.34	-1.48	0.14	7.81e-07	1.68e-06	Tb927.1.2000	ID=exon_Tb927.1.2000-1;Name=exon;description=exon;size=561;Parent=rna_Tb927.1.2000-1	Other
44556	6.44	6.32	5.94	5.8	1.08	-1.3	-1.44	0.14	3.68e-05	6.5e-05	Tb927.9.14510	ID=exon_Tb927.9.14510-1;Name=exon;description=exon;size=2521;Parent=rna_Tb927.9.14510-1	Other
40187	7.3	7.19	6.87	6.72	1.08	-1.25	-1.39	0.14	2.08e-13	1.01e-12	Tb927.10.3040	ID=exon_Tb927.10.3040-1;Name=exon;description=exon;size=967;Parent=rna_Tb927.10.3040-1	Other
44270	6.82	7.34	7.03	6.88	-1.44	-1.24	-1.38	0.14	6.49e-14	3.36e-13	Tb927.8.5160	ID=exon_Tb927.8.5160-1;Name=exon;description=exon;size=5604;Parent=rna_Tb927.8.5160-1	Other
42487	7.93	7.94	7.8	7.62	-1	-1.1	-1.24	0.14	4.87e-07	1.08e-06	Tb927.4.1280	ID=exon_Tb927.4.1280-1;Name=exon;description=exon;size=1375;Parent=rna_Tb927.4.1280-1	Other
25286	2.41	2.34	2.23	2.05	1.06	-1.08	-1.22	0.14	0.032	0.0396	Tb09.v4.0125	ID=exon_Tb09.v4.0125-1;Name=exon;description=exon;size=1311;Parent=rna_Tb09.v4.0125-1	Other
41100	7.72	7.23	7.14	6.96	1.4	-1.07	-1.21	0.14	2.99e-08	7.63e-08	Tb927.11.15390	ID=exon_Tb927.11.15390-1;Name=exon;description=exon;size=1187;Parent=rna_Tb927.11.15390-1	Other
41508	8.51	8.29	8.19	8.01	1.16	-1.07	-1.21	0.14	4.91e-07	1.09e-06	Tb927.11.4920	ID=exon_Tb927.11.4920-1;Name=exon;description=exon;size=852;Parent=rna_Tb927.11.4920-1	Other
43732	6.43	6.56	6.49	6.31	-1.1	-1.05	-1.19	0.14	0.0106	0.0139	Tb927.7.4300	ID=exon_Tb927.7.4300-1;Name=exon;description=exon;size=1992;Parent=rna_Tb927.7.4300-1	Other
26109	8.34	8.28	8.22	8.04	1.04	-1.04	-1.18	0.14	2.94e-05	5.25e-05	Tb11.v5.0652	ID=exon_Tb11.v5.0652-1;Name=exon;description=exon;size=1935;Parent=rna_Tb11.v5.0652-1	Other
44877	10.31	10.19	10.15	9.96	1.09	-1.03	-1.17	0.14	0.0002	0.0004	Tb927.9.8740	ID=exon_Tb927.9.8740-1;Name=exon;description=exon;size=1589;Parent=rna_Tb927.9.8740-1	Other
42000	7.46	7.58	7.56	7.37	-1.09	-1.02	-1.16	0.14	0.0236	0.0297	Tb927.2.4700	ID=exon_Tb927.2.4700-1;Name=exon;description=exon;size=2760;Parent=rna_Tb927.2.4700-1	Other
28709	7.36	7.63	7.6	7.42	-1.2	-1.02	-1.16	0.14	3.35e-07	7.56e-07	Tb927.9.1560	ID=exon_Tb927.9.1560-1;Name=exon;description=exon;size=1404;Parent=rna_Tb927.9.1560-1	Other
44048	7.66	7.47	7.46	7.28	1.14	-1.01	-1.15	0.14	2.45e-05	4.43e-05	Tb927.8.2220	ID=exon_Tb927.8.2220-1;Name=exon;description=exon;size=4549;Parent=rna_Tb927.8.2220-1	Other
44044	8.42	8.39	8.37	8.18	1.02	-1.01	-1.15	0.14	0.038	0.0466	Tb927.8.2160	ID=exon_Tb927.8.2160-1;Name=exon;description=exon;size=4940;Parent=rna_Tb927.8.2160-1	Other
27813	7.37	7.26	7.46	7.26	1.08	1.14	1	0.14	0.001	0.0015	Tb927.4.3620	ID=exon_Tb927.4.3620-1;Name=exon;description=exon;size=2630;Parent=rna_Tb927.4.3620-1	Other
26559	7.62	7.43	7.64	7.44	1.14	1.15	1.01	0.14	0.0064	0.0086	Tb927.1.2970	ID=exon_Tb927.1.2970-1;Name=exon;description=exon;size=769;Parent=rna_Tb927.1.2970-1	Other
26090	9	8.9	9.1	8.92	1.07	1.15	1.01	0.14	9.1e-06	1.72e-05	Tb11.v5.0633	ID=exon_Tb11.v5.0633-1;Name=exon;description=exon;size=2772;Parent=rna_Tb11.v5.0633-1	Other
41030	7.53	7.41	7.62	7.44	1.09	1.16	1.02	0.14	0.0331	0.0409	Tb927.11.14560	ID=exon_Tb927.11.14560-1;Name=exon;description=exon;size=4557;Parent=rna_Tb927.11.14560-1	Other
43046	7.93	7.89	8.1	7.91	1.03	1.16	1.02	0.14	0.0051	0.007	Tb927.5.3740	ID=exon_Tb927.5.3740-1;Name=exon;description=exon;size=1706;Parent=rna_Tb927.5.3740-1	Other
39761	8.61	8.36	8.6	8.41	1.19	1.18	1.04	0.14	2.99e-07	6.8e-07	Tb927.10.11590	ID=exon_Tb927.10.11590-1;Name=exon;description=exon;size=3679;Parent=rna_Tb927.10.11590-1	Other
28352	8.04	7.97	8.2	8.02	1.05	1.18	1.04	0.14	6.89e-05	0.0001	Tb927.7.7400	ID=exon_Tb927.7.7400-1;Name=exon;description=exon;size=6594;Parent=rna_Tb927.7.7400-1	Other
28670	7.2	7.33	7.58	7.4	-1.09	1.19	1.05	0.14	1.51e-06	3.15e-06	Tb927.9.14070	ID=exon_Tb927.9.14070-1;Name=exon;description=exon;size=1505;Parent=rna_Tb927.9.14070-1	Other
42357	7.68	7.85	8.11	7.93	-1.12	1.2	1.06	0.14	1.27e-05	2.37e-05	Tb927.3.4900	ID=exon_Tb927.3.4900-1;Name=exon;description=exon;size=1438;Parent=rna_Tb927.3.4900-1	Other
28863	7.7	7.58	7.85	7.67	1.08	1.21	1.07	0.14	0.0041	0.0056	Tb927.9.2730	ID=exon_Tb927.9.2730-1;Name=exon;description=exon;size=4146;Parent=rna_Tb927.9.2730-1	Other
40154	8.74	8.7	8.97	8.8	1.03	1.21	1.07	0.14	9.51e-06	1.8e-05	Tb927.10.2610	ID=exon_Tb927.10.2610-1;Name=exon;description=exon;size=2795;Parent=rna_Tb927.10.2610-1	Other
44189	10.15	9.77	10.06	9.89	1.3	1.22	1.08	0.14	1.37e-06	2.86e-06	Tb927.8.4060	ID=exon_Tb927.8.4060-1;Name=exon;description=exon;size=2291;Parent=rna_Tb927.8.4060-1	Other
26136	6.77	6.58	6.87	6.69	1.14	1.22	1.08	0.14	0.018	0.0229	Tb11.v5.0683	ID=exon_Tb11.v5.0683-1;Name=exon;description=exon;size=2157;Parent=rna_Tb11.v5.0683-1	Other
43945	8.91	8.74	9.03	8.87	1.12	1.23	1.09	0.14	8.68e-06	1.65e-05	Tb927.7.7420	ID=exon_Tb927.7.7420-1;Name=exon;description=exon;size=2056;Parent=rna_Tb927.7.7420-1	Other
43060	7.42	7.35	7.67	7.5	1.05	1.25	1.11	0.14	1.19e-05	2.21e-05	Tb927.5.3880	ID=exon_Tb927.5.3880-1;Name=exon;description=exon;size=2241;Parent=rna_Tb927.5.3880-1	Other
28168	2.02	2.12	2.45	2.27	-1.07	1.25	1.11	0.14	3.85e-06	7.65e-06	Tb927.6.5370	ID=exon_Tb927.6.5370-1;Name=exon;description=exon;size=1464;Parent=rna_Tb927.6.5370-1	Other
43091	8.32	7.98	8.31	8.15	1.27	1.26	1.12	0.14	0.0004	0.0006	Tb927.5.4350	ID=exon_Tb927.5.4350-1;Name=exon;description=exon;size=1611;Parent=rna_Tb927.5.4350-1	Other
28825	7.14	7.02	7.48	7.33	1.09	1.38	1.24	0.14	6.2e-08	1.52e-07	Tb927.9.1940	ID=exon_Tb927.9.1940-1;Name=exon;description=exon;size=3375;Parent=rna_Tb927.9.1940-1	Other
39730	7.21	7.18	7.65	7.49	1.02	1.38	1.24	0.14	2.12e-13	1.03e-12	Tb927.10.11160	ID=exon_Tb927.10.11160-1;Name=exon;description=exon;size=1204;Parent=rna_Tb927.10.11160-1	Other
41414	7.88	7.8	8.27	8.12	1.06	1.39	1.25	0.14	3.62e-14	1.95e-13	Tb927.11.450	ID=exon_Tb927.11.450-1;Name=exon;description=exon;size=2543;Parent=rna_Tb927.11.450-1	Other
40501	7.53	7.36	7.85	7.7	1.12	1.41	1.27	0.14	1.1e-10	3.8e-10	Tb927.10.7800	ID=exon_Tb927.10.7800-1;Name=exon;description=exon;size=1885;Parent=rna_Tb927.10.7800-1	Other
24941	8.5	8.36	8.85	8.7	1.1	1.41	1.27	0.14	3.33e-12	1.39e-11	Tb11.01.4960	ID=gene9572;Name=Tb11.01.4960;Note=regulator of nonsense transcripts 1%2C putative (pseudogene);gbkey=Gene;locus_tag=Tb11.01.4960;pseudo=true	Other
43969	7.49	7.16	7.67	7.51	1.25	1.42	1.28	0.14	4.93e-16	3.51e-15	Tb927.8.1210	ID=exon_Tb927.8.1210-1;Name=exon;description=exon;size=2219;Parent=rna_Tb927.8.1210-1	Other
40891	8.79	8.59	9.09	8.94	1.15	1.42	1.28	0.14	8.32e-15	4.91e-14	Tb927.11.12940	ID=exon_Tb927.11.12940-1;Name=exon;description=exon;size=1616;Parent=rna_Tb927.11.12940-1	Other
43415	7.53	7.49	7.99	7.84	1.03	1.42	1.28	0.14	1.93e-12	8.3e-12	Tb927.6.4740	ID=exon_Tb927.6.4740-1;Name=exon;description=exon;size=3784;Parent=rna_Tb927.6.4740-1	Other
40900	6.9	7.05	7.56	7.41	-1.11	1.42	1.28	0.14	8.1e-13	3.64e-12	Tb927.11.13070	ID=exon_Tb927.11.13070-1;Name=exon;description=exon;size=1938;Parent=rna_Tb927.11.13070-1	Other
42999	8.68	8.5	9.01	8.87	1.13	1.43	1.29	0.14	1.62e-15	1.06e-14	Tb927.5.3160	ID=exon_Tb927.5.3160-1;Name=exon;description=exon;size=5599;Parent=rna_Tb927.5.3160-1	Other
43143	7.92	7.66	8.19	8.03	1.2	1.44	1.3	0.14	4.03e-18	3.93e-17	Tb927.6.1140	ID=exon_Tb927.6.1140-1;Name=exon;description=exon;size=2462;Parent=rna_Tb927.6.1140-1	Other
41823	6.98	6.91	7.45	7.3	1.05	1.45	1.31	0.14	1.31e-11	5.07e-11	Tb927.11.8940	ID=exon_Tb927.11.8940-1;Name=exon;description=exon;size=2658;Parent=rna_Tb927.11.8940-1	Other
43622	8.01	7.83	8.38	8.24	1.14	1.47	1.33	0.14	2.49e-13	1.2e-12	Tb927.7.2970	ID=exon_Tb927.7.2970-1;Name=exon;description=exon;size=3514;Parent=rna_Tb927.7.2970-1	Other
44009	8.38	8.24	8.79	8.65	1.1	1.47	1.33	0.14	3.68e-17	3.1e-16	Tb927.8.1720	ID=exon_Tb927.8.1720-1;Name=exon;description=exon;size=2862;Parent=rna_Tb927.8.1720-1	Other
27695	8.39	8.57	9.13	8.98	-1.13	1.47	1.33	0.14	5.88e-20	7.51e-19	Tb927.3.4220	ID=exon_Tb927.3.4220-1;Name=exon;description=exon;size=3077;Parent=rna_Tb927.3.4220-1	Other
42705	7.14	6.89	7.45	7.31	1.19	1.48	1.34	0.14	6.01e-22	1.05e-20	Tb927.4.4160	ID=exon_Tb927.4.4160-1;Name=exon;description=exon;size=3173;Parent=rna_Tb927.4.4160-1	Other
26233	7.2	6.94	7.51	7.37	1.2	1.49	1.35	0.14	1.63e-15	1.06e-14	Tb11.v5.0791	ID=exon_Tb11.v5.0791-1;Name=exon;description=exon;size=1899;Parent=rna_Tb11.v5.0791-1	Other
44692	6.28	6.16	6.74	6.59	1.09	1.49	1.35	0.14	3e-14	1.63e-13	Tb927.9.3850	ID=exon_Tb927.9.3850-1;Name=exon;description=exon;size=1138;Parent=rna_Tb927.9.3850-1	Other
27913	7.06	7.17	7.75	7.62	-1.08	1.5	1.36	0.14	1.46e-17	1.31e-16	Tb927.5.1450	ID=exon_Tb927.5.1450-1;Name=exon;description=exon;size=3808;Parent=rna_Tb927.5.1450-1	Other
41747	6.91	7.03	7.61	7.48	-1.09	1.5	1.36	0.14	2.03e-14	1.14e-13	Tb927.11.7880	ID=exon_Tb927.11.7880-1;Name=exon;description=exon;size=901;Parent=rna_Tb927.11.7880-1	Other
40211	7.34	7.15	7.87	7.74	1.15	1.64	1.5	0.14	1.74e-14	9.84e-14	Tb927.10.330	ID=exon_Tb927.10.330-1;Name=exon;description=exon;size=1334;Parent=rna_Tb927.10.330-1	Other
42729	8.17	8.05	8.78	8.64	1.08	1.65	1.51	0.14	2.6e-32	2.74e-30	Tb927.4.4480	ID=exon_Tb927.4.4480-1;Name=exon;description=exon;size=7721;Parent=rna_Tb927.4.4480-1	Other
39864	5.73	5.69	6.41	6.28	1.03	1.65	1.51	0.14	2.81e-18	2.79e-17	Tb927.10.12980	ID=exon_Tb927.10.12980-1;Name=exon;description=exon;size=2602;Parent=rna_Tb927.10.12980-1	Other
42070	6.73	6.6	7.36	7.24	1.09	1.69	1.55	0.14	2.5e-22	4.66e-21	Tb927.2.1720	ID=exon_Tb927.2.1720-1;Name=exon;description=exon;size=1813;Parent=rna_Tb927.2.1720-1	Other
27676	7.36	7.14	7.94	7.81	1.16	1.74	1.6	0.14	3.36e-15	2.08e-14	Tb927.3.3360	ID=exon_Tb927.3.3360-1;Name=exon;description=exon;size=1401;Parent=rna_Tb927.3.3360-1	Other
28348	6.35	6.31	7.47	7.38	1.03	2.24	2.11	0.13	8.27e-29	4.62e-27	Tb927.7.7350	ID=exon_Tb927.7.7350-1;Name=exon;description=exon;size=1681;Parent=rna_Tb927.7.7350-1	Other
28079	12.55	12.76	12.01	11.9	-1.16	-1.68	-1.81	0.13	2.53e-19	2.98e-18	Tb927.6.187	ID=exon_Tb927.6.187-1;Name=exon;description=exon;size=332;Parent=rna_Tb927.6.187-1	Other
42749	8.86	8.79	8.22	8.1	1.05	-1.48	-1.61	0.13	2.97e-17	2.53e-16	Tb927.4.4690	ID=exon_Tb927.4.4690-1;Name=exon;description=exon;size=1233;Parent=rna_Tb927.4.4690-1	Other
42289	8.36	8.99	8.47	8.34	-1.55	-1.44	-1.57	0.13	3.53e-13	1.68e-12	Tb927.3.3970	ID=exon_Tb927.3.3970-1;Name=exon;description=exon;size=1292;Parent=rna_Tb927.3.3970-1	Other
40105	7.39	7.47	6.99	6.86	-1.06	-1.4	-1.53	0.13	2.83e-09	8.16e-09	Tb927.10.160	ID=exon_Tb927.10.160-1;Name=exon;description=exon;size=1296;Parent=rna_Tb927.10.160-1	Other
26852	7.34	7.63	7.32	7.18	-1.22	-1.24	-1.37	0.13	9.21e-09	2.5e-08	Tb927.10.16190	ID=exon_Tb927.10.16190-1;Name=exon;description=exon;size=4404;Parent=rna_Tb927.10.16190-1	Other
43550	8.21	7.77	7.49	7.34	1.35	-1.22	-1.35	0.13	1.06e-19	1.32e-18	Tb927.7.1920	ID=exon_Tb927.7.1920-1;Name=exon;description=exon;size=2986;Parent=rna_Tb927.7.1920-1	Other
25927	7.55	7.58	7.3	7.15	-1.02	-1.22	-1.35	0.13	3.98e-11	1.45e-10	Tb11.v5.0427	ID=exon_Tb11.v5.0427-1;Name=exon;description=exon;size=1188;Parent=rna_Tb11.v5.0427-1	Other
40166	8.6	8.67	8.38	8.24	-1.05	-1.22	-1.35	0.13	5.96e-07	1.3e-06	Tb927.10.2740	ID=exon_Tb927.10.2740-1;Name=exon;description=exon;size=1756;Parent=rna_Tb927.10.2740-1	Other
39995	6.44	6.41	6.14	5.99	1.02	-1.21	-1.34	0.13	4.3e-08	1.08e-07	Tb927.10.14650	ID=exon_Tb927.10.14650-1;Name=exon;description=exon;size=677;Parent=rna_Tb927.10.14650-1	Other
44621	9.47	9.32	9.08	8.93	1.11	-1.18	-1.31	0.13	1.96e-13	9.58e-13	Tb927.9.2010	ID=exon_Tb927.9.2010-1;Name=exon;description=exon;size=1965;Parent=rna_Tb927.9.2010-1	Other
44732	6.48	6.46	6.22	6.07	1.01	-1.18	-1.31	0.13	1.9e-07	4.41e-07	Tb927.9.5130	ID=exon_Tb927.9.5130-1;Name=exon;description=exon;size=329;Parent=rna_Tb927.9.5130-1	Other
24979	2.07	2.13	1.9	1.76	-1.04	-1.17	-1.3	0.13	2.63e-07	6e-07	Tb11.21.0006	ID=gene9991;Name=Tb11.21.0006;Note=variant surface glycoprotein (VSG%2C pseudogene)%2C putative~frameshifted;gbkey=Gene;locus_tag=Tb11.21.0006;pseudo=true	Other
27115	9.99	10.17	9.97	9.82	-1.13	-1.15	-1.28	0.13	0.0024	0.0035	Tb927.11.13190	ID=exon_Tb927.11.13190-1;Name=exon;description=exon;size=1472;Parent=rna_Tb927.11.13190-1	Other
28986	7.6	7.38	7.18	7.03	1.17	-1.14	-1.27	0.13	7.65e-09	2.1e-08	Tb927.9.6140	ID=exon_Tb927.9.6140-1;Name=exon;description=exon;size=894;Parent=rna_Tb927.9.6140-1	Other
26886	6.87	6.7	6.52	6.36	1.13	-1.13	-1.26	0.13	8.69e-06	1.65e-05	Tb927.10.2460	ID=exon_Tb927.10.2460-1;Name=exon;description=exon;size=2931;Parent=rna_Tb927.10.2460-1	Other
25925	8.57	8.83	8.66	8.5	-1.2	-1.13	-1.26	0.13	0.0039	0.0054	Tb11.v5.0424	ID=exon_Tb11.v5.0424-1;Name=exon;description=exon;size=1938;Parent=rna_Tb11.v5.0424-1	Other
40363	7.64	7.25	7.58	7.42	1.31	1.26	1.13	0.13	3.43e-07	7.73e-07	Tb927.10.5680	ID=exon_Tb927.10.5680-1;Name=exon;description=exon;size=1198;Parent=rna_Tb927.10.5680-1	Other
42549	7.21	7.09	7.43	7.28	1.09	1.27	1.14	0.13	1.21e-06	2.54e-06	Tb927.4.1970	ID=exon_Tb927.4.1970-1;Name=exon;description=exon;size=2031;Parent=rna_Tb927.4.1970-1	Other
43922	7.93	7.91	8.26	8.11	1.02	1.28	1.15	0.13	7.47e-11	2.64e-10	Tb927.7.7080	ID=exon_Tb927.7.7080-1;Name=exon;description=exon;size=1639;Parent=rna_Tb927.7.7080-1	Other
39481	9.85	10.01	10.37	10.21	-1.12	1.28	1.15	0.13	2.94e-13	1.41e-12	Tb927.1.1500	ID=exon_Tb927.1.1500-1;Name=exon;description=exon;size=2584;Parent=rna_Tb927.1.1500-1	Other
43894	6.47	6.42	6.84	6.7	1.04	1.34	1.21	0.13	3.46e-07	7.79e-07	Tb927.7.790	ID=exon_Tb927.7.790-1;Name=exon;description=exon;size=1998;Parent=rna_Tb927.7.790-1	Other
41680	7.1	6.83	7.26	7.11	1.2	1.35	1.22	0.13	1.09e-06	2.31e-06	Tb927.11.6930	ID=exon_Tb927.11.6930-1;Name=exon;description=exon;size=842;Parent=rna_Tb927.11.6930-1	Other
43021	7.7	7.48	7.91	7.77	1.17	1.35	1.22	0.13	1.49e-10	5.08e-10	Tb927.5.3450	ID=exon_Tb927.5.3450-1;Name=exon;description=exon;size=2035;Parent=rna_Tb927.5.3450-1	Other
42967	7.55	7.67	8.11	7.96	-1.09	1.36	1.23	0.13	6.41e-12	2.57e-11	Tb927.5.2820	ID=exon_Tb927.5.2820-1;Name=exon;description=exon;size=4529;Parent=rna_Tb927.5.2820-1	Other
26468	6.78	6.78	7.23	7.09	1	1.37	1.24	0.13	9.21e-05	0.0002	Tb927.1.1060	ID=exon_Tb927.1.1060-1;Name=exon;description=exon;size=985;Parent=rna_Tb927.1.1060-1	Other
28597	7.26	7.15	7.75	7.62	1.08	1.52	1.39	0.13	2.26e-18	2.28e-17	Tb927.9.11500	ID=exon_Tb927.9.11500-1;Name=exon;description=exon;size=2490;Parent=rna_Tb927.9.11500-1	Other
26002	7.37	7.14	7.76	7.62	1.17	1.53	1.4	0.13	1.51e-16	1.17e-15	Tb11.v5.0530	ID=exon_Tb11.v5.0530-1;Name=exon;description=exon;size=1662;Parent=rna_Tb11.v5.0530-1	Other
41901	7.35	7.24	7.88	7.76	1.08	1.56	1.43	0.13	1.31e-17	1.19e-16	Tb927.2.1860	ID=exon_Tb927.2.1860-1;Name=exon;description=exon;size=3814;Parent=rna_Tb927.2.1860-1	Other
41383	6.28	6.11	6.77	6.64	1.12	1.57	1.44	0.13	1.29e-13	6.47e-13	Tb927.11.3380	ID=exon_Tb927.11.3380-1;Name=exon;description=exon;size=1176;Parent=rna_Tb927.11.3380-1	Other
44927	8.04	7.99	8.65	8.53	1.03	1.58	1.45	0.13	1.09e-25	3.53e-24	Tb927.9.9740	ID=exon_Tb927.9.9740-1;Name=exon;description=exon;size=4588;Parent=rna_Tb927.9.9740-1	Other
41705	7.63	7.58	8.26	8.14	1.04	1.6	1.47	0.13	1.04e-17	9.5e-17	Tb927.11.750	ID=exon_Tb927.11.750-1;Name=exon;description=exon;size=3137;Parent=rna_Tb927.11.750-1	Other
42251	7.71	7.48	8.17	8.05	1.17	1.61	1.48	0.13	2.26e-10	7.49e-10	Tb927.3.3520	ID=exon_Tb927.3.3520-1;Name=exon;description=exon;size=1458;Parent=rna_Tb927.3.3520-1	Other
25703	7.26	7.24	7.93	7.81	1.01	1.61	1.48	0.13	4.9e-16	3.49e-15	Tb11.v5.0147	ID=exon_Tb11.v5.0147-1;Name=exon;description=exon;size=2832;Parent=rna_Tb11.v5.0147-1	Other
26578	4.79	4.78	3.38	3.31	1	-2.65	-2.78	0.13	2.77e-31	2.29e-29	Tb927.1.3420	ID=exon_Tb927.1.3420-1;Name=exon;description=exon;size=344;Parent=rna_Tb927.1.3420-1	Other
26536	8.55	8.84	7.88	7.79	-1.22	-1.94	-2.07	0.13	3.1e-30	2.22e-28	Tb927.1.2600	ID=exon_Tb927.1.2600-1;Name=exon;description=exon;size=3046;Parent=rna_Tb927.1.2600-1	Other
40218	7.29	7.57	6.89	6.78	-1.21	-1.59	-1.72	0.13	3.93e-20	5.14e-19	Tb927.10.3560	ID=exon_Tb927.10.3560-1;Name=exon;description=exon;size=2440;Parent=rna_Tb927.10.3560-1	Other
39740	6.76	6.76	6.35	6.22	-1	-1.33	-1.46	0.13	1.38e-10	4.71e-10	Tb927.10.11290	ID=exon_Tb927.10.11290-1;Name=exon;description=exon;size=1322;Parent=rna_Tb927.10.11290-1	Other
26351	2.28	2.36	2.04	1.9	-1.06	-1.25	-1.38	0.13	2.83e-07	6.45e-07	Tb11.v5.0921	ID=exon_Tb11.v5.0921-1;Name=exon;description=exon;size=540;Parent=rna_Tb11.v5.0921-1	Other
44256	7.63	7.61	7.46	7.29	1.01	-1.12	-1.25	0.13	1.43e-05	2.65e-05	Tb927.8.4940	ID=exon_Tb927.8.4940-1;Name=exon;description=exon;size=2820;Parent=rna_Tb927.8.4940-1	Other
40130	9.09	9.02	8.86	8.71	1.05	-1.11	-1.24	0.13	8.98e-05	0.0002	Tb927.10.2240	ID=exon_Tb927.10.2240-1;Name=exon;description=exon;size=2362;Parent=rna_Tb927.10.2240-1	Other
24816	2.94	2.95	2.79	2.64	-1.01	-1.11	-1.24	0.13	0.0034	0.0048	Tb09.244.1550	ID=gene6393;Name=Tb09.244.1550;Note=variant surface glycoprotein (VSG%2C pseudogene)%2C putative~contains 2 internal stop codons;gbkey=Gene;locus_tag=Tb09.244.1550;pseudo=true	Other
41078	6.94	6.7	6.56	6.4	1.19	-1.1	-1.23	0.13	0.0009	0.0013	Tb927.11.15130	ID=exon_Tb927.11.15130-1;Name=exon;description=exon;size=1082;Parent=rna_Tb927.11.15130-1	Other
25966	7.9	7.81	7.67	7.5	1.07	-1.1	-1.23	0.13	1.16e-06	2.45e-06	Tb11.v5.0486	ID=exon_Tb11.v5.0486-1;Name=exon;description=exon;size=699;Parent=rna_Tb11.v5.0486-1	Other
42244	9.97	10.22	10.08	9.92	-1.19	-1.1	-1.23	0.13	0.004	0.0055	Tb927.3.3450	ID=exon_Tb927.3.3450-1;Name=exon;description=exon;size=695;Parent=rna_Tb927.3.3450-1	Other
24882	2.19	2.12	1.99	1.83	1.05	-1.09	-1.22	0.13	0.0019	0.0027	Tb09.244.0400	ID=gene6504;Name=Tb09.244.0400;Note=variant surface glycoprotein (VSG%2C pseudogene)%2C putative~degenerate frameshifted;gbkey=Gene;locus_tag=Tb09.244.0400;pseudo=true	Other
41065	8.17	8.06	7.98	7.82	1.07	-1.06	-1.19	0.13	4.19e-07	9.34e-07	Tb927.11.14970	ID=exon_Tb927.11.14970-1;Name=exon;description=exon;size=3173;Parent=rna_Tb927.11.14970-1	Other
24869	1.94	1.96	1.87	1.7	-1.01	-1.06	-1.19	0.13	6.33e-05	0.0001	Tb09.244.0670	ID=gene6475;Name=Tb09.244.0670;Note=variant surface glycoprotein (VSG%2C pseudogene)%2C putative~frameshifted and degenerate;gbkey=Gene;locus_tag=Tb09.244.0670;pseudo=true	Other
44345	7.44	7.48	7.41	7.25	-1.03	-1.05	-1.18	0.13	0.0028	0.004	Tb927.8.5970	ID=exon_Tb927.8.5970-1;Name=exon;description=exon;size=2422;Parent=rna_Tb927.8.5970-1	Other
28856	8.61	8.83	8.76	8.58	-1.16	-1.05	-1.18	0.13	0.0041	0.0057	Tb927.9.2520	ID=exon_Tb927.9.2520-1;Name=exon;description=exon;size=26176;Parent=rna_Tb927.9.2520-1	Other
40165	9.18	9.06	9	8.83	1.08	-1.04	-1.17	0.13	6.81e-06	1.31e-05	Tb927.10.2730	ID=exon_Tb927.10.2730-1;Name=exon;description=exon;size=1080;Parent=rna_Tb927.10.2730-1	Other
24785	1.64	1.61	1.55	1.39	1.02	-1.04	-1.17	0.13	0.0019	0.0027	Tb09.160.0240	ID=gene5029;Name=Tb09.160.0240;Note=expression site-associated gene 3 (ESAG3%2C pseudogene)%2C putative~degenerate fragment;gbkey=Gene;locus_tag=Tb09.160.0240;pseudo=true	Other
26126	8.32	8.11	8.3	8.12	1.15	1.13	1	0.13	0.0042	0.0058	Tb11.v5.0671	ID=exon_Tb11.v5.0671-1;Name=exon;description=exon;size=1014;Parent=rna_Tb11.v5.0671-1	Other
26293	7.89	7.84	8.02	7.86	1.04	1.14	1.01	0.13	0.0007	0.0011	Tb11.v5.0859	ID=exon_Tb11.v5.0859-1;Name=exon;description=exon;size=1137;Parent=rna_Tb11.v5.0859-1	Other
27112	7.49	7.55	7.75	7.58	-1.05	1.15	1.02	0.13	0.0003	0.0005	Tb927.11.1300	ID=exon_Tb927.11.1300-1;Name=exon;description=exon;size=1148;Parent=rna_Tb927.11.1300-1	Other
40792	10.65	10.33	10.54	10.37	1.24	1.16	1.03	0.13	7.41e-10	2.3e-09	Tb927.11.11690	ID=exon_Tb927.11.11690-1;Name=exon;description=exon;size=2473;Parent=rna_Tb927.11.11690-1	Other
27525	7.85	7.87	8.1	7.93	-1.02	1.17	1.04	0.13	0.0003	0.0004	Tb927.2.2340	ID=exon_Tb927.2.2340-1;Name=exon;description=exon;size=4119;Parent=rna_Tb927.2.2340-1	Other
28262	7.43	7.55	7.78	7.61	-1.09	1.17	1.04	0.13	3.03e-07	6.87e-07	Tb927.7.340	ID=exon_Tb927.7.340-1;Name=exon;description=exon;size=1044;Parent=rna_Tb927.7.340-1	Other
40445	8.42	8.24	8.5	8.33	1.13	1.19	1.06	0.13	0.0001	0.0002	Tb927.10.7060	ID=exon_Tb927.10.7060-1;Name=exon;description=exon;size=3113;Parent=rna_Tb927.10.7060-1	Other
42716	8.39	8.39	8.64	8.47	1	1.19	1.06	0.13	5.66e-05	9.79e-05	Tb927.4.4310	ID=exon_Tb927.4.4310-1;Name=exon;description=exon;size=2345;Parent=rna_Tb927.4.4310-1	Other
43435	8.42	8.06	8.32	8.15	1.29	1.2	1.07	0.13	1.31e-06	2.75e-06	Tb927.6.5050	ID=exon_Tb927.6.5050-1;Name=exon;description=exon;size=1152;Parent=rna_Tb927.6.5050-1	Other
43886	7.34	7.29	7.55	7.39	1.04	1.2	1.07	0.13	2.68e-05	4.82e-05	Tb927.7.6650	ID=exon_Tb927.7.6650-2;Name=exon;description=exon;size=2826;Parent=rna_Tb927.7.6650-1	Other
42197	7.71	7.79	8.06	7.89	-1.06	1.2	1.07	0.13	5.63e-06	1.09e-05	Tb927.3.2770	ID=exon_Tb927.3.2770-1;Name=exon;description=exon;size=3897;Parent=rna_Tb927.3.2770-1	Other
41264	8.49	8.05	8.33	8.16	1.35	1.21	1.08	0.13	2.32e-08	6.01e-08	Tb927.11.290	ID=exon_Tb927.11.290-1;Name=exon;description=exon;size=815;Parent=rna_Tb927.11.290-1	Other
43013	7.09	6.93	7.2	7.04	1.12	1.21	1.08	0.13	1.28e-07	3.02e-07	Tb927.5.3320	ID=exon_Tb927.5.3320-1;Name=exon;description=exon;size=5649;Parent=rna_Tb927.5.3320-1	Other
41818	7.36	7.35	7.62	7.47	1.01	1.21	1.08	0.13	0.0007	0.0011	Tb927.11.8890	ID=exon_Tb927.11.8890-1;Name=exon;description=exon;size=746;Parent=rna_Tb927.11.8890-1	Other
40289	7.3	7	7.31	7.14	1.23	1.23	1.1	0.13	0.0091	0.012	Tb927.10.4610	ID=exon_Tb927.10.4610-1;Name=exon;description=exon;size=1159;Parent=rna_Tb927.10.4610-1	Other
43545	7.68	7.47	7.77	7.61	1.16	1.23	1.1	0.13	5.16e-05	8.96e-05	Tb927.7.1840	ID=exon_Tb927.7.1840-1;Name=exon;description=exon;size=1219;Parent=rna_Tb927.7.1840-1	Other
43076	6.85	6.7	7	6.84	1.11	1.23	1.1	0.13	1.36e-05	2.52e-05	Tb927.5.4080	ID=exon_Tb927.5.4080-1;Name=exon;description=exon;size=1650;Parent=rna_Tb927.5.4080-1	Other
40116	7.01	6.72	7.04	6.87	1.23	1.25	1.12	0.13	9.49e-09	2.57e-08	Tb927.10.2040	ID=exon_Tb927.10.2040-1;Name=exon;description=exon;size=3588;Parent=rna_Tb927.10.2040-1	Other
44225	9.18	8.99	9.45	9.31	1.14	1.38	1.25	0.13	1.62e-07	3.78e-07	Tb927.8.4540	ID=exon_Tb927.8.4540-1;Name=exon;description=exon;size=7016;Parent=rna_Tb927.8.4540-1	Other
42481	7.51	7.35	7.82	7.68	1.12	1.39	1.26	0.13	9.37e-12	3.69e-11	Tb927.4.1150	ID=exon_Tb927.4.1150-1;Name=exon;description=exon;size=2497;Parent=rna_Tb927.4.1150-1	Other
43975	6.96	6.98	7.45	7.31	-1.01	1.39	1.26	0.13	1.59e-17	1.41e-16	Tb927.8.1300	ID=exon_Tb927.8.1300-1;Name=exon;description=exon;size=5987;Parent=rna_Tb927.8.1300-1	Other
42294	8.22	8.32	8.8	8.66	-1.08	1.39	1.26	0.13	8.45e-17	6.74e-16	Tb927.3.4030	ID=exon_Tb927.3.4030-1;Name=exon;description=exon;size=3651;Parent=rna_Tb927.3.4030-1	Other
27010	7.93	7.3	7.79	7.65	1.55	1.41	1.28	0.13	1.54e-08	4.07e-08	Tb927.10.8630	ID=exon_Tb927.10.8630-1;Name=exon;description=exon;size=935;Parent=rna_Tb927.10.8630-1	Other
28417	8.62	8.48	8.98	8.84	1.1	1.41	1.28	0.13	3.96e-12	1.64e-11	Tb927.8.2910	ID=exon_Tb927.8.2910-1;Name=exon;description=exon;size=1826;Parent=rna_Tb927.8.2910-1	Other
44754	8.82	8.74	9.23	9.09	1.06	1.41	1.28	0.13	7.59e-17	6.11e-16	Tb927.9.5680	ID=exon_Tb927.9.5680-1;Name=exon;description=exon;size=2928;Parent=rna_Tb927.9.5680-1	Other
41442	8.84	8.57	9.07	8.93	1.21	1.42	1.29	0.13	1.14e-14	6.64e-14	Tb927.11.4130	ID=exon_Tb927.11.4130-1;Name=exon;description=exon;size=2117;Parent=rna_Tb927.11.4130-1	Other
41105	6.63	6.73	7.23	7.1	-1.07	1.42	1.29	0.13	5.2e-16	3.68e-15	Tb927.11.15440	ID=exon_Tb927.11.15440-1;Name=exon;description=exon;size=863;Parent=rna_Tb927.11.15440-1	Other
43385	6.21	6.07	6.59	6.45	1.1	1.43	1.3	0.13	4.36e-08	1.09e-07	Tb927.6.4360	ID=exon_Tb927.6.4360-1;Name=exon;description=exon;size=1008;Parent=rna_Tb927.6.4360-1	Other
41802	8.16	8.14	8.66	8.53	1.01	1.44	1.31	0.13	7.82e-17	6.27e-16	Tb927.11.8740	ID=exon_Tb927.11.8740-1;Name=exon;description=exon;size=702;Parent=rna_Tb927.11.8740-1	Other
42182	7.74	7.46	8.02	7.89	1.21	1.47	1.34	0.13	1.01e-10	3.52e-10	Tb927.3.2610	ID=exon_Tb927.3.2610-1;Name=exon;description=exon;size=2953;Parent=rna_Tb927.3.2610-1	Other
41279	8.03	7.93	8.49	8.35	1.07	1.47	1.34	0.13	3.69e-16	2.68e-15	Tb927.11.2210	ID=exon_Tb927.11.2210-1;Name=exon;description=exon;size=6841;Parent=rna_Tb927.11.2210-1	Other
43996	7.25	6.93	7.51	7.38	1.25	1.49	1.36	0.13	1.88e-15	1.21e-14	Tb927.8.1540	ID=exon_Tb927.8.1540-1;Name=exon;description=exon;size=2803;Parent=rna_Tb927.8.1540-1	Other
42476	6.98	6.59	7.3	7.18	1.31	1.63	1.5	0.13	5.24e-13	2.42e-12	Tb927.4.1090	ID=exon_Tb927.4.1090-1;Name=exon;description=exon;size=2405;Parent=rna_Tb927.4.1090-1	Other
26722	6.33	5.49	6.22	6.09	1.79	1.65	1.52	0.13	3.78e-10	1.22e-09	Tb927.10.1030	ID=exon_Tb927.10.1030-1;Name=exon;description=exon;size=1631;Parent=rna_Tb927.10.1030-1	Other
42236	8.68	8.52	9.26	9.14	1.12	1.67	1.54	0.13	1.27e-23	2.94e-22	Tb927.3.3280	ID=exon_Tb927.3.3280-1;Name=exon;description=exon;size=2472;Parent=rna_Tb927.3.3280-1	Other
42645	7.96	7.64	8.4	8.29	1.25	1.69	1.56	0.13	5.88e-25	1.69e-23	Tb927.4.3380	ID=exon_Tb927.4.3380-1;Name=exon;description=exon;size=3941;Parent=rna_Tb927.4.3380-1	Other
44868	7.22	6.89	7.67	7.56	1.25	1.71	1.58	0.13	1.08e-18	1.16e-17	Tb927.9.8570	ID=exon_Tb927.9.8570-1;Name=exon;description=exon;size=1296;Parent=rna_Tb927.9.8570-1	Other
29089	3.5	3.64	2.28	2.22	-1.1	-2.56	-2.68	0.12	1.38e-31	1.23e-29	Tb927.9.9480	ID=exon_Tb927.9.9480-1;Name=exon;description=exon;size=435;Parent=rna_Tb927.9.9480-1	Other
40584	8.58	8.36	7.8	7.68	1.16	-1.48	-1.6	0.12	3.9e-22	7e-21	Tb927.10.8930	ID=exon_Tb927.10.8930-1;Name=exon;description=exon;size=3373;Parent=rna_Tb927.10.8930-1	Other
26885	6.46	6.6	6.04	5.93	-1.11	-1.48	-1.6	0.12	3.53e-15	2.18e-14	Tb927.10.2420	ID=exon_Tb927.10.2420-1;Name=exon;description=exon;size=950;Parent=rna_Tb927.10.2420-1	Other
28177	2.61	2.6	2.05	1.93	1	-1.47	-1.59	0.12	1.05e-16	8.3e-16	Tb927.6.5450	ID=exon_Tb927.6.5450-1;Name=exon;description=exon;size=1473;Parent=rna_Tb927.6.5450-1	Other
28337	6.7	6.89	6.35	6.24	-1.14	-1.45	-1.57	0.12	9.37e-16	6.34e-15	Tb927.7.6780	ID=exon_Tb927.7.6780-1;Name=exon;description=exon;size=2709;Parent=rna_Tb927.7.6780-1	Other
27873	2.48	2.72	2.21	2.1	-1.18	-1.42	-1.54	0.12	3.98e-11	1.45e-10	Tb927.4.5610	ID=exon_Tb927.4.5610-1;Name=exon;description=exon;size=1670;Parent=rna_Tb927.4.5610-1	Other
44845	11.65	11.85	11.37	11.25	-1.16	-1.4	-1.52	0.12	1.65e-18	1.71e-17	Tb927.9.8070	ID=exon_Tb927.9.8070-1;Name=exon;description=exon;size=722;Parent=rna_Tb927.9.8070-1	Other
27113	7.33	7.25	6.92	6.79	1.06	-1.25	-1.37	0.12	7.31e-08	1.78e-07	Tb927.11.13090	ID=exon_Tb927.11.13090-1;Name=exon;description=exon;size=1793;Parent=rna_Tb927.11.13090-1	Other
25028	3.69	3.49	3.19	3.05	1.15	-1.23	-1.35	0.12	3.76e-06	7.48e-06	Tb11.v4.0027	ID=gene10083;Name=Tb11.v4.0027;Note=variant surface glycoprotein (VSG%2C pseudogene)%2C putative;gbkey=Gene;locus_tag=Tb11.v4.0027;pseudo=true	Other
26332	7.61	7.89	7.63	7.49	-1.22	-1.2	-1.32	0.12	3.14e-08	7.98e-08	Tb11.v5.0899	ID=exon_Tb11.v5.0899-1;Name=exon;description=exon;size=501;Parent=rna_Tb11.v5.0899-1	Other
44736	7.78	7.66	7.41	7.27	1.08	-1.19	-1.31	0.12	8.01e-08	1.94e-07	Tb927.9.5220	ID=exon_Tb927.9.5220-1;Name=exon;description=exon;size=386;Parent=rna_Tb927.9.5220-1	Other
26841	8.2	8.21	7.96	7.83	-1	-1.18	-1.3	0.12	3.63e-08	9.18e-08	Tb927.10.15700	ID=exon_Tb927.10.15700-1;Name=exon;description=exon;size=11329;Parent=rna_Tb927.10.15700-1	Other
25891	7.15	6.91	6.7	6.56	1.18	-1.15	-1.27	0.12	7.32e-05	0.0001	Tb11.v5.0378	ID=exon_Tb11.v5.0378-1;Name=exon;description=exon;size=4350;Parent=rna_Tb11.v5.0378-1	Other
41856	8.26	8.46	8.25	8.12	-1.15	-1.15	-1.27	0.12	0.0001	0.0002	Tb927.11.950	ID=exon_Tb927.11.950-1;Name=exon;description=exon;size=3224;Parent=rna_Tb927.11.950-1	Other
43556	7.93	7.87	7.68	7.53	1.05	-1.14	-1.26	0.12	2.09e-05	3.8e-05	Tb927.7.2080	ID=exon_Tb927.7.2080-1;Name=exon;description=exon;size=3371;Parent=rna_Tb927.7.2080-1	Other
39634	8.46	8.42	8.25	8.1	1.03	-1.13	-1.25	0.12	7.85e-09	2.15e-08	Tb927.10.9440	ID=exon_Tb927.10.9440-1;Name=exon;description=exon;size=3439;Parent=rna_Tb927.10.9440-1	Other
40486	7.25	7.22	7.05	6.9	1.01	-1.13	-1.25	0.12	0.0002	0.0003	Tb927.10.7630	ID=exon_Tb927.10.7630-1;Name=exon;description=exon;size=3116;Parent=rna_Tb927.10.7630-1	Other
42687	8.29	8.2	8.2	8.04	1.07	-1	-1.12	0.12	0.0477	0.0577	Tb927.4.3930	ID=exon_Tb927.4.3930-1;Name=exon;description=exon;size=2496;Parent=rna_Tb927.4.3930-1	Other
40488	8.16	8.07	8.23	8.08	1.06	1.12	1	0.12	0.0034	0.0047	Tb927.10.7670	ID=exon_Tb927.10.7670-1;Name=exon;description=exon;size=1702;Parent=rna_Tb927.10.7670-1	Other
42921	8.05	8.19	8.35	8.19	-1.1	1.12	1	0.12	0.013	0.0169	Tb927.5.2140	ID=exon_Tb927.5.2140-1;Name=exon;description=exon;size=3196;Parent=rna_Tb927.5.2140-1	Other
25820	6.26	5.99	6.31	6.17	1.2	1.25	1.13	0.12	0.0004	0.0006	Tb11.v5.0274	ID=exon_Tb11.v5.0274-1;Name=exon;description=exon;size=1842;Parent=rna_Tb11.v5.0274-1	Other
26782	8.78	8.82	9.15	9	-1.03	1.25	1.13	0.12	3.44e-08	8.71e-08	Tb927.10.12660	ID=exon_Tb927.10.12660-1;Name=exon;description=exon;size=2979;Parent=rna_Tb927.10.12660-1	Other
40876	8.39	8.12	8.45	8.31	1.21	1.26	1.14	0.12	2.57e-05	4.63e-05	Tb927.11.12680	ID=exon_Tb927.11.12680-1;Name=exon;description=exon;size=742;Parent=rna_Tb927.11.12680-1	Other
40262	8.32	8.2	8.53	8.39	1.09	1.26	1.14	0.12	6.75e-10	2.1e-09	Tb927.10.4170	ID=exon_Tb927.10.4170-1;Name=exon;description=exon;size=8389;Parent=rna_Tb927.10.4170-1	Other
42018	7.65	7.65	7.99	7.85	-1	1.26	1.14	0.12	3.18e-11	1.17e-10	Tb927.2.5020	ID=exon_Tb927.2.5020-1;Name=exon;description=exon;size=2277;Parent=rna_Tb927.2.5020-1	Other
27378	7.49	7.58	7.91	7.77	-1.07	1.26	1.14	0.12	1.21e-09	3.65e-09	Tb927.11.3190	ID=exon_Tb927.11.3190-1;Name=exon;description=exon;size=4953;Parent=rna_Tb927.11.3190-1	Other
43000	7.74	7.55	7.89	7.75	1.14	1.27	1.15	0.12	4.31e-08	1.08e-07	Tb927.5.3170	ID=exon_Tb927.5.3170-1;Name=exon;description=exon;size=2164;Parent=rna_Tb927.5.3170-1	Other
27385	7.45	7.47	7.82	7.68	-1.01	1.27	1.15	0.12	1.09e-11	4.27e-11	Tb927.11.3450	ID=exon_Tb927.11.3450-1;Name=exon;description=exon;size=2074;Parent=rna_Tb927.11.3450-1	Other
42015	6.72	6.48	6.84	6.69	1.19	1.28	1.16	0.12	1.15e-09	3.5e-09	Tb927.2.4970	ID=exon_Tb927.2.4970-1;Name=exon;description=exon;size=2035;Parent=rna_Tb927.2.4970-1	Other
39678	7.55	7.36	7.72	7.58	1.14	1.28	1.16	0.12	4.88e-10	1.55e-09	Tb927.10.10130	ID=exon_Tb927.10.10130-1;Name=exon;description=exon;size=1813;Parent=rna_Tb927.10.10130-1	Other
43064	6.84	6.71	7.06	6.92	1.1	1.28	1.16	0.12	5.6e-08	1.38e-07	Tb927.5.3930	ID=exon_Tb927.5.3930-1;Name=exon;description=exon;size=2077;Parent=rna_Tb927.5.3930-1	Other
42307	9.24	8.89	9.26	9.12	1.27	1.29	1.17	0.12	2.27e-07	5.21e-07	Tb927.3.4190	ID=exon_Tb927.3.4190-1;Name=exon;description=exon;size=1996;Parent=rna_Tb927.3.4190-1	Other
26445	7.81	7.55	7.92	7.77	1.2	1.29	1.17	0.12	2.35e-11	8.79e-11	Tb11.v5.1041	ID=exon_Tb11.v5.1041-1;Name=exon;description=exon;size=1455;Parent=rna_Tb11.v5.1041-1	Other
26989	8.09	8.12	8.51	8.37	-1.02	1.3	1.18	0.12	6.54e-12	2.62e-11	Tb927.10.7440	ID=exon_Tb927.10.7440-1;Name=exon;description=exon;size=2853;Parent=rna_Tb927.10.7440-1	Other
44783	8.15	7.83	8.23	8.1	1.25	1.32	1.2	0.12	1.42e-07	3.35e-07	Tb927.9.6460	ID=exon_Tb927.9.6460-1;Name=exon;description=exon;size=4863;Parent=rna_Tb927.9.6460-1	Other
26062	8.74	8.66	9.07	8.93	1.05	1.32	1.2	0.12	1.44e-10	4.9e-10	Tb11.v5.0604	ID=exon_Tb11.v5.0604-1;Name=exon;description=exon;size=2913;Parent=rna_Tb11.v5.0604-1	Other
40454	7.62	7.55	7.95	7.81	1.05	1.32	1.2	0.12	5.52e-13	2.54e-12	Tb927.10.7190	ID=exon_Tb927.10.7190-1;Name=exon;description=exon;size=823;Parent=rna_Tb927.10.7190-1	Other
40837	7.03	6.84	7.26	7.12	1.14	1.34	1.22	0.12	1.3e-08	3.47e-08	Tb927.11.12270	ID=exon_Tb927.11.12270-1;Name=exon;description=exon;size=1786;Parent=rna_Tb927.11.12270-1	Other
42646	6.59	6.5	6.92	6.79	1.06	1.34	1.22	0.12	6.15e-11	2.19e-10	Tb927.4.3390	ID=exon_Tb927.4.3390-1;Name=exon;description=exon;size=2428;Parent=rna_Tb927.4.3390-1	Other
26734	6.15	6.28	6.7	6.56	-1.09	1.34	1.22	0.12	1.55e-12	6.74e-12	Tb927.10.10800	ID=exon_Tb927.10.10800-1;Name=exon;description=exon;size=1359;Parent=rna_Tb927.10.10800-1	Other
41242	7.49	7.31	7.75	7.6	1.13	1.35	1.23	0.12	1.82e-10	6.1e-10	Tb927.11.1770	ID=exon_Tb927.11.1770-1;Name=exon;description=exon;size=1323;Parent=rna_Tb927.11.1770-1	Other
27481	6.97	6.91	7.35	7.21	1.04	1.35	1.23	0.12	3.63e-09	1.03e-08	Tb927.11.8980	ID=exon_Tb927.11.8980-1;Name=exon;description=exon;size=2460;Parent=rna_Tb927.11.8980-1	Other
42914	6.92	6.93	7.36	7.23	-1.01	1.35	1.23	0.12	7.82e-12	3.11e-11	Tb927.5.2070	ID=exon_Tb927.5.2070-1;Name=exon;description=exon;size=2189;Parent=rna_Tb927.5.2070-1	Other
40017	8.2	7.95	8.39	8.26	1.19	1.36	1.24	0.12	1.23e-10	4.22e-10	Tb927.10.14980	ID=exon_Tb927.10.14980-1;Name=exon;description=exon;size=3483;Parent=rna_Tb927.10.14980-1	Other
42740	7.8	7.78	8.23	8.09	1.01	1.36	1.24	0.12	3.65e-08	9.22e-08	Tb927.4.4590	ID=exon_Tb927.4.4590-1;Name=exon;description=exon;size=2914;Parent=rna_Tb927.4.4590-1	Other
40335	8.56	8.33	8.79	8.65	1.17	1.37	1.25	0.12	2.23e-07	5.13e-07	Tb927.10.5140	ID=exon_Tb927.10.5140-1;Name=exon;description=exon;size=4237;Parent=rna_Tb927.10.5140-1	Other
25744	7.87	7.67	8.12	7.99	1.16	1.37	1.25	0.12	1.4e-11	5.4e-11	Tb11.v5.0194	ID=exon_Tb11.v5.0194-1;Name=exon;description=exon;size=4446;Parent=rna_Tb11.v5.0194-1	Other
26994	6.95	6.86	7.32	7.18	1.06	1.37	1.25	0.12	3.49e-11	1.28e-10	Tb927.10.7580	ID=exon_Tb927.10.7580-1;Name=exon;description=exon;size=3044;Parent=rna_Tb927.10.7580-1	Other
26613	7.37	7.43	7.89	7.75	-1.04	1.37	1.25	0.12	9.77e-15	5.72e-14	Tb927.1.4040	ID=exon_Tb927.1.4040-1;Name=exon;description=exon;size=1620;Parent=rna_Tb927.1.4040-1	Other
40418	8.94	8.6	9.19	9.08	1.26	1.51	1.39	0.12	1.6e-12	6.97e-12	Tb927.10.6640	ID=exon_Tb927.10.6640-1;Name=exon;description=exon;size=2101;Parent=rna_Tb927.10.6640-1	Other
43689	7.83	7.5	8.12	8.01	1.26	1.54	1.42	0.12	1.19e-16	9.3e-16	Tb927.7.460	ID=exon_Tb927.7.460-1;Name=exon;description=exon;size=1891;Parent=rna_Tb927.7.460-1	Other
28414	7.48	7.41	8.04	7.92	1.05	1.55	1.43	0.12	1.68e-10	5.66e-10	Tb927.8.2850	ID=exon_Tb927.8.2850-1;Name=exon;description=exon;size=1761;Parent=rna_Tb927.8.2850-1	Other
43883	7.88	7.66	8.31	8.2	1.17	1.58	1.46	0.12	1.38e-15	9.1e-15	Tb927.7.6610	ID=exon_Tb927.7.6610-1;Name=exon;description=exon;size=3574;Parent=rna_Tb927.7.6610-1	Other
43144	7.92	7.75	8.4	8.29	1.13	1.58	1.46	0.12	1.51e-15	9.9e-15	Tb927.6.1160	ID=exon_Tb927.6.1160-1;Name=exon;description=exon;size=2282;Parent=rna_Tb927.6.1160-1	Other
44163	7.09	6.77	7.46	7.36	1.25	1.62	1.5	0.12	1.02e-21	1.68e-20	Tb927.8.3700	ID=exon_Tb927.8.3700-1;Name=exon;description=exon;size=5685;Parent=rna_Tb927.8.3700-1	Other
25718	7.22	7.07	7.89	7.79	1.11	1.77	1.65	0.12	1.06e-20	1.5e-19	Tb11.v5.0163	ID=exon_Tb11.v5.0163-1;Name=exon;description=exon;size=1377;Parent=rna_Tb11.v5.0163-1	Other
42232	8.14	8.14	8.98	8.89	1	1.8	1.68	0.12	1.5e-33	1.79e-31	Tb927.3.3220	ID=exon_Tb927.3.3220-1;Name=exon;description=exon;size=2857;Parent=rna_Tb927.3.3220-1	Other
28245	9.64	10.08	9.27	9.17	-1.36	-1.76	-1.88	0.12	2.37e-16	1.78e-15	Tb927.7.2370	ID=exon_Tb927.7.2370-1;Name=exon;description=exon;size=589;Parent=rna_Tb927.7.2370-1	Other
26847	6.35	6.31	5.9	5.77	1.02	-1.33	-1.45	0.12	1.55e-09	4.62e-09	Tb927.10.16000	ID=exon_Tb927.10.16000-1;Name=exon;description=exon;size=4309;Parent=rna_Tb927.10.16000-1	Other
27137	8.97	9.26	8.89	8.77	-1.22	-1.29	-1.41	0.12	4.09e-09	1.16e-08	Tb927.11.14130	ID=exon_Tb927.11.14130-1;Name=exon;description=exon;size=673;Parent=rna_Tb927.11.14130-1	Other
44883	8.61	8.21	7.87	7.74	1.32	-1.27	-1.39	0.12	1.45e-17	1.3e-16	Tb927.9.8990	ID=exon_Tb927.9.8990-1;Name=exon;description=exon;size=2190;Parent=rna_Tb927.9.8990-1	Other
39992	8.25	8.61	8.26	8.13	-1.28	-1.27	-1.39	0.12	5.09e-10	1.61e-09	Tb927.10.14630	ID=exon_Tb927.10.14630-1;Name=exon;description=exon;size=1217;Parent=rna_Tb927.10.14630-1	Other
26504	7.7	7.66	7.54	7.38	1.03	-1.09	-1.21	0.12	8.5e-07	1.82e-06	Tb927.1.1910	ID=exon_Tb927.1.1910-1;Name=exon;description=exon;size=4057;Parent=rna_Tb927.1.1910-1	Other
44027	7.96	8.07	7.95	7.79	-1.08	-1.09	-1.21	0.12	0.0002	0.0003	Tb927.8.1950	ID=exon_Tb927.8.1950-1;Name=exon;description=exon;size=3103;Parent=rna_Tb927.8.1950-1	Other
44202	6.8	7.15	7.02	6.87	-1.27	-1.09	-1.21	0.12	1.41e-05	2.61e-05	Tb927.8.4280	ID=exon_Tb927.8.4280-1;Name=exon;description=exon;size=1447;Parent=rna_Tb927.8.4280-1	Other
43004	8.19	7.88	7.76	7.61	1.25	-1.08	-1.2	0.12	7.62e-13	3.45e-12	Tb927.5.3220	ID=exon_Tb927.5.3220-1;Name=exon;description=exon;size=1741;Parent=rna_Tb927.5.3220-1	Other
41304	8.67	8.58	8.5	8.34	1.06	-1.06	-1.18	0.12	5.42e-06	1.05e-05	Tb927.11.2490	ID=exon_Tb927.11.2490-1;Name=exon;description=exon;size=5429;Parent=rna_Tb927.11.2490-1	Other
28249	7.59	7.57	7.5	7.35	1.01	-1.05	-1.17	0.12	0.0034	0.0047	Tb927.7.2440	ID=exon_Tb927.7.2440-1;Name=exon;description=exon;size=891;Parent=rna_Tb927.7.2440-1	Other
43885	7.8	7.56	7.51	7.35	1.18	-1.04	-1.16	0.12	1.51e-05	2.78e-05	Tb927.7.6640	ID=exon_Tb927.7.6640-1;Name=exon;description=exon;size=6394;Parent=rna_Tb927.7.6640-1	Other
25831	7.85	7.65	7.59	7.43	1.15	-1.04	-1.16	0.12	3.33e-06	6.66e-06	Tb11.v5.0289	ID=exon_Tb11.v5.0289-1;Name=exon;description=exon;size=5496;Parent=rna_Tb11.v5.0289-1	Other
25840	7.87	7.86	7.82	7.66	1.01	-1.03	-1.15	0.12	0.0005	0.0008	Tb11.v5.0304	ID=exon_Tb11.v5.0304-1;Name=exon;description=exon;size=1101;Parent=rna_Tb11.v5.0304-1	Other
44913	9.16	8.98	8.97	8.8	1.13	-1.01	-1.13	0.12	0.0009	0.0013	Tb927.9.9520	ID=exon_Tb927.9.9520-1;Name=exon;description=exon;size=1787;Parent=rna_Tb927.9.9520-1	Other
39709	7.04	7.02	7.19	7.02	1.02	1.13	1.01	0.12	0.0172	0.0219	Tb927.10.10730	ID=exon_Tb927.10.10730-1;Name=exon;description=exon;size=4553;Parent=rna_Tb927.10.10730-1	Other
40046	9.48	9.5	9.68	9.51	-1.01	1.13	1.01	0.12	0.0206	0.0261	Tb927.10.15490	ID=exon_Tb927.10.15490-1;Name=exon;description=exon;size=1929;Parent=rna_Tb927.10.15490-1	Other
43579	9.16	9.3	9.5	9.35	-1.11	1.15	1.03	0.12	0.0008	0.0012	Tb927.7.2330	ID=exon_Tb927.7.2330-1;Name=exon;description=exon;size=3300;Parent=rna_Tb927.7.2330-1	Other
44983	9.46	9.3	9.51	9.35	1.12	1.16	1.04	0.12	0.0125	0.0163	Tb927.9.11000	ID=exon_Tb927.9.11000-1;Name=exon;description=exon;size=1125;Parent=rna_Tb927.9.11000-1	Other
44834	7.59	7.6	7.82	7.65	-1	1.16	1.04	0.12	0.004	0.0055	Tb927.9.7760	ID=exon_Tb927.9.7760-1;Name=exon;description=exon;size=3236;Parent=rna_Tb927.9.7760-1	Other
26762	7.97	7.85	8.08	7.92	1.08	1.17	1.05	0.12	0.0002	0.0004	Tb927.10.11910	ID=exon_Tb927.10.11910-1;Name=exon;description=exon;size=1596;Parent=rna_Tb927.10.11910-1	Other
44723	7.46	7.29	7.53	7.38	1.12	1.18	1.06	0.12	0.001	0.0015	Tb927.9.4900	ID=exon_Tb927.9.4900-1;Name=exon;description=exon;size=3868;Parent=rna_Tb927.9.4900-1	Other
42183	7.98	7.9	8.13	7.99	1.05	1.18	1.06	0.12	0.0148	0.0191	Tb927.3.2620	ID=exon_Tb927.3.2620-1;Name=exon;description=exon;size=7519;Parent=rna_Tb927.3.2620-1	Other
43175	8.35	8.05	8.29	8.15	1.23	1.19	1.07	0.12	1.48e-05	2.74e-05	Tb927.6.1640	ID=exon_Tb927.6.1640-1;Name=exon;description=exon;size=2474;Parent=rna_Tb927.6.1640-1	Other
43902	7.97	8.22	8.49	8.33	-1.18	1.2	1.08	0.12	0.0001	0.0002	Tb927.7.6830	ID=exon_Tb927.7.6830-1;Name=exon;description=exon;size=1431;Parent=rna_Tb927.7.6830-1	Other
25989	7.53	7.47	7.74	7.59	1.05	1.21	1.09	0.12	2.17e-07	5e-07	Tb11.v5.0515	ID=exon_Tb11.v5.0515-1;Name=exon;description=exon;size=2268;Parent=rna_Tb11.v5.0515-1	Other
43190	6.32	6.49	6.77	6.61	-1.12	1.21	1.09	0.12	0.0026	0.0037	Tb927.6.1880	ID=exon_Tb927.6.1880-1;Name=exon;description=exon;size=1961;Parent=rna_Tb927.6.1880-1	Other
44582	8.07	7.85	8.13	7.98	1.17	1.22	1.1	0.12	6.67e-09	1.84e-08	Tb927.9.15490	ID=exon_Tb927.9.15490-1;Name=exon;description=exon;size=1416;Parent=rna_Tb927.9.15490-1	Other
28284	8.04	8.03	8.32	8.17	1	1.22	1.1	0.12	1.24e-09	3.76e-09	Tb927.7.4150	ID=exon_Tb927.7.4150-1;Name=exon;description=exon;size=3501;Parent=rna_Tb927.7.4150-1	Other
28295	7.48	7.05	7.36	7.21	1.35	1.24	1.12	0.12	5.76e-07	1.26e-06	Tb927.7.530	ID=exon_Tb927.7.530-1;Name=exon;description=exon;size=4689;Parent=rna_Tb927.7.530-1	Other
40274	8.05	7.77	8.09	7.94	1.21	1.24	1.12	0.12	6.57e-05	0.0001	Tb10.v4.0044	ID=exon_Tb10.v4.0044-1;Name=exon;description=exon;size=2116;Parent=rna_Tb10.v4.0044-1	Other
41853	8.82	8.8	9.11	8.96	1.01	1.24	1.12	0.12	4.64e-10	1.48e-09	Tb927.11.9290	ID=exon_Tb927.11.9290-1;Name=exon;description=exon;size=5343;Parent=rna_Tb927.11.9290-1	Other
42887	10.07	9.43	9.91	9.77	1.56	1.39	1.27	0.12	6.74e-12	2.7e-11	Tb927.5.1730	ID=exon_Tb927.5.1730-1;Name=exon;description=exon;size=639;Parent=rna_Tb927.5.1730-1	Other
41171	7.79	7.48	7.95	7.83	1.24	1.39	1.27	0.12	1.34e-12	5.9e-12	Tb927.11.16230	ID=exon_Tb927.11.16230-1;Name=exon;description=exon;size=3121;Parent=rna_Tb927.11.16230-1	Other
43517	8.39	7.9	8.4	8.27	1.4	1.41	1.29	0.12	5.69e-10	1.79e-09	Tb927.7.1540	ID=exon_Tb927.7.1540-1;Name=exon;description=exon;size=1077;Parent=rna_Tb927.7.1540-1	Other
44912	10.15	10.1	10.6	10.47	1.03	1.41	1.29	0.12	1.19e-16	9.27e-16	Tb927.9.9450	ID=exon_Tb927.9.9450-1;Name=exon;description=exon;size=3254;Parent=rna_Tb927.9.9450-1	Other
44753	6.91	6.9	7.39	7.27	1.01	1.41	1.29	0.12	1.5e-09	4.48e-09	Tb927.9.5670	ID=exon_Tb927.9.5670-1;Name=exon;description=exon;size=195;Parent=rna_Tb927.9.5670-1	Other
42351	8.61	8.59	9.09	8.95	1.01	1.41	1.29	0.12	3.62e-11	1.32e-10	Tb927.3.4840	ID=exon_Tb927.3.4840-1;Name=exon;description=exon;size=3218;Parent=rna_Tb927.3.4840-1	Other
41149	7.61	7.51	8.01	7.89	1.07	1.42	1.3	0.12	1.07e-13	5.44e-13	Tb927.11.15990	ID=exon_Tb927.11.15990-1;Name=exon;description=exon;size=3832;Parent=rna_Tb927.11.15990-1	Other
40306	6.94	6.99	7.51	7.38	-1.03	1.43	1.31	0.12	1.74e-12	7.54e-12	Tb927.10.4790	ID=exon_Tb927.10.4790-1;Name=exon;description=exon;size=506;Parent=rna_Tb927.10.4790-1	Other
41397	7.46	7.26	7.78	7.66	1.15	1.44	1.32	0.12	6.01e-18	5.69e-17	Tb927.11.3510	ID=exon_Tb927.11.3510-1;Name=exon;description=exon;size=3259;Parent=rna_Tb927.11.3510-1	Other
40309	6.77	6.63	7.16	7.04	1.1	1.44	1.32	0.12	7.27e-08	1.77e-07	Tb927.10.4810	ID=exon_Tb927.10.4810-1;Name=exon;description=exon;size=939;Parent=rna_Tb927.10.4810-1	Other
40018	8.94	8.62	9.16	9.04	1.25	1.45	1.33	0.12	9.76e-16	6.58e-15	Tb927.10.14990	ID=exon_Tb927.10.14990-1;Name=exon;description=exon;size=2962;Parent=rna_Tb927.10.14990-1	Other
26309	8.91	8.94	9.47	9.35	-1.02	1.45	1.33	0.12	3.02e-12	1.27e-11	Tb11.v5.0875	ID=exon_Tb11.v5.0875-1;Name=exon;description=exon;size=1788;Parent=rna_Tb11.v5.0875-1	Other
28877	7.92	7.84	8.38	8.26	1.06	1.46	1.34	0.12	1.63e-14	9.25e-14	Tb927.9.2980	ID=exon_Tb927.9.2980-1;Name=exon;description=exon;size=724;Parent=rna_Tb927.9.2980-1	Other
40290	7.66	7.46	8.02	7.9	1.15	1.47	1.35	0.12	3.56e-10	1.15e-09	Tb927.10.4620	ID=exon_Tb927.10.4620-1;Name=exon;description=exon;size=445;Parent=rna_Tb927.10.4620-1	Other
44920	8.79	8.44	9.01	8.88	1.27	1.48	1.36	0.12	1.93e-16	1.47e-15	Tb927.9.9640	ID=exon_Tb927.9.9640-1;Name=exon;description=exon;size=3007;Parent=rna_Tb927.9.9640-1	Other
27567	7.73	7.7	8.26	8.14	1.02	1.48	1.36	0.12	1.27e-12	5.62e-12	Tb927.2.5860	ID=exon_Tb927.2.5860-1;Name=exon;description=exon;size=3853;Parent=rna_Tb927.2.5860-1	Other
41654	8.75	8.46	9.04	8.92	1.22	1.49	1.37	0.12	1.05e-11	4.11e-11	Tb927.11.6570	ID=exon_Tb927.11.6570-1;Name=exon;description=exon;size=2866;Parent=rna_Tb927.11.6570-1	Other
39854	8.36	7.98	8.77	8.67	1.3	1.73	1.61	0.12	5.66e-29	3.22e-27	Tb927.10.12870	ID=exon_Tb927.10.12870-1;Name=exon;description=exon;size=4167;Parent=rna_Tb927.10.12870-1	Other
39536	7.23	7.04	7.96	7.87	1.14	1.9	1.78	0.12	1.84e-24	4.88e-23	Tb927.1.3050	ID=exon_Tb927.1.3050-1;Name=exon;description=exon;size=1947;Parent=rna_Tb927.1.3050-1	Other
42172	8.45	8.12	9.35	9.27	1.26	2.34	2.22	0.12	7.01e-27	2.7e-25	Tb927.3.2400	ID=exon_Tb927.3.2400-1;Name=exon;description=exon;size=1258;Parent=rna_Tb927.3.2400-1	Other
27440	10.35	10.47	9.67	9.59	-1.09	-1.74	-1.85	0.11	1.52e-17	1.35e-16	Tb927.11.6500	ID=exon_Tb927.11.6500-1;Name=exon;description=exon;size=861;Parent=rna_Tb927.11.6500-1	Other
39523	9.11	8.98	8.39	8.29	1.09	-1.5	-1.61	0.11	2.08e-20	2.86e-19	Tb927.1.2670	ID=exon_Tb927.1.2670-1;Name=exon;description=exon;size=1954;Parent=rna_Tb927.1.2670-1	Other
28483	10	10.24	9.75	9.64	-1.18	-1.4	-1.51	0.11	3.27e-15	2.03e-14	Tb927.8.6160	ID=exon_Tb927.8.6160-1;Name=exon;description=exon;size=781;Parent=rna_Tb927.8.6160-1	Other
25932	7.09	7.55	7.06	6.96	-1.38	-1.4	-1.51	0.11	5.79e-07	1.27e-06	Tb11.v5.0432	ID=exon_Tb11.v5.0432-1;Name=exon;description=exon;size=4554;Parent=rna_Tb11.v5.0432-1	Other
26824	9.03	9.31	8.84	8.74	-1.21	-1.38	-1.49	0.11	3.68e-10	1.19e-09	Tb927.10.1480	ID=exon_Tb927.10.1480-1;Name=exon;description=exon;size=477;Parent=rna_Tb927.10.1480-1	Other
44686	6.4	6.4	6.08	5.96	-1	-1.25	-1.36	0.11	1.13e-08	3.03e-08	Tb927.9.3750	ID=exon_Tb927.9.3750-1;Name=exon;description=exon;size=617;Parent=rna_Tb927.9.3750-1	Other
25856	9.35	9.37	9.07	8.95	-1.01	-1.23	-1.34	0.11	7.76e-13	3.51e-12	Tb11.v5.0326	ID=exon_Tb11.v5.0326-1;Name=exon;description=exon;size=909;Parent=rna_Tb11.v5.0326-1	Other
39518	6.86	7.06	6.83	6.71	-1.15	-1.17	-1.28	0.11	1.2e-05	2.24e-05	Tb927.1.2420	ID=exon_Tb927.1.2420-1;Name=exon;description=exon;size=1012;Parent=rna_Tb927.1.2420-1	Other
45068	6.25	6.22	6.02	5.89	1.02	-1.15	-1.26	0.11	0.0006	0.0009	Tb927.9.12870	ID=exon_Tb927.9.12870-1;Name=exon;description=exon;size=432;Parent=rna_Tb927.9.12870-1	Other
25524	2.27	1.96	1.94	1.79	1.24	-1.01	-1.12	0.11	1.09e-06	2.3e-06	Tb10.v4.0242	ID=exon_Tb10.v4.0242-1;Name=exon;description=exon;size=447;Parent=rna_Tb10.v4.0242-1	Other
26606	6.25	6.01	5.99	5.85	1.18	-1.01	-1.12	0.11	0.0018	0.0026	Tb927.1.3890	ID=exon_Tb927.1.3890-1;Name=exon;description=exon;size=486;Parent=rna_Tb927.1.3890-1	Other
26459	9.04	9.06	9.2	9.06	-1.01	1.11	1	0.11	0.0187	0.0238	Tb11.v5.1057	ID=exon_Tb11.v5.1057-1;Name=exon;description=exon;size=1242;Parent=rna_Tb11.v5.1057-1	Other
42464	8.79	9.01	9.17	9.03	-1.17	1.12	1.01	0.11	1.06e-05	1.99e-05	Tb927.3.1030	ID=exon_Tb927.3.1030-1;Name=exon;description=exon;size=1780;Parent=rna_Tb927.3.1030-1	Other
41595	7.72	7.26	7.57	7.43	1.38	1.24	1.13	0.11	5.22e-08	1.29e-07	Tb927.11.5880	ID=exon_Tb927.11.5880-1;Name=exon;description=exon;size=2819;Parent=rna_Tb927.11.5880-1	Other
43158	8.54	8.23	8.55	8.41	1.24	1.24	1.13	0.11	3.5e-10	1.13e-09	Tb927.6.1460	ID=exon_Tb927.6.1460-1;Name=exon;description=exon;size=2448;Parent=rna_Tb927.6.1460-1	Other
41271	9.08	8.9	9.21	9.08	1.13	1.24	1.13	0.11	3.73e-09	1.06e-08	Tb927.11.2140	ID=exon_Tb927.11.2140-1;Name=exon;description=exon;size=4395;Parent=rna_Tb927.11.2140-1	Other
26607	7.8	7.7	8.01	7.88	1.07	1.24	1.13	0.11	4.3e-08	1.08e-07	Tb927.1.3910	ID=exon_Tb927.1.3910-1;Name=exon;description=exon;size=2724;Parent=rna_Tb927.1.3910-1	Other
27483	7.49	7.47	7.77	7.64	1.02	1.24	1.13	0.11	1.27e-05	2.37e-05	Tb927.11.9150	ID=exon_Tb927.11.9150-1;Name=exon;description=exon;size=5537;Parent=rna_Tb927.11.9150-1	Other
43769	7.59	7.57	7.9	7.76	1.01	1.25	1.14	0.11	4.95e-08	1.23e-07	Tb927.7.5110	ID=exon_Tb927.7.5110-1;Name=exon;description=exon;size=2090;Parent=rna_Tb927.7.5110-1	Other
44737	7.1	7.11	7.43	7.29	-1	1.25	1.14	0.11	6.18e-07	1.35e-06	Tb927.9.5240	ID=exon_Tb927.9.5240-1;Name=exon;description=exon;size=2913;Parent=rna_Tb927.9.5240-1	Other
44830	6.37	6.4	6.73	6.59	-1.02	1.25	1.14	0.11	7e-07	1.52e-06	Tb927.9.7700	ID=exon_Tb927.9.7700-1;Name=exon;description=exon;size=2712;Parent=rna_Tb927.9.7700-1	Other
44228	7.8	7.86	8.19	8.05	-1.04	1.25	1.14	0.11	9.75e-10	2.98e-09	Tb927.8.4570	ID=exon_Tb927.8.4570-1;Name=exon;description=exon;size=1779;Parent=rna_Tb927.8.4570-1	Other
40231	7.2	6.98	7.31	7.18	1.17	1.26	1.15	0.11	7.36e-08	1.79e-07	Tb927.10.3730	ID=exon_Tb927.10.3730-1;Name=exon;description=exon;size=2280;Parent=rna_Tb927.10.3730-1	Other
39952	6.17	6.19	6.52	6.39	-1.01	1.26	1.15	0.11	7.29e-06	1.39e-05	Tb927.10.1370	ID=exon_Tb927.10.1370-1;Name=exon;description=exon;size=1134;Parent=rna_Tb927.10.1370-1	Other
26006	6.18	5.96	6.31	6.18	1.16	1.27	1.16	0.11	1.46e-06	3.04e-06	Tb11.v5.0535	ID=exon_Tb11.v5.0535-1;Name=exon;description=exon;size=1425;Parent=rna_Tb11.v5.0535-1	Other
27615	7.58	7.53	7.87	7.75	1.03	1.27	1.16	0.11	1.94e-06	4e-06	Tb927.3.1480	ID=exon_Tb927.3.1480-1;Name=exon;description=exon;size=888;Parent=rna_Tb927.3.1480-1	Other
44047	7.58	7.12	7.48	7.34	1.37	1.28	1.17	0.11	7.91e-09	2.16e-08	Tb927.8.2200	ID=exon_Tb927.8.2200-1;Name=exon;description=exon;size=1012;Parent=rna_Tb927.8.2200-1	Other
28058	7.77	7.46	7.82	7.69	1.24	1.29	1.18	0.11	7e-10	2.18e-09	Tb927.6.1110	ID=exon_Tb927.6.1110-1;Name=exon;description=exon;size=3291;Parent=rna_Tb927.6.1110-1	Other
40927	8.01	7.91	8.27	8.15	1.07	1.29	1.18	0.11	2.17e-05	3.94e-05	Tb927.11.13360	ID=exon_Tb927.11.13360-1;Name=exon;description=exon;size=4078;Parent=rna_Tb927.11.13360-1	Other
41746	7.47	7.38	7.76	7.62	1.06	1.3	1.19	0.11	9.02e-08	2.17e-07	Tb927.11.810	ID=exon_Tb927.11.810-1;Name=exon;description=exon;size=2679;Parent=rna_Tb927.11.810-1	Other
41666	7.02	6.8	7.2	7.07	1.16	1.31	1.2	0.11	5.38e-07	1.18e-06	Tb927.11.6740	ID=exon_Tb927.11.6740-1;Name=exon;description=exon;size=2194;Parent=rna_Tb927.11.6740-1	Other
40872	8.5	8.39	8.78	8.65	1.08	1.31	1.2	0.11	1.45e-11	5.57e-11	Tb927.11.12640	ID=exon_Tb927.11.12640-1;Name=exon;description=exon;size=3134;Parent=rna_Tb927.11.12640-1	Other
43024	8.07	8.18	8.58	8.44	-1.08	1.31	1.2	0.11	7.69e-11	2.71e-10	Tb927.5.3480	ID=exon_Tb927.5.3480-1;Name=exon;description=exon;size=2237;Parent=rna_Tb927.5.3480-1	Other
42085	7.69	7.84	8.23	8.11	-1.11	1.31	1.2	0.11	7.21e-11	2.55e-10	Tb927.3.1200	ID=exon_Tb927.3.1200-1;Name=exon;description=exon;size=4154;Parent=rna_Tb927.3.1200-1	Other
39692	8.26	7.89	8.3	8.18	1.3	1.33	1.22	0.11	3.86e-10	1.24e-09	Tb927.10.10350	ID=exon_Tb927.10.10350-1;Name=exon;description=exon;size=3531;Parent=rna_Tb927.10.10350-1	Other
43953	6.29	5.93	6.38	6.26	1.29	1.37	1.26	0.11	8.37e-06	1.59e-05	Tb927.7.880	ID=exon_Tb927.7.880-1;Name=exon;description=exon;size=1220;Parent=rna_Tb927.7.880-1	Other
42068	7.28	7	7.57	7.46	1.22	1.49	1.38	0.11	1.72e-07	4.01e-07	Tb927.2.1600	ID=exon_Tb927.2.1600-1;Name=exon;description=exon;size=1793;Parent=rna_Tb927.2.1600-1	Other
26105	7.48	7.84	8.42	8.3	-1.29	1.49	1.38	0.11	2.77e-20	3.75e-19	Tb11.v5.0648	ID=exon_Tb11.v5.0648-1;Name=exon;description=exon;size=2172;Parent=rna_Tb11.v5.0648-1	Other
40317	8.57	8.29	8.88	8.77	1.21	1.5	1.39	0.11	6.42e-20	8.16e-19	Tb927.10.4900	ID=exon_Tb927.10.4900-1;Name=exon;description=exon;size=1648;Parent=rna_Tb927.10.4900-1	Other
43548	6.97	6.77	7.35	7.25	1.15	1.5	1.39	0.11	2.05e-14	1.15e-13	Tb927.7.1900	ID=exon_Tb927.7.1900-1;Name=exon;description=exon;size=1036;Parent=rna_Tb927.7.1900-1	Other
43590	7.94	7.56	8.17	8.06	1.3	1.53	1.42	0.11	6.21e-17	5.09e-16	Tb927.7.2500	ID=exon_Tb927.7.2500-1;Name=exon;description=exon;size=2713;Parent=rna_Tb927.7.2500-1	Other
39540	7.48	7.13	7.74	7.64	1.27	1.53	1.42	0.11	4.43e-14	2.35e-13	Tb927.1.3130	ID=exon_Tb927.1.3130-1;Name=exon;description=exon;size=1624;Parent=rna_Tb927.1.3130-1	Other
43145	8.3	7.82	8.45	8.35	1.4	1.55	1.44	0.11	1.67e-14	9.49e-14	Tb927.6.1170	ID=exon_Tb927.6.1170-1;Name=exon;description=exon;size=1612;Parent=rna_Tb927.6.1170-1	Other
42336	8.55	8.49	9.13	9.03	1.04	1.56	1.45	0.11	2.5e-18	2.49e-17	Tb927.3.4600	ID=exon_Tb927.3.4600-1;Name=exon;description=exon;size=4519;Parent=rna_Tb927.3.4600-1	Other
39859	6.94	6.57	7.39	7.29	1.3	1.76	1.65	0.11	2.82e-23	6.17e-22	Tb927.10.12930	ID=exon_Tb927.10.12930-1;Name=exon;description=exon;size=1286;Parent=rna_Tb927.10.12930-1	Other
43995	7.71	7.65	8.47	8.38	1.04	1.76	1.65	0.11	9.02e-25	2.52e-23	Tb927.8.1530	ID=exon_Tb927.8.1530-1;Name=exon;description=exon;size=2502;Parent=rna_Tb927.8.1530-1	Other
28865	5.43	5.51	4.07	4.01	-1.05	-2.7	-2.81	0.11	1.18e-21	1.94e-20	Tb927.9.2750	ID=exon_Tb927.9.2750-1;Name=exon;description=exon;size=352;Parent=rna_Tb927.9.2750-1	Other
28895	3.69	3.67	2.7	2.62	1.02	-1.96	-2.07	0.11	3.2e-13	1.52e-12	Tb927.9.3450	ID=exon_Tb927.9.3450-1;Name=exon;description=exon;size=462;Parent=rna_Tb927.9.3450-1	Other
26525	7.56	7.98	7.09	7	-1.34	-1.86	-1.97	0.11	2.3e-26	8.17e-25	Tb927.1.2290	ID=exon_Tb927.1.2290-1;Name=exon;description=exon;size=342;Parent=rna_Tb927.1.2290-1	Other
44513	8.68	8.91	8.26	8.16	-1.17	-1.57	-1.68	0.11	1.01e-15	6.79e-15	Tb927.8.8290	ID=exon_Tb927.8.8290-1;Name=exon;description=exon;size=3150;Parent=rna_Tb927.8.8290-1	Other
28922	6.06	6.45	5.82	5.71	-1.31	-1.55	-1.66	0.11	1.63e-13	8.04e-13	Tb927.9.4180	ID=exon_Tb927.9.4180-1;Name=exon;description=exon;size=312;Parent=rna_Tb927.9.4180-1	Other
40744	8.68	8.59	8.17	8.06	1.06	-1.34	-1.45	0.11	2.25e-16	1.69e-15	Tb927.11.1150	ID=exon_Tb927.11.1150-1;Name=exon;description=exon;size=2491;Parent=rna_Tb927.11.1150-1	Other
27504	2.89	3.21	2.81	2.69	-1.25	-1.32	-1.43	0.11	5.43e-08	1.34e-07	Tb927.2.1310	ID=exon_Tb927.2.1310-1;Name=exon;description=exon;size=4345;Parent=rna_Tb927.2.1310-1	Other
26603	8.33	8.15	7.77	7.65	1.13	-1.31	-1.42	0.11	6.55e-08	1.6e-07	Tb927.1.380	ID=exon_Tb927.1.380-1;Name=exon;description=exon;size=2035;Parent=rna_Tb927.1.380-1	Other
39676	6.21	6.13	5.77	5.65	1.06	-1.28	-1.39	0.11	3.4e-06	6.8e-06	Tb927.10.10110	ID=exon_Tb927.10.10110-1;Name=exon;description=exon;size=569;Parent=rna_Tb927.10.10110-1	Other
41468	10.33	10.38	10.23	10.1	-1.04	-1.11	-1.22	0.11	6.28e-09	1.74e-08	Tb927.11.4460	ID=exon_Tb927.11.4460-1;Name=exon;description=exon;size=705;Parent=rna_Tb927.11.4460-1	Other
42105	8.3	8.43	8.27	8.14	-1.1	-1.11	-1.22	0.11	8.08e-05	0.0001	Tb927.3.1590	ID=exon_Tb927.3.1590-1;Name=exon;description=exon;size=2598;Parent=rna_Tb927.3.1590-1	Other
39552	6.61	6.56	6.42	6.29	1.03	-1.1	-1.21	0.11	0.0004	0.0006	Tb927.1.3320	ID=exon_Tb927.1.3320-1;Name=exon;description=exon;size=1773;Parent=rna_Tb927.1.3320-1	Other
40509	8.54	8.32	8.2	8.05	1.17	-1.09	-1.2	0.11	7.07e-11	2.51e-10	Tb927.10.7880	ID=exon_Tb927.10.7880-1;Name=exon;description=exon;size=2009;Parent=rna_Tb927.10.7880-1	Other
25338	2.13	2.13	2	1.87	-1	-1.09	-1.2	0.11	0.0004	0.0006	Tb09.v4.0192	ID=exon_Tb09.v4.0192-1;Name=exon;description=exon;size=1479;Parent=rna_Tb09.v4.0192-1	Other
42052	7.71	7.7	7.59	7.45	1	-1.08	-1.19	0.11	0.0025	0.0035	Tb927.2.5850	ID=exon_Tb927.2.5850-1;Name=exon;description=exon;size=638;Parent=rna_Tb927.2.5850-1	Other
45031	8.84	8.99	8.89	8.75	-1.11	-1.07	-1.18	0.11	0.0127	0.0166	Tb927.9.12110	ID=exon_Tb927.9.12110-1;Name=exon;description=exon;size=2323;Parent=rna_Tb927.9.12110-1	Other
43650	7.01	7.26	7.19	7.04	-1.19	-1.05	-1.16	0.11	5.7e-05	9.86e-05	Tb927.7.3340	ID=exon_Tb927.7.3340-1;Name=exon;description=exon;size=2413;Parent=rna_Tb927.7.3340-1	Other
28862	5.74	5.55	5.49	5.35	1.14	-1.04	-1.15	0.11	0.0033	0.0046	Tb927.9.2720	ID=exon_Tb927.9.2720-1;Name=exon;description=exon;size=402;Parent=rna_Tb927.9.2720-1	Other
40740	7.48	7.39	7.35	7.2	1.07	-1.03	-1.14	0.11	0.0012	0.0018	Tb927.11.11020	ID=exon_Tb927.11.11020-1;Name=exon;description=exon;size=5266;Parent=rna_Tb927.11.11020-1	Other
41865	8.13	7.97	7.94	7.79	1.12	-1.02	-1.13	0.11	0.0001	0.0002	Tb927.11.9440	ID=exon_Tb927.11.9440-1;Name=exon;description=exon;size=2079;Parent=rna_Tb927.11.9440-1	Other
42632	7.01	7	6.96	6.82	1.01	-1.02	-1.13	0.11	0.0315	0.0391	Tb927.4.3160	ID=exon_Tb927.4.3160-1;Name=exon;description=exon;size=4829;Parent=rna_Tb927.4.3160-1	Other
41761	7.41	7.44	7.64	7.48	-1.02	1.14	1.03	0.11	0.0057	0.0078	Tb927.11.8050	ID=exon_Tb927.11.8050-1;Name=exon;description=exon;size=1915;Parent=rna_Tb927.11.8050-1	Other
42050	6.85	7	7.19	7.05	-1.11	1.14	1.03	0.11	1.76e-07	4.1e-07	Tb927.2.5820	ID=exon_Tb927.2.5820-1;Name=exon;description=exon;size=3780;Parent=rna_Tb927.2.5820-1	Other
40359	7.53	7.26	7.47	7.32	1.2	1.15	1.04	0.11	5.06e-05	8.78e-05	Tb927.10.5640	ID=exon_Tb927.10.5640-1;Name=exon;description=exon;size=2565;Parent=rna_Tb927.10.5640-1	Other
41446	7.52	7.48	7.68	7.53	1.03	1.15	1.04	0.11	0.0013	0.0019	Tb927.11.4170	ID=exon_Tb927.11.4170-1;Name=exon;description=exon;size=2059;Parent=rna_Tb927.11.4170-1	Other
25771	7.12	6.57	6.79	6.65	1.46	1.16	1.05	0.11	5.72e-11	2.05e-10	Tb11.v5.0224	ID=exon_Tb11.v5.0224-1;Name=exon;description=exon;size=1134;Parent=rna_Tb11.v5.0224-1	Other
39781	8.48	8.43	8.64	8.49	1.04	1.16	1.05	0.11	0.0006	0.0009	Tb927.10.11880	ID=exon_Tb927.10.11880-1;Name=exon;description=exon;size=2915;Parent=rna_Tb927.10.11880-1	Other
40086	6.38	6.43	6.64	6.5	-1.03	1.16	1.05	0.11	0.0007	0.0011	Tb927.10.16180	ID=exon_Tb927.10.16180-1;Name=exon;description=exon;size=1171;Parent=rna_Tb927.10.16180-1	Other
40010	7.69	7.68	7.9	7.76	1.01	1.17	1.06	0.11	0.0027	0.0038	Tb927.10.14880	ID=exon_Tb927.10.14880-1;Name=exon;description=exon;size=3267;Parent=rna_Tb927.10.14880-1	Other
39860	9.45	9.23	9.47	9.32	1.17	1.18	1.07	0.11	0.0032	0.0045	Tb927.10.12940	ID=exon_Tb927.10.12940-1;Name=exon;description=exon;size=2124;Parent=rna_Tb927.10.12940-1	Other
40282	8.27	8.13	8.37	8.23	1.1	1.18	1.07	0.11	1.1e-05	2.06e-05	Tb10.v4.0041	ID=exon_Tb10.v4.0041-1;Name=exon;description=exon;size=1454;Parent=rna_Tb10.v4.0041-1	Other
41162	7.03	7.05	7.3	7.15	-1.02	1.18	1.07	0.11	0.024	0.0302	Tb927.11.16140	ID=exon_Tb927.11.16140-1;Name=exon;description=exon;size=2460;Parent=rna_Tb927.11.16140-1	Other
44278	7.64	7.54	7.79	7.66	1.07	1.19	1.08	0.11	7.63e-05	0.0001	Tb927.8.5250	ID=exon_Tb927.8.5250-1;Name=exon;description=exon;size=1827;Parent=rna_Tb927.8.5250-1	Other
39645	7	7	7.25	7.11	1	1.19	1.08	0.11	0.001	0.0015	Tb927.10.9680	ID=exon_Tb927.10.9680-1;Name=exon;description=exon;size=2456;Parent=rna_Tb927.10.9680-1	Other
41876	7.49	7.4	7.66	7.51	1.06	1.2	1.09	0.11	1.18e-06	2.49e-06	Tb927.11.9550	ID=exon_Tb927.11.9550-1;Name=exon;description=exon;size=1405;Parent=rna_Tb927.11.9550-1	Other
39564	7.29	7.33	7.61	7.48	-1.03	1.21	1.1	0.11	3.43e-05	6.08e-05	Tb927.1.3860	ID=exon_Tb927.1.3860-1;Name=exon;description=exon;size=3925;Parent=rna_Tb927.1.3860-1	Other
43808	9.92	9.61	10.09	9.97	1.24	1.39	1.28	0.11	1.24e-15	8.23e-15	Tb927.7.5520	ID=exon_Tb927.7.5520-1;Name=exon;description=exon;size=1314;Parent=rna_Tb927.7.5520-1	Other
41157	8.3	8.05	8.53	8.41	1.18	1.39	1.28	0.11	3.9e-14	2.09e-13	Tb927.11.16090	ID=exon_Tb927.11.16090-1;Name=exon;description=exon;size=3329;Parent=rna_Tb927.11.16090-1	Other
43700	7.21	7.36	7.85	7.73	-1.12	1.4	1.29	0.11	7.77e-16	5.34e-15	Tb927.7.3930	ID=exon_Tb927.7.3930-1;Name=exon;description=exon;size=6392;Parent=rna_Tb927.7.3930-1	Other
28220	8.08	8.01	8.52	8.4	1.05	1.42	1.31	0.11	9.79e-14	4.98e-13	Tb927.7.1000	ID=exon_Tb927.7.1000-1;Name=exon;description=exon;size=2082;Parent=rna_Tb927.7.1000-1	Other
42468	7.08	7.22	7.74	7.62	-1.1	1.43	1.32	0.11	3.26e-16	2.38e-15	Tb927.4.990	ID=exon_Tb927.4.990-1;Name=exon;description=exon;size=1209;Parent=rna_Tb927.4.990-1	Other
44101	7.92	7.78	8.3	8.19	1.11	1.44	1.33	0.11	3.07e-13	1.47e-12	Tb927.8.2900	ID=exon_Tb927.8.2900-1;Name=exon;description=exon;size=816;Parent=rna_Tb927.8.2900-1	Other
40057	7.79	7.66	8.44	8.35	1.09	1.72	1.61	0.11	7.2e-22	1.24e-20	Tb927.10.1540	ID=exon_Tb927.10.1540-1;Name=exon;description=exon;size=5394;Parent=rna_Tb927.10.1540-1	Other
43443	9.28	10.38	11.17	11.07	-2.14	1.73	1.62	0.11	1.23e-11	4.78e-11	Tb927.6.520	ID=exon_Tb927.6.520-1;Name=exon;description=exon;size=719;Parent=rna_Tb927.6.520-1	Other
43763	9.17	8.9	9.9	9.83	1.21	2.01	1.9	0.11	1.79e-30	1.32e-28	Tb11.v5.0173	ID=exon_Tb11.v5.0173-1;Name=exon;description=exon;size=2223;Parent=rna_Tb11.v5.0173-1	Other
40739	9.68	9.61	8.55	8.48	1.05	-2.08	-2.18	0.1	4.65e-35	6.75e-33	Tb927.11.11010	ID=exon_Tb927.11.11010-1;Name=exon;description=exon;size=1624;Parent=rna_Tb927.11.11010-1	Other
27510	11.12	11.73	10.91	10.83	-1.53	-1.77	-1.87	0.1	1.48e-07	3.47e-07	Tb927.2.1470	ID=exon_Tb927.2.1470-1;Name=exon;description=exon;size=11717;Parent=rna_Tb927.2.1470-1	Other
27990	3.22	3.1	2.34	2.26	1.08	-1.69	-1.79	0.1	4.82e-24	1.21e-22	Tb927.5.4590	ID=exon_Tb927.5.4590-1;Name=exon;description=exon;size=492;Parent=rna_Tb927.5.4590-1	Other
24866	3.37	3.27	2.68	2.59	1.07	-1.5	-1.6	0.1	3.28e-14	1.78e-13	Tb09.v2.0380	ID=gene6470;Name=Tb09.v2.0380;Note=variant surface glycoprotein (VSG%2C pseudogene)%2C putative~pers. comm. L. Marcello%2C Univ. of Glasgow.;gbkey=Gene;locus_tag=Tb09.v2.0380;pseudo=true	Other
25790	9.97	10.27	9.69	9.6	-1.23	-1.49	-1.59	0.1	2.35e-18	2.35e-17	Tb11.v5.0243	ID=exon_Tb11.v5.0243-1;Name=exon;description=exon;size=462;Parent=rna_Tb11.v5.0243-1	Other
43876	7.76	7.64	7.09	6.99	1.09	-1.47	-1.57	0.1	1.13e-19	1.4e-18	Tb927.7.760	ID=exon_Tb927.7.760-1;Name=exon;description=exon;size=2234;Parent=rna_Tb927.7.760-1	Other
44293	9.93	10.16	9.64	9.54	-1.18	-1.44	-1.54	0.1	6.19e-14	3.22e-13	Tb927.8.5450	ID=exon_Tb927.8.5450-1;Name=exon;description=exon;size=2682;Parent=rna_Tb927.8.5450-1	Other
28668	7.54	7.68	7.33	7.22	-1.1	-1.27	-1.37	0.1	1.47e-07	3.45e-07	Tb927.9.14000	ID=exon_Tb927.9.14000-1;Name=exon;description=exon;size=722;Parent=rna_Tb927.9.14000-1	Other
45094	10.28	10.26	9.93	9.82	1.02	-1.25	-1.35	0.1	1.76e-15	1.14e-14	Tb927.9.13380	ID=exon_Tb927.9.13380-1;Name=exon;description=exon;size=2081;Parent=rna_Tb927.9.13380-1	Other
25112	2.72	2.6	2.3	2.18	1.09	-1.23	-1.33	0.1	4.04e-09	1.14e-08	Tb05.5K5.230	ID=exon_Tb05.5K5.230-1;Name=exon;description=exon;size=441;Parent=rna_Tb05.5K5.230-1	Other
44758	8.21	8.54	8.24	8.13	-1.26	-1.23	-1.33	0.1	1.73e-06	3.59e-06	Tb927.9.5730	ID=exon_Tb927.9.5730-1;Name=exon;description=exon;size=2382;Parent=rna_Tb927.9.5730-1	Other
43713	9.73	9.88	9.61	9.49	-1.11	-1.21	-1.31	0.1	0.002	0.0029	Tb927.7.4060	ID=exon_Tb927.7.4060-1;Name=exon;description=exon;size=577;Parent=rna_Tb927.7.4060-1	Other
41756	7.67	7.72	7.46	7.34	-1.03	-1.2	-1.3	0.1	7.23e-08	1.76e-07	Tb927.11.8000	ID=exon_Tb927.11.8000-1;Name=exon;description=exon;size=1640;Parent=rna_Tb927.11.8000-1	Other
42331	5.89	5.98	5.73	5.61	-1.06	-1.19	-1.29	0.1	8.9e-06	1.69e-05	Tb927.3.520	ID=exon_Tb927.3.520-1;Name=exon;description=exon;size=993;Parent=rna_Tb927.3.520-1	Other
27235	3.74	3.68	3.49	3.37	1.04	-1.14	-1.24	0.1	3.66e-06	7.29e-06	Tb927.11.17840	ID=exon_Tb927.11.17840-1;Name=exon;description=exon;size=291;Parent=rna_Tb927.11.17840-1	Other
41077	8.72	8.52	8.66	8.52	1.15	1.1	1	0.1	0.0002	0.0003	Tb927.11.15120	ID=exon_Tb927.11.15120-1;Name=exon;description=exon;size=2263;Parent=rna_Tb927.11.15120-1	Other
41553	7.6	7.26	7.42	7.3	1.26	1.12	1.02	0.1	2.84e-05	5.09e-05	Tb927.11.5430	ID=exon_Tb927.11.5430-1;Name=exon;description=exon;size=3443;Parent=rna_Tb927.11.5430-1	Other
40188	8.51	8.39	8.55	8.41	1.08	1.12	1.02	0.1	0.0112	0.0146	Tb927.10.290	ID=exon_Tb927.10.290-1;Name=exon;description=exon;size=1016;Parent=rna_Tb927.10.290-1	Other
26930	1.94	1.96	2.13	1.99	-1.02	1.12	1.02	0.1	0.0419	0.0512	Tb927.10.4380	ID=exon_Tb927.10.4380-1;Name=exon;description=exon;size=741;Parent=rna_Tb927.10.4380-1	Other
27582	2.17	2.29	2.45	2.32	-1.09	1.12	1.02	0.1	4.17e-05	7.33e-05	Tb927.2.6380	ID=exon_Tb927.2.6380-1;Name=exon;description=exon;size=1551;Parent=rna_Tb927.2.6380-1	Other
44805	7.2	7.79	7.95	7.83	-1.51	1.12	1.02	0.1	0.0002	0.0003	Tb927.9.6960	ID=exon_Tb927.9.6960-1;Name=exon;description=exon;size=1064;Parent=rna_Tb927.9.6960-1	Other
43376	8.26	7.9	8.2	8.07	1.28	1.23	1.13	0.1	2.03e-08	5.28e-08	Tb927.6.4210	ID=exon_Tb927.6.4210-1;Name=exon;description=exon;size=2350;Parent=rna_Tb927.6.4210-1	Other
26934	8.06	8.13	8.43	8.31	-1.05	1.23	1.13	0.1	6.32e-14	3.28e-13	Tb10.v4.0037	ID=exon_Tb10.v4.0037-2;Name=exon;description=exon;size=3480;Parent=rna_Tb10.v4.0037-1	Other
41237	6.83	6.71	7.02	6.9	1.09	1.24	1.14	0.1	1.99e-06	4.08e-06	Tb927.11.16960	ID=exon_Tb927.11.16960-1;Name=exon;description=exon;size=3616;Parent=rna_Tb927.11.16960-1	Other
43236	8.05	7.92	8.23	8.11	1.09	1.24	1.14	0.1	2.54e-06	5.17e-06	Tb927.6.2460	ID=exon_Tb927.6.2460-1;Name=exon;description=exon;size=3833;Parent=rna_Tb927.6.2460-1	Other
39658	8.04	7.93	8.24	8.12	1.08	1.24	1.14	0.1	5.17e-07	1.14e-06	Tb927.10.9900	ID=exon_Tb927.10.9900-1;Name=exon;description=exon;size=1888;Parent=rna_Tb927.10.9900-1	Other
44835	7.72	7.66	7.97	7.85	1.04	1.24	1.14	0.1	0.0002	0.0004	Tb927.9.7770	ID=exon_Tb927.9.7770-1;Name=exon;description=exon;size=1156;Parent=rna_Tb927.9.7770-1	Other
44842	7.27	7.31	7.62	7.5	-1.03	1.24	1.14	0.1	2.13e-11	8e-11	Tb927.9.8040	ID=exon_Tb927.9.8040-1;Name=exon;description=exon;size=3966;Parent=rna_Tb927.9.8040-1	Other
27847	7.79	7.87	8.18	8.06	-1.05	1.24	1.14	0.1	0.0006	0.001	Tb927.4.5360	ID=exon_Tb927.4.5360-1;Name=exon;description=exon;size=606;Parent=rna_Tb927.4.5360-1	Other
44179	6.55	6.62	6.94	6.81	-1.05	1.24	1.14	0.1	5.76e-05	9.94e-05	Tb927.8.3940	ID=exon_Tb927.8.3940-1;Name=exon;description=exon;size=3202;Parent=rna_Tb927.8.3940-1	Other
45004	9.25	8.7	9.02	8.9	1.46	1.25	1.15	0.1	0.0003	0.0005	Tb927.9.11540	ID=exon_Tb927.9.11540-1;Name=exon;description=exon;size=1660;Parent=rna_Tb927.9.11540-1	Other
44320	7.51	7.49	7.82	7.7	1.02	1.26	1.16	0.1	1.57e-13	7.76e-13	Tb927.8.5710	ID=exon_Tb927.8.5710-1;Name=exon;description=exon;size=2770;Parent=rna_Tb927.8.5710-1	Other
43097	7.61	7.59	7.92	7.8	1.02	1.26	1.16	0.1	0.0007	0.001	Tb05.5K5.70	ID=exon_Tb05.5K5.70-1;Name=exon;description=exon;size=2428;Parent=rna_Tb05.5K5.70-1	Other
25609	1.86	1.87	2.2	2.08	-1.01	1.26	1.16	0.1	2.43e-07	5.58e-07	Tb11.0660	ID=exon_Tb11.0660-1;Name=exon;description=exon;size=1482;Parent=rna_Tb11.0660-1	Other
44885	8.03	7.79	8.14	8.02	1.18	1.27	1.17	0.1	5.35e-11	1.92e-10	Tb927.9.9010	ID=exon_Tb927.9.9010-1;Name=exon;description=exon;size=1964;Parent=rna_Tb927.9.9010-1	Other
44998	8.53	8.36	8.71	8.59	1.12	1.27	1.17	0.1	4.31e-09	1.22e-08	Tb927.9.11310	ID=exon_Tb927.9.11310-1;Name=exon;description=exon;size=1105;Parent=rna_Tb927.9.11310-1	Other
26128	8	8.01	8.36	8.24	-1.01	1.27	1.17	0.1	9.91e-11	3.44e-10	Tb11.v5.0674	ID=exon_Tb11.v5.0674-1;Name=exon;description=exon;size=1683;Parent=rna_Tb11.v5.0674-1	Other
41365	6.73	6.81	7.16	7.04	-1.06	1.27	1.17	0.1	0.0006	0.001	Tb927.11.3170	ID=exon_Tb927.11.3170-1;Name=exon;description=exon;size=1509;Parent=rna_Tb927.11.3170-1	Other
28438	7.58	7.31	7.67	7.55	1.2	1.28	1.18	0.1	2.01e-11	7.57e-11	Tb927.8.3950	ID=exon_Tb927.8.3950-1;Name=exon;description=exon;size=2745;Parent=rna_Tb927.8.3950-1	Other
40629	6.88	6.79	7.14	7.03	1.07	1.28	1.18	0.1	1.97e-06	4.04e-06	Tb927.11.9780	ID=exon_Tb927.11.9780-1;Name=exon;description=exon;size=3453;Parent=rna_Tb927.11.9780-1	Other
26311	8.26	8.16	8.52	8.4	1.07	1.28	1.18	0.1	9.02e-05	0.0002	Tb11.v5.0877	ID=exon_Tb11.v5.0877-1;Name=exon;description=exon;size=1473;Parent=rna_Tb11.v5.0877-1	Other
41884	7.61	7.3	7.66	7.55	1.25	1.29	1.19	0.1	0.0001	0.0002	Tb927.11.9630	ID=exon_Tb927.11.9630-1;Name=exon;description=exon;size=2075;Parent=rna_Tb927.11.9630-1	Other
42668	8.07	7.94	8.31	8.2	1.1	1.3	1.2	0.1	3.63e-09	1.03e-08	Tb927.4.3670	ID=exon_Tb927.4.3670-1;Name=exon;description=exon;size=1666;Parent=rna_Tb927.4.3670-1	Other
43059	8.22	8.14	8.52	8.4	1.06	1.3	1.2	0.1	1.31e-10	4.46e-10	Tb927.5.3870	ID=exon_Tb927.5.3870-1;Name=exon;description=exon;size=2265;Parent=rna_Tb927.5.3870-1	Other
39643	7.5	7.11	7.5	7.38	1.31	1.31	1.21	0.1	1.56e-09	4.65e-09	Tb927.10.9640	ID=exon_Tb927.10.9640-1;Name=exon;description=exon;size=2184;Parent=rna_Tb927.10.9640-1	Other
42267	9.35	9.2	9.59	9.47	1.11	1.31	1.21	0.1	1.79e-09	5.29e-09	Tb927.3.3690	ID=exon_Tb927.3.3690-1;Name=exon;description=exon;size=2462;Parent=rna_Tb927.3.3690-1	Other
44811	6.52	6.5	6.89	6.77	1.02	1.31	1.21	0.1	6.36e-06	1.23e-05	Tb927.9.7080	ID=exon_Tb927.9.7080-1;Name=exon;description=exon;size=570;Parent=rna_Tb927.9.7080-1	Other
40012	8.43	8.45	8.85	8.73	-1.01	1.32	1.22	0.1	1.18e-09	3.57e-09	Tb927.10.14910	ID=exon_Tb927.10.14910-1;Name=exon;description=exon;size=1865;Parent=rna_Tb927.10.14910-1	Other
27924	8.44	8.09	8.5	8.4	1.28	1.34	1.24	0.1	3.44e-06	6.87e-06	Tb927.5.1850	ID=exon_Tb927.5.1850-1;Name=exon;description=exon;size=7875;Parent=rna_Tb927.5.1850-1	Other
40773	6.06	6.38	6.8	6.69	-1.25	1.34	1.24	0.1	1.42e-13	7.07e-13	Tb927.11.11450	ID=exon_Tb927.11.11450-1;Name=exon;description=exon;size=2086;Parent=rna_Tb927.11.11450-1	Other
44592	10.3	9.62	10.05	9.94	1.6	1.35	1.25	0.1	7.4e-07	1.6e-06	Tb927.9.1440	ID=exon_Tb927.9.1440-1;Name=exon;description=exon;size=2790;Parent=rna_Tb927.9.1440-1	Other
41838	6.88	6.83	7.27	7.16	1.03	1.35	1.25	0.1	4.57e-07	1.01e-06	Tb927.11.9130	ID=exon_Tb927.11.9130-1;Name=exon;description=exon;size=2274;Parent=rna_Tb927.11.9130-1	Other
40311	9.25	9.32	9.77	9.65	-1.04	1.36	1.26	0.1	2.13e-09	6.24e-09	Tb927.10.4830	ID=exon_Tb927.10.4830-1;Name=exon;description=exon;size=959;Parent=rna_Tb927.10.4830-1	Other
44298	7.62	7.53	7.99	7.88	1.06	1.37	1.27	0.1	4.39e-06	8.63e-06	Tb927.8.5510	ID=exon_Tb927.8.5510-1;Name=exon;description=exon;size=1218;Parent=rna_Tb927.8.5510-1	Other
41458	7.98	7.72	8.29	8.19	1.2	1.48	1.38	0.1	7.84e-16	5.38e-15	Tb927.11.4320	ID=exon_Tb927.11.4320-1;Name=exon;description=exon;size=1503;Parent=rna_Tb927.11.4320-1	Other
42054	6.73	6.62	7.18	7.08	1.08	1.48	1.38	0.1	1.15e-13	5.8e-13	Tb927.2.5900	ID=exon_Tb927.2.5900-1;Name=exon;description=exon;size=3226;Parent=rna_Tb927.2.5900-1	Other
26144	7.47	7.17	7.77	7.68	1.24	1.52	1.42	0.1	1.4e-19	1.71e-18	Tb11.v5.0691	ID=exon_Tb11.v5.0691-1;Name=exon;description=exon;size=1059;Parent=rna_Tb11.v5.0691-1	Other
28780	7.15	7.16	7.8	7.7	-1.01	1.55	1.45	0.1	4.71e-17	3.91e-16	Tb927.9.1720	ID=exon_Tb927.9.1720-1;Name=exon;description=exon;size=979;Parent=rna_Tb927.9.1720-1	Other
42878	7.58	7.51	8.15	8.06	1.05	1.56	1.46	0.1	4.29e-18	4.17e-17	Tb927.5.1600	ID=exon_Tb927.5.1600-1;Name=exon;description=exon;size=2818;Parent=rna_Tb927.5.1600-1	Other
43787	8.79	8.64	9.29	9.2	1.1	1.57	1.47	0.1	1.77e-14	1e-13	Tb927.7.5290	ID=exon_Tb927.7.5290-1;Name=exon;description=exon;size=3908;Parent=rna_Tb927.7.5290-1	Other
26282	7.43	7.38	8.04	7.94	1.04	1.57	1.47	0.1	8.32e-24	1.98e-22	Tb11.v5.0845	ID=exon_Tb11.v5.0845-1;Name=exon;description=exon;size=1212;Parent=rna_Tb11.v5.0845-1	Other
39919	8.69	8.29	8.97	8.88	1.32	1.6	1.5	0.1	1.26e-13	6.29e-13	Tb927.10.13710	ID=exon_Tb927.10.13710-1;Name=exon;description=exon;size=1381;Parent=rna_Tb927.10.13710-1	Other
40849	7.41	7.52	8.21	8.12	-1.08	1.61	1.51	0.1	9.98e-28	4.5e-26	Tb927.11.12390	ID=exon_Tb927.11.12390-1;Name=exon;description=exon;size=3714;Parent=rna_Tb927.11.12390-1	Other
40461	6.85	6.75	7.45	7.36	1.07	1.62	1.52	0.1	5.37e-20	6.93e-19	Tb927.10.7280	ID=exon_Tb927.10.7280-1;Name=exon;description=exon;size=3347;Parent=rna_Tb927.10.7280-1	Other
27397	7.05	6.54	7.36	7.28	1.42	1.77	1.67	0.1	2.52e-17	2.17e-16	Tb927.11.4120	ID=exon_Tb927.11.4120-1;Name=exon;description=exon;size=1233;Parent=rna_Tb927.11.4120-1	Other
27938	7.17	7	7.89	7.81	1.12	1.85	1.75	0.1	3.14e-24	8e-23	Tb927.5.2310	ID=exon_Tb927.5.2310-1;Name=exon;description=exon;size=2136;Parent=rna_Tb927.5.2310-1	Other
28663	11.24	11.45	10.6	10.52	-1.15	-1.8	-1.9	0.1	2.48e-28	1.29e-26	Tb927.9.13920	ID=exon_Tb927.9.13920-1;Name=exon;description=exon;size=446;Parent=rna_Tb927.9.13920-1	Other
42724	9.7	9.78	9.1	9.02	-1.06	-1.6	-1.7	0.1	4.41e-26	1.49e-24	Tb927.4.4380	ID=exon_Tb927.4.4380-1;Name=exon;description=exon;size=3445;Parent=rna_Tb927.4.4380-1	Other
39647	7.49	7.77	7.14	7.05	-1.22	-1.55	-1.65	0.1	7.93e-11	2.79e-10	Tb927.10.9730	ID=exon_Tb927.10.9730-1;Name=exon;description=exon;size=1523;Parent=rna_Tb927.10.9730-1	Other
43162	7.17	7.21	6.76	6.66	-1.03	-1.36	-1.46	0.1	1.14e-13	5.74e-13	Tb927.6.1500	ID=exon_Tb927.6.1500-1;Name=exon;description=exon;size=2621;Parent=rna_Tb927.6.1500-1	Other
39516	12.87	12.87	12.46	12.35	1	-1.33	-1.43	0.1	8.13e-22	1.37e-20	Tb11.v5.0469	ID=exon_Tb11.v5.0469-1;Name=exon;description=exon;size=1329;Parent=rna_Tb11.v5.0469-1	Other
26192	8.21	8.38	8.02	7.91	-1.12	-1.28	-1.38	0.1	5.83e-09	1.62e-08	Tb11.v5.0748	ID=exon_Tb11.v5.0748-1;Name=exon;description=exon;size=1410;Parent=rna_Tb11.v5.0748-1	Other
27155	6.16	6.68	6.32	6.22	-1.44	-1.28	-1.38	0.1	1.37e-05	2.55e-05	Tb927.11.1510	ID=exon_Tb927.11.1510-1;Name=exon;description=exon;size=3770;Parent=rna_Tb927.11.1510-1	Other
44276	7.64	7.57	7.41	7.29	1.05	-1.11	-1.21	0.1	0.0009	0.0014	Tb927.8.5230	ID=exon_Tb927.8.5230-1;Name=exon;description=exon;size=1165;Parent=rna_Tb927.8.5230-1	Other
43486	8.47	8.45	8.32	8.18	1.01	-1.1	-1.2	0.1	9.65e-07	2.06e-06	Tb927.7.1220	ID=exon_Tb927.7.1220-1;Name=exon;description=exon;size=4347;Parent=rna_Tb927.7.1220-1	Other
27442	8.81	9	8.86	8.74	-1.14	-1.1	-1.2	0.1	0.0003	0.0005	Tb927.11.6600	ID=exon_Tb927.11.6600-1;Name=exon;description=exon;size=1593;Parent=rna_Tb927.11.6600-1	Other
24867	2.65	2.67	2.55	2.43	-1.01	-1.08	-1.18	0.1	0.001	0.0015	Tb09.244.0710	ID=gene6471;Name=Tb09.244.0710;Note=variant surface glycoprotein (VSG%2C pseudogene)%2C putative~degenerate and frameshifted;gbkey=Gene;locus_tag=Tb09.244.0710;pseudo=true	Other
42550	7.57	7.81	7.71	7.58	-1.19	-1.08	-1.18	0.1	4.84e-05	8.42e-05	Tb927.4.1980	ID=exon_Tb927.4.1980-1;Name=exon;description=exon;size=2621;Parent=rna_Tb927.4.1980-1	Other
25745	8.2	7.94	7.85	7.72	1.19	-1.07	-1.17	0.1	2.97e-05	5.3e-05	Tb11.v5.0195	ID=exon_Tb11.v5.0195-1;Name=exon;description=exon;size=3132;Parent=rna_Tb11.v5.0195-1	Other
40446	6.61	6.61	6.51	6.39	1	-1.07	-1.17	0.1	0.0276	0.0345	Tb927.10.7070	ID=exon_Tb927.10.7070-1;Name=exon;description=exon;size=792;Parent=rna_Tb927.10.7070-1	Other
26031	7.3	7.3	7.22	7.08	1	-1.06	-1.16	0.1	0.0026	0.0036	Tb11.v5.0568	ID=exon_Tb11.v5.0568-1;Name=exon;description=exon;size=1104;Parent=rna_Tb11.v5.0568-1	Other
44507	6.99	7.01	6.93	6.8	-1.01	-1.06	-1.16	0.1	0.0314	0.0389	Tb927.8.8170	ID=exon_Tb927.8.8170-1;Name=exon;description=exon;size=4454;Parent=rna_Tb927.8.8170-1	Other
25796	6.53	6.83	6.75	6.62	-1.23	-1.06	-1.16	0.1	2.22e-05	4.02e-05	Tb11.v5.0249	ID=exon_Tb11.v5.0249-1;Name=exon;description=exon;size=1137;Parent=rna_Tb11.v5.0249-1	Other
44782	8.38	8.25	8.18	8.05	1.09	-1.05	-1.15	0.1	4.65e-06	9.1e-06	Tb927.9.6450	ID=exon_Tb927.9.6450-1;Name=exon;description=exon;size=1882;Parent=rna_Tb927.9.6450-1	Other
43494	8.54	8.4	8.35	8.22	1.1	-1.04	-1.14	0.1	0.0002	0.0003	Tb927.7.1310	ID=exon_Tb927.7.1310-1;Name=exon;description=exon;size=4225;Parent=rna_Tb927.7.1310-1	Other
28820	1.64	1.61	1.56	1.42	1.02	-1.04	-1.14	0.1	0.0011	0.0017	Tb927.9.18060	ID=exon_Tb927.9.18060-1;Name=exon;description=exon;size=354;Parent=rna_Tb927.9.18060-1	Other
44707	7.03	7.06	7	6.88	-1.02	-1.04	-1.14	0.1	0.014	0.0181	Tb927.9.4360	ID=exon_Tb927.9.4360-1;Name=exon;description=exon;size=1749;Parent=rna_Tb927.9.4360-1	Other
26859	2.17	2.07	2.02	1.89	1.08	-1.03	-1.13	0.1	0.0259	0.0325	Tb11.v5.0401	ID=exon_Tb11.v5.0401-1;Name=exon;description=exon;size=639;Parent=rna_Tb11.v5.0401-1	Other
39900	7.09	7.15	7.33	7.2	-1.04	1.13	1.03	0.1	0.0069	0.0092	Tb927.10.13450	ID=exon_Tb927.10.13450-1;Name=exon;description=exon;size=4622;Parent=rna_Tb927.10.13450-1	Other
44128	7.5	7.7	7.88	7.74	-1.15	1.13	1.03	0.1	2.17e-10	7.22e-10	Tb927.8.3220	ID=exon_Tb927.8.3220-1;Name=exon;description=exon;size=3802;Parent=rna_Tb927.8.3220-1	Other
39980	7.7	7.62	7.81	7.68	1.05	1.14	1.04	0.1	0.0088	0.0117	Tb927.10.14420	ID=exon_Tb927.10.14420-1;Name=exon;description=exon;size=7494;Parent=rna_Tb927.10.14420-1	Other
43210	7.13	7.08	7.28	7.14	1.04	1.14	1.04	0.1	0.009	0.0119	Tb927.6.2080	ID=exon_Tb927.6.2080-1;Name=exon;description=exon;size=1677;Parent=rna_Tb927.6.2080-1	Other
26245	6.96	6.98	7.17	7.03	-1.02	1.14	1.04	0.1	0.0019	0.0028	Tb11.v5.0805	ID=exon_Tb11.v5.0805-1;Name=exon;description=exon;size=1110;Parent=rna_Tb11.v5.0805-1	Other
42651	8.12	7.96	8.17	8.03	1.11	1.15	1.05	0.1	0.001	0.0015	Tb927.4.3430	ID=exon_Tb927.4.3430-1;Name=exon;description=exon;size=764;Parent=rna_Tb927.4.3430-1	Other
40029	8.62	8.41	8.63	8.5	1.16	1.17	1.07	0.1	0.0014	0.002	Tb927.10.15180	ID=exon_Tb927.10.15180-1;Name=exon;description=exon;size=2021;Parent=rna_Tb927.10.15180-1	Other
40862	7.58	7.5	7.73	7.59	1.06	1.17	1.07	0.1	0.0007	0.0011	Tb927.11.12560	ID=exon_Tb927.11.12560-1;Name=exon;description=exon;size=3753;Parent=rna_Tb927.11.12560-1	Other
28509	7.25	7.25	7.48	7.34	1	1.17	1.07	0.1	0.0014	0.002	Tb927.8.7390	ID=exon_Tb927.8.7390-1;Name=exon;description=exon;size=2214;Parent=rna_Tb927.8.7390-1	Other
41125	7.65	7.66	7.88	7.76	-1.01	1.17	1.07	0.1	0.0004	0.0006	Tb927.11.15680	ID=exon_Tb927.11.15680-1;Name=exon;description=exon;size=640;Parent=rna_Tb927.11.15680-1	Other
27140	8.9	8.66	8.9	8.78	1.18	1.18	1.08	0.1	0.0014	0.0021	Tb927.11.14330	ID=exon_Tb927.11.14330-1;Name=exon;description=exon;size=4830;Parent=rna_Tb927.11.14330-1	Other
43529	7.43	7.28	7.52	7.39	1.11	1.18	1.08	0.1	1.61e-05	2.96e-05	Tb927.7.1660	ID=exon_Tb927.7.1660-1;Name=exon;description=exon;size=3697;Parent=rna_Tb927.7.1660-1	Other
27019	8.01	7.57	7.82	7.69	1.35	1.19	1.09	0.1	9.97e-05	0.0002	Tb927.10.9040	ID=exon_Tb927.10.9040-1;Name=exon;description=exon;size=4913;Parent=rna_Tb927.10.9040-1	Other
27130	6.85	6.79	7.05	6.93	1.04	1.2	1.1	0.1	0.0129	0.0167	Tb927.11.13820	ID=exon_Tb927.11.13820-1;Name=exon;description=exon;size=1181;Parent=rna_Tb927.11.13820-1	Other
39933	6.93	6.64	6.93	6.79	1.22	1.21	1.11	0.1	3.69e-06	7.35e-06	Tb927.10.13850	ID=exon_Tb927.10.13850-1;Name=exon;description=exon;size=1587;Parent=rna_Tb927.10.13850-1	Other
41960	8.1	7.61	7.89	7.78	1.41	1.22	1.12	0.1	5.12e-07	1.13e-06	Tb927.2.3610	ID=exon_Tb927.2.3610-1;Name=exon;description=exon;size=859;Parent=rna_Tb927.2.3610-1	Other
25738	7	7.12	7.41	7.28	-1.09	1.22	1.12	0.1	9.11e-10	2.8e-09	Tb11.v5.0187	ID=exon_Tb11.v5.0187-1;Name=exon;description=exon;size=1920;Parent=rna_Tb11.v5.0187-1	Other
27364	8.38	8.15	8.61	8.5	1.17	1.38	1.28	0.1	1.34e-08	3.56e-08	Tb927.11.2290	ID=exon_Tb927.11.2290-1;Name=exon;description=exon;size=4829;Parent=rna_Tb927.11.2290-1	Other
40093	6.82	6.86	7.32	7.22	-1.03	1.38	1.28	0.1	7.85e-16	5.39e-15	Tb927.10.1700	ID=exon_Tb927.10.1700-1;Name=exon;description=exon;size=1942;Parent=rna_Tb927.10.1700-1	Other
43707	8.14	8.06	8.53	8.42	1.06	1.39	1.29	0.1	2.17e-15	1.39e-14	Tb927.7.3990	ID=exon_Tb927.7.3990-1;Name=exon;description=exon;size=6364;Parent=rna_Tb927.7.3990-1	Other
26290	6.77	6.67	7.18	7.07	1.07	1.42	1.32	0.1	1.59e-11	6.08e-11	Tb11.v5.0856	ID=exon_Tb11.v5.0856-1;Name=exon;description=exon;size=645;Parent=rna_Tb11.v5.0856-1	Other
27100	7.16	7.09	7.59	7.49	1.05	1.42	1.32	0.1	1.29e-16	1e-15	Tb927.11.12440	ID=exon_Tb927.11.12440-1;Name=exon;description=exon;size=1677;Parent=rna_Tb927.11.12440-1	Other
40158	6.59	6.58	7.11	7	1	1.43	1.33	0.1	1.96e-07	4.54e-07	Tb927.10.2660	ID=exon_Tb927.10.2660-1;Name=exon;description=exon;size=1380;Parent=rna_Tb927.10.2660-1	Other
26207	6.66	6.72	7.24	7.13	-1.05	1.43	1.33	0.1	5.2e-09	1.46e-08	Tb11.v5.0765	ID=exon_Tb11.v5.0765-1;Name=exon;description=exon;size=1287;Parent=rna_Tb11.v5.0765-1	Other
25573	7.09	6.89	7.41	7.32	1.15	1.44	1.34	0.1	7.27e-13	3.3e-12	Tb11.02.5380	ID=exon_Tb11.02.5380-1;Name=exon;description=exon;size=2919;Parent=rna_Tb11.02.5380-1	Other
40780	9.06	9.21	9.73	9.62	-1.11	1.44	1.34	0.1	1.31e-14	7.5e-14	Tb927.11.11540	ID=exon_Tb927.11.11540-1;Name=exon;description=exon;size=4275;Parent=rna_Tb927.11.11540-1	Other
40926	6.72	6.61	7.15	7.05	1.08	1.45	1.35	0.1	4.05e-17	3.39e-16	Tb927.11.13350	ID=exon_Tb927.11.13350-1;Name=exon;description=exon;size=1703;Parent=rna_Tb927.11.13350-1	Other
42832	6.1	5.99	6.7	6.61	1.08	1.64	1.54	0.1	8.29e-17	6.63e-16	Tb927.5.990	ID=exon_Tb927.5.990-1;Name=exon;description=exon;size=1676;Parent=rna_Tb927.5.990-1	Other
42226	8	8.16	8.94	8.86	-1.12	1.72	1.62	0.1	4.54e-22	8.06e-21	Tb927.3.3160	ID=exon_Tb927.3.3160-2;Name=exon;description=exon;size=1785;Parent=rna_Tb927.3.3160-1	Other
27288	12.78	12.9	12.11	12.04	-1.09	-1.72	-1.81	0.09	7.76e-23	1.57e-21	Tb927.11.18710	ID=exon_Tb927.11.18710-1;Name=exon;description=exon;size=450;Parent=rna_Tb927.11.18710-1	Other
45066	7.84	8.2	7.43	7.35	-1.28	-1.71	-1.8	0.09	6.43e-22	1.12e-20	Tb927.9.12830	ID=exon_Tb927.9.12830-1;Name=exon;description=exon;size=1894;Parent=rna_Tb927.9.12830-1	Other
25355	2.6	2.97	2.36	2.28	-1.3	-1.53	-1.62	0.09	1.22e-07	2.88e-07	Tb09_rRNA_5	ID=exon_Tb09_rRNA_5-1;Name=exon;description=exon;size=357;Parent=rna_Tb09_rRNA_5-1	Other
27441	11.52	11.67	11.1	11.01	-1.11	-1.49	-1.58	0.09	1.26e-18	1.33e-17	Tb927.11.6510	ID=exon_Tb927.11.6510-1;Name=exon;description=exon;size=703;Parent=rna_Tb927.11.6510-1	Other
25837	7.59	7.51	6.97	6.88	1.05	-1.46	-1.55	0.09	1.11e-11	4.33e-11	Tb11.v5.0301	ID=exon_Tb11.v5.0301-1;Name=exon;description=exon;size=552;Parent=rna_Tb11.v5.0301-1	Other
28515	10.56	10.8	10.28	10.19	-1.18	-1.43	-1.52	0.09	2.83e-11	1.05e-10	Tb927.8.7660	ID=exon_Tb927.8.7660-1;Name=exon;description=exon;size=330;Parent=rna_Tb927.8.7660-1	Other
44280	7.25	7.36	6.85	6.77	-1.08	-1.42	-1.51	0.09	3.16e-16	2.31e-15	Tb927.8.5280	ID=exon_Tb927.8.5280-1;Name=exon;description=exon;size=1423;Parent=rna_Tb927.8.5280-1	Other
29087	2.66	2.72	2.22	2.14	-1.04	-1.41	-1.5	0.09	1.41e-14	8.04e-14	Tb927.9.9460	ID=exon_Tb927.9.9460-1;Name=exon;description=exon;size=417;Parent=rna_Tb927.9.9460-1	Other
27446	9.42	9.39	8.91	8.82	1.02	-1.4	-1.49	0.09	5.26e-11	1.89e-10	Tb927.11.6860	ID=exon_Tb927.11.6860-1;Name=exon;description=exon;size=1267;Parent=rna_Tb927.11.6860-1	Other
41643	9.31	9.33	8.87	8.77	-1.02	-1.38	-1.47	0.09	1.05e-10	3.63e-10	Tb927.11.6440	ID=exon_Tb927.11.6440-1;Name=exon;description=exon;size=3080;Parent=rna_Tb927.11.6440-1	Other
44458	9.04	9.35	9.02	8.92	-1.24	-1.26	-1.35	0.09	6.69e-10	2.09e-09	Tb927.8.870	ID=exon_Tb927.8.870-1;Name=exon;description=exon;size=5945;Parent=rna_Tb927.8.870-1	Other
44156	9.25	9.34	9.04	8.94	-1.06	-1.23	-1.32	0.09	4.83e-05	8.42e-05	Tb927.8.3590	ID=exon_Tb927.8.3590-1;Name=exon;description=exon;size=2226;Parent=rna_Tb927.8.3590-1	Other
26669	6.75	6.76	6.48	6.38	-1.01	-1.21	-1.3	0.09	0.0001	0.0002	Tb927.1.5040	ID=exon_Tb927.1.5040-1;Name=exon;description=exon;size=272;Parent=rna_Tb927.1.5040-1	Other
44411	8.52	8.39	8.17	8.05	1.09	-1.17	-1.26	0.09	3.25e-08	8.24e-08	Tb927.8.6720	ID=exon_Tb927.8.6720-1;Name=exon;description=exon;size=2592;Parent=rna_Tb927.8.6720-1	Other
27791	8.25	7.83	7.61	7.51	1.34	-1.16	-1.25	0.09	1.91e-09	5.63e-09	Tb927.4.2610	ID=exon_Tb927.4.2610-1;Name=exon;description=exon;size=589;Parent=rna_Tb927.4.2610-1	Other
41039	7.98	7.88	7.67	7.56	1.07	-1.16	-1.25	0.09	6.9e-10	2.15e-09	Tb927.11.14730	ID=exon_Tb927.11.14730-1;Name=exon;description=exon;size=2692;Parent=rna_Tb927.11.14730-1	Other
39975	8.74	8.57	8.37	8.27	1.12	-1.15	-1.24	0.09	3.19e-05	5.68e-05	Tb927.10.1400	ID=exon_Tb927.10.1400-1;Name=exon;description=exon;size=1765;Parent=rna_Tb927.10.1400-1	Other
26417	2.12	2.16	1.97	1.86	-1.03	-1.14	-1.23	0.09	0.0106	0.014	Tb11.v5.1009	ID=exon_Tb11.v5.1009-1;Name=exon;description=exon;size=1095;Parent=rna_Tb11.v5.1009-1	Other
25748	11.45	11.43	11.39	11.27	1.01	-1.03	-1.12	0.09	0.0063	0.0085	Tb11.v5.0198	ID=exon_Tb11.v5.0198-1;Name=exon;description=exon;size=2508;Parent=rna_Tb11.v5.0198-1	Other
28801	4.7	4.31	4.29	4.16	1.31	-1.02	-1.11	0.09	0.0042	0.0058	Tb927.9.1760	ID=exon_Tb927.9.1760-1;Name=exon;description=exon;size=342;Parent=rna_Tb927.9.1760-1	Other
25396	2.06	1.98	1.95	1.83	1.06	-1.02	-1.11	0.09	0.003	0.0042	Tb10.v4.0088	ID=exon_Tb10.v4.0088-1;Name=exon;description=exon;size=1494;Parent=rna_Tb10.v4.0088-1	Other
41103	6.77	6.3	6.29	6.17	1.39	-1.01	-1.1	0.09	5.97e-07	1.31e-06	Tb927.11.15420	ID=exon_Tb927.11.15420-1;Name=exon;description=exon;size=968;Parent=rna_Tb927.11.15420-1	Other
44384	8.27	8.3	8.42	8.3	-1.02	1.09	1	0.09	0.0432	0.0527	Tb927.8.6390	ID=exon_Tb927.8.6390-1;Name=exon;description=exon;size=1355;Parent=rna_Tb927.8.6390-1	Other
44858	8.92	8.45	8.59	8.47	1.39	1.1	1.01	0.09	3.53e-06	7.04e-06	Tb927.9.8380	ID=exon_Tb927.9.8380-1;Name=exon;description=exon;size=1165;Parent=rna_Tb927.9.8380-1	Other
41698	7.88	7.83	7.97	7.85	1.03	1.1	1.01	0.09	0.0316	0.0391	Tb927.11.7150	ID=exon_Tb927.11.7150-1;Name=exon;description=exon;size=1031;Parent=rna_Tb927.11.7150-1	Other
44180	7.84	7.92	8.06	7.94	-1.06	1.1	1.01	0.09	0.0216	0.0273	Tb927.8.3960	ID=exon_Tb927.8.3960-1;Name=exon;description=exon;size=2199;Parent=rna_Tb927.8.3960-1	Other
42994	7.16	6.85	7	6.88	1.23	1.11	1.02	0.09	0.0021	0.003	Tb927.5.3110	ID=exon_Tb927.5.3110-1;Name=exon;description=exon;size=1386;Parent=rna_Tb927.5.3110-1	Other
42524	8.5	8.4	8.54	8.42	1.08	1.11	1.02	0.09	0.005	0.0068	Tb927.4.1680	ID=exon_Tb927.4.1680-1;Name=exon;description=exon;size=2050;Parent=rna_Tb927.4.1680-1	Other
40490	7.67	7.5	7.66	7.54	1.13	1.12	1.03	0.09	0.0013	0.002	Tb927.10.7690	ID=exon_Tb927.10.7690-1;Name=exon;description=exon;size=2215;Parent=rna_Tb927.10.7690-1	Other
43959	7.41	7.58	7.87	7.76	-1.13	1.22	1.13	0.09	2.01e-09	5.91e-09	Tb927.7.980	ID=exon_Tb927.7.980-1;Name=exon;description=exon;size=2947;Parent=rna_Tb927.7.980-1	Other
28605	6.92	7.21	7.51	7.4	-1.23	1.23	1.14	0.09	2.33e-10	7.72e-10	Tb927.9.11670	ID=exon_Tb927.9.11670-1;Name=exon;description=exon;size=3831;Parent=rna_Tb927.9.11670-1	Other
41702	7.45	7.26	7.58	7.47	1.14	1.25	1.16	0.09	1.11e-05	2.07e-05	Tb927.11.7190	ID=exon_Tb927.11.7190-1;Name=exon;description=exon;size=789;Parent=rna_Tb927.11.7190-1	Other
44665	7.93	8.15	8.47	8.36	-1.16	1.25	1.16	0.09	1e-08	2.71e-08	Tb927.9.3350	ID=exon_Tb927.9.3350-1;Name=exon;description=exon;size=1378;Parent=rna_Tb927.9.3350-1	Other
41493	9.93	9.56	9.9	9.8	1.3	1.27	1.18	0.09	3.06e-06	6.16e-06	Tb927.11.550	ID=exon_Tb927.11.550-1;Name=exon;description=exon;size=3329;Parent=rna_Tb927.11.550-1	Other
41778	8	7.7	8.06	7.96	1.23	1.28	1.19	0.09	6.5e-07	1.41e-06	Tb927.11.8260	ID=exon_Tb927.11.8260-1;Name=exon;description=exon;size=1694;Parent=rna_Tb927.11.8260-1	Other
39667	8.4	8.09	8.44	8.35	1.23	1.28	1.19	0.09	1.99e-10	6.65e-10	Tb927.10.970	ID=exon_Tb927.10.970-1;Name=exon;description=exon;size=5652;Parent=rna_Tb927.10.970-1	Other
27449	7.44	7.3	7.65	7.55	1.11	1.28	1.19	0.09	4.72e-07	1.05e-06	Tb927.11.6950	ID=exon_Tb927.11.6950-1;Name=exon;description=exon;size=660;Parent=rna_Tb927.11.6950-1	Other
43205	8.58	8.73	9.09	8.98	-1.11	1.28	1.19	0.09	1.23e-11	4.78e-11	Tb927.6.2030	ID=exon_Tb927.6.2030-1;Name=exon;description=exon;size=5939;Parent=rna_Tb927.6.2030-1	Other
40865	6.89	6.63	7	6.89	1.2	1.29	1.2	0.09	3.5e-10	1.13e-09	Tb927.11.12590	ID=exon_Tb927.11.12590-1;Name=exon;description=exon;size=1165;Parent=rna_Tb927.11.12590-1	Other
42882	7.21	7.19	7.56	7.45	1.02	1.29	1.2	0.09	3.01e-05	5.38e-05	Tb927.5.1670	ID=exon_Tb927.5.1670-1;Name=exon;description=exon;size=1479;Parent=rna_Tb927.5.1670-1	Other
28811	1.61	1.63	2	1.89	-1.01	1.29	1.2	0.09	1.55e-08	4.08e-08	Tb927.9.17840	ID=exon_Tb927.9.17840-1;Name=exon;description=exon;size=240;Parent=rna_Tb927.9.17840-1	Other
43627	8.09	8.02	8.4	8.29	1.05	1.3	1.21	0.09	2.17e-12	9.28e-12	Tb927.7.3040	ID=exon_Tb927.7.3040-1;Name=exon;description=exon;size=4905;Parent=rna_Tb927.7.3040-1	Other
44162	8.29	7.93	8.32	8.21	1.29	1.31	1.22	0.09	4.29e-09	1.21e-08	Tb927.8.3690	ID=exon_Tb927.8.3690-1;Name=exon;description=exon;size=3550;Parent=rna_Tb927.8.3690-1	Other
41726	8.73	8.42	8.8	8.7	1.25	1.31	1.22	0.09	3.62e-13	1.71e-12	Tb927.11.7530	ID=exon_Tb927.11.7530-1;Name=exon;description=exon;size=2649;Parent=rna_Tb927.11.7530-1	Other
24904	2.07	2.07	2.45	2.35	1	1.31	1.22	0.09	1.22e-07	2.89e-07	Tb09.244.0020	ID=gene6544;Name=Tb09.244.0020;Note=variant surface glycoprotein (VSG%2C pseudogene)%2C putative;gbkey=Gene;locus_tag=Tb09.244.0020;pseudo=true	Other
39752	6.59	6.84	7.24	7.14	-1.19	1.32	1.23	0.09	2.56e-17	2.2e-16	Tb927.10.11470	ID=exon_Tb927.10.11470-1;Name=exon;description=exon;size=4104;Parent=rna_Tb927.10.11470-1	Other
40168	7.46	7.32	7.73	7.62	1.1	1.33	1.24	0.09	5.74e-11	2.06e-10	Tb927.10.2790	ID=exon_Tb927.10.2790-1;Name=exon;description=exon;size=3630;Parent=rna_Tb927.10.2790-1	Other
40016	7.58	7.78	8.19	8.08	-1.15	1.33	1.24	0.09	1.64e-11	6.3e-11	Tb927.10.14950	ID=exon_Tb927.10.14950-1;Name=exon;description=exon;size=1613;Parent=rna_Tb927.10.14950-1	Other
26812	7.3	7.04	7.46	7.37	1.2	1.34	1.25	0.09	3.64e-11	1.33e-10	Tb927.10.14390	ID=exon_Tb927.10.14390-1;Name=exon;description=exon;size=1942;Parent=rna_Tb927.10.14390-1	Other
27516	7.84	7.9	8.33	8.22	-1.04	1.34	1.25	0.09	4.41e-07	9.8e-07	Tb927.2.1760	ID=exon_Tb927.2.1760-1;Name=exon;description=exon;size=2932;Parent=rna_Tb927.2.1760-1	Other
42100	8.14	8.26	8.69	8.58	-1.09	1.34	1.25	0.09	4.36e-16	3.13e-15	Tb927.3.1440	ID=exon_Tb927.3.1440-1;Name=exon;description=exon;size=3032;Parent=rna_Tb927.3.1440-1	Other
28146	4.84	5.38	5.8	5.7	-1.45	1.34	1.25	0.09	0.0055	0.0075	Tb927.6.510	ID=exon_Tb927.6.510-1;Name=exon;description=exon;size=675;Parent=rna_Tb927.6.510-1	Other
45010	7	6.91	7.35	7.25	1.06	1.36	1.27	0.09	7.86e-07	1.69e-06	Tb927.9.11790	ID=exon_Tb927.9.11790-1;Name=exon;description=exon;size=1663;Parent=rna_Tb927.9.11790-1	Other
41660	6.97	6.87	7.33	7.23	1.07	1.37	1.28	0.09	8.94e-13	4e-12	Tb927.11.6670	ID=exon_Tb927.11.6670-1;Name=exon;description=exon;size=2434;Parent=rna_Tb927.11.6670-1	Other
25714	7.86	7.8	8.25	8.15	1.04	1.37	1.28	0.09	9.46e-12	3.73e-11	Tb11.v5.0158	ID=exon_Tb11.v5.0158-1;Name=exon;description=exon;size=1242;Parent=rna_Tb11.v5.0158-1	Other
25617	7.2	7.25	7.7	7.6	-1.03	1.37	1.28	0.09	7.05e-16	4.88e-15	Tb11.0870	ID=exon_Tb11.0870-1;Name=exon;description=exon;size=2358;Parent=rna_Tb11.0870-1	Other
43644	6.88	6.81	7.36	7.27	1.05	1.47	1.38	0.09	3.85e-14	2.06e-13	Tb927.7.3230	ID=exon_Tb927.7.3230-1;Name=exon;description=exon;size=2737;Parent=rna_Tb927.7.3230-1	Other
43951	7.04	6.81	7.38	7.29	1.17	1.48	1.39	0.09	6.5e-16	4.52e-15	Tb927.7.7490	ID=exon_Tb927.7.7490-1;Name=exon;description=exon;size=3706;Parent=rna_Tb927.7.7490-1	Other
40902	6.46	6.4	6.98	6.89	1.04	1.49	1.4	0.09	7.66e-15	4.54e-14	Tb927.11.13080	ID=exon_Tb927.11.13080-1;Name=exon;description=exon;size=2151;Parent=rna_Tb927.11.13080-1	Other
28344	7.44	7.4	7.99	7.9	1.03	1.5	1.41	0.09	1.09e-14	6.34e-14	Tb927.7.7200	ID=exon_Tb927.7.7200-1;Name=exon;description=exon;size=7198;Parent=rna_Tb927.7.7200-1	Other
25940	7.32	7.47	8.06	7.97	-1.11	1.5	1.41	0.09	2.04e-17	1.78e-16	Tb11.v5.0444	ID=exon_Tb11.v5.0444-1;Name=exon;description=exon;size=2850;Parent=rna_Tb11.v5.0444-1	Other
39830	8.24	8.17	8.77	8.68	1.05	1.51	1.42	0.09	1.36e-26	4.94e-25	Tb927.10.12490	ID=exon_Tb927.10.12490-1;Name=exon;description=exon;size=5210;Parent=rna_Tb927.10.12490-1	Other
42875	8.19	8.4	9	8.91	-1.16	1.51	1.42	0.09	1.81e-12	7.82e-12	Tb927.5.1570	ID=exon_Tb927.5.1570-1;Name=exon;description=exon;size=3325;Parent=rna_Tb927.5.1570-1	Other
42871	7.78	7.68	8.28	8.2	1.07	1.52	1.43	0.09	5.57e-15	3.36e-14	Tb927.5.1530	ID=exon_Tb927.5.1530-1;Name=exon;description=exon;size=1854;Parent=rna_Tb927.5.1530-1	Other
42545	8.56	8.26	8.88	8.8	1.23	1.54	1.45	0.09	5.66e-18	5.36e-17	Tb927.4.1920	ID=exon_Tb927.4.1920-1;Name=exon;description=exon;size=2506;Parent=rna_Tb927.4.1920-1	Other
39708	8.08	7.41	8.06	7.98	1.58	1.57	1.48	0.09	7.48e-18	7.01e-17	Tb927.10.10720	ID=exon_Tb927.10.10720-1;Name=exon;description=exon;size=1657;Parent=rna_Tb927.10.10720-1	Other
40646	7.78	7.67	8.32	8.24	1.08	1.57	1.48	0.09	2.28e-21	3.53e-20	Tb927.11.9950	ID=exon_Tb927.11.9950-1;Name=exon;description=exon;size=2394;Parent=rna_Tb927.11.9950-1	Other
42868	7.26	7.07	7.74	7.66	1.14	1.59	1.5	0.09	3.63e-14	1.95e-13	Tb11.v5.0852	ID=exon_Tb11.v5.0852-1;Name=exon;description=exon;size=1632;Parent=rna_Tb11.v5.0852-1	Other
28388	6.68	6.48	7.15	7.07	1.15	1.6	1.51	0.09	5.26e-12	2.14e-11	Tb927.8.1800	ID=exon_Tb927.8.1800-1;Name=exon;description=exon;size=1969;Parent=rna_Tb927.8.1800-1	Other
43518	7.27	7.25	7.93	7.84	1.01	1.6	1.51	0.09	2.35e-25	7.17e-24	Tb927.7.1550	ID=exon_Tb927.7.1550-1;Name=exon;description=exon;size=1976;Parent=rna_Tb927.7.1550-1	Other
26058	6.33	6.15	6.94	6.87	1.13	1.73	1.64	0.09	2.57e-19	3.01e-18	Tb11.v5.0600	ID=exon_Tb11.v5.0600-1;Name=exon;description=exon;size=1425;Parent=rna_Tb11.v5.0600-1	Other
45084	7.81	7.63	8.49	8.42	1.13	1.82	1.73	0.09	4.07e-25	1.21e-23	Tb927.9.13240	ID=exon_Tb927.9.13240-1;Name=exon;description=exon;size=1858;Parent=rna_Tb927.9.13240-1	Other
40374	11.1	11.33	10.68	10.59	-1.17	-1.58	-1.67	0.09	1.85e-19	2.2e-18	Tb927.1.3180	ID=exon_Tb927.1.3180-1;Name=exon;description=exon;size=554;Parent=rna_Tb927.1.3180-1	Other
25353	12.56	12.7	12.07	11.99	-1.1	-1.55	-1.64	0.09	6.85e-21	9.97e-20	Tb09_rRNA_1	ID=exon_Tb09_rRNA_1-1;Name=exon;description=exon;size=552;Parent=rna_Tb09_rRNA_1-1	Other
42162	8.77	8.76	8.33	8.23	1.01	-1.35	-1.44	0.09	4.23e-12	1.75e-11	Tb927.3.2310	ID=exon_Tb927.3.2310-1;Name=exon;description=exon;size=1289;Parent=rna_Tb927.3.2310-1	Other
25507	5.92	5.9	5.47	5.38	1.02	-1.34	-1.43	0.09	3.64e-12	1.52e-11	Tb10.v4.0218	ID=exon_Tb10.v4.0218-1;Name=exon;description=exon;size=975;Parent=rna_Tb10.v4.0218-1	Other
26457	11.67	11.66	11.28	11.19	1.01	-1.3	-1.39	0.09	1.14e-15	7.62e-15	Tb11.v5.1055	ID=exon_Tb11.v5.1055-1;Name=exon;description=exon;size=1770;Parent=rna_Tb11.v5.1055-1	Other
25443	2.43	2.55	2.19	2.08	-1.09	-1.29	-1.38	0.09	8.91e-06	1.69e-05	Tb10.v4.0144	ID=exon_Tb10.v4.0144-1;Name=exon;description=exon;size=408;Parent=rna_Tb10.v4.0144-1	Other
44803	7.42	7.36	7.22	7.11	1.04	-1.11	-1.2	0.09	3.86e-06	7.67e-06	Tb927.9.6920	ID=exon_Tb927.9.6920-1;Name=exon;description=exon;size=1701;Parent=rna_Tb927.9.6920-1	Other
40932	8.19	8.14	7.99	7.88	1.04	-1.11	-1.2	0.09	1.55e-08	4.09e-08	Tb927.11.1400	ID=exon_Tb927.11.1400-1;Name=exon;description=exon;size=2734;Parent=rna_Tb927.11.1400-1	Other
27262	2.47	2.54	2.38	2.27	-1.05	-1.11	-1.2	0.09	0.003	0.0042	Tb927.11.18280	ID=exon_Tb927.11.18280-1;Name=exon;description=exon;size=1278;Parent=rna_Tb927.11.18280-1	Other
44963	7.98	8.16	8.01	7.9	-1.14	-1.11	-1.2	0.09	5.64e-05	9.76e-05	Tb927.9.10560	ID=exon_Tb927.9.10560-1;Name=exon;description=exon;size=1733;Parent=rna_Tb927.9.10560-1	Other
44338	8.2	8.05	7.91	7.8	1.11	-1.1	-1.19	0.09	0.0003	0.0004	Tb927.8.5900	ID=exon_Tb927.8.5900-1;Name=exon;description=exon;size=802;Parent=rna_Tb927.8.5900-1	Other
27434	6.58	6.47	6.34	6.22	1.08	-1.1	-1.19	0.09	1.22e-05	2.28e-05	Tb927.11.6070	ID=exon_Tb927.11.6070-1;Name=exon;description=exon;size=1414;Parent=rna_Tb927.11.6070-1	Other
41754	6.59	6.46	6.34	6.23	1.09	-1.09	-1.18	0.09	0.0458	0.0556	Tb927.11.7970	ID=exon_Tb927.11.7970-1;Name=exon;description=exon;size=1027;Parent=rna_Tb927.11.7970-1	Other
27205	1.95	2.01	1.9	1.8	-1.04	-1.07	-1.16	0.09	0.018	0.0229	Tb927.11.17320	ID=exon_Tb927.11.17320-1;Name=exon;description=exon;size=1512;Parent=rna_Tb927.11.17320-1	Other
43269	8.97	8.83	8.75	8.63	1.1	-1.06	-1.15	0.09	1.52e-05	2.8e-05	Tb927.6.2880	ID=exon_Tb927.6.2880-1;Name=exon;description=exon;size=4228;Parent=rna_Tb927.6.2880-1	Other
25063	2.07	2.07	1.99	1.88	-1.01	-1.06	-1.15	0.09	0.0402	0.0491	Tb11.38.0001	ID=gene10144;Name=Tb11.38.0001;Note=variant surface glycoprotein (VSG%2C pseudogene)%2C putative~interrupted by an ingi;gbkey=Gene;locus_tag=Tb11.38.0001;pseudo=true	Other
27394	1.95	2.02	1.94	1.83	-1.05	-1.05	-1.14	0.09	0.0015	0.0022	Tb927.11.4090	ID=exon_Tb927.11.4090-1;Name=exon;description=exon;size=675;Parent=rna_Tb927.11.4090-1	Other
41589	7.67	7.23	7.17	7.05	1.36	-1.04	-1.13	0.09	1.63e-07	3.8e-07	Tb927.11.5820	ID=exon_Tb927.11.5820-1;Name=exon;description=exon;size=1370;Parent=rna_Tb927.11.5820-1	Other
43331	9.05	9.11	9.05	8.93	-1.04	-1.04	-1.13	0.09	0.0148	0.0191	Tb927.6.3650	ID=exon_Tb927.6.3650-1;Name=exon;description=exon;size=1747;Parent=rna_Tb927.6.3650-1	Other
40251	7.56	7.26	7.44	7.31	1.23	1.13	1.04	0.09	0.0036	0.005	Tb927.10.4040	ID=exon_Tb927.10.4040-1;Name=exon;description=exon;size=1507;Parent=rna_Tb927.10.4040-1	Other
40113	9.01	8.71	8.89	8.77	1.23	1.13	1.04	0.09	4.79e-05	8.34e-05	Tb927.10.1970	ID=exon_Tb927.10.1970-1;Name=exon;description=exon;size=4314;Parent=rna_Tb927.10.1970-1	Other
40104	6.22	6.34	6.52	6.4	-1.09	1.13	1.04	0.09	0.0011	0.0016	Tb927.10.1850	ID=exon_Tb927.10.1850-1;Name=exon;description=exon;size=1409;Parent=rna_Tb927.10.1850-1	Other
44334	8.54	8.76	8.95	8.82	-1.17	1.13	1.04	0.09	1.42e-06	2.97e-06	Tb927.8.5850	ID=exon_Tb927.8.5850-1;Name=exon;description=exon;size=12831;Parent=rna_Tb927.8.5850-1	Other
27135	7.85	7.64	7.83	7.71	1.15	1.14	1.05	0.09	0.0173	0.0221	Tb927.11.14040	ID=exon_Tb927.11.14040-1;Name=exon;description=exon;size=3747;Parent=rna_Tb927.11.14040-1	Other
28836	7.72	7.74	7.93	7.81	-1.02	1.14	1.05	0.09	0.0255	0.032	Tb927.9.2140	ID=exon_Tb927.9.2140-1;Name=exon;description=exon;size=3078;Parent=rna_Tb927.9.2140-1	Other
43183	8.52	8.3	8.49	8.39	1.17	1.15	1.06	0.09	0.0073	0.0097	Tb927.6.1800	ID=exon_Tb927.6.1800-1;Name=exon;description=exon;size=1250;Parent=rna_Tb927.6.1800-1	Other
42290	8.17	8.56	8.76	8.64	-1.32	1.15	1.06	0.09	6.62e-10	2.07e-09	Tb927.3.3980	ID=exon_Tb927.3.3980-1;Name=exon;description=exon;size=1660;Parent=rna_Tb927.3.3980-1	Other
41248	9.09	8.8	9.02	8.89	1.22	1.16	1.07	0.09	2.84e-05	5.09e-05	Tb927.11.1890	ID=exon_Tb927.11.1890-1;Name=exon;description=exon;size=1206;Parent=rna_Tb927.11.1890-1	Other
25144	7.92	7.97	8.18	8.06	-1.04	1.16	1.07	0.09	0.0002	0.0004	Tb06.3A7.270	ID=exon_Tb06.3A7.270-1;Name=exon;description=exon;size=3408;Parent=rna_Tb06.3A7.270-1	Other
28882	6.53	6.41	6.64	6.53	1.09	1.17	1.08	0.09	0.0048	0.0065	Tb927.9.3080	ID=exon_Tb927.9.3080-1;Name=exon;description=exon;size=1376;Parent=rna_Tb927.9.3080-1	Other
25431	1.61	1.62	1.85	1.73	-1	1.17	1.08	0.09	0.0064	0.0087	Tb10.v4.0127	ID=exon_Tb10.v4.0127-1;Name=exon;description=exon;size=1529;Parent=rna_Tb10.v4.0127-1	Other
40272	8.34	8.38	8.6	8.49	-1.03	1.17	1.08	0.09	0.0004	0.0006	Tb927.10.4290	ID=exon_Tb927.10.4290-1;Name=exon;description=exon;size=948;Parent=rna_Tb927.10.4290-1	Other
42409	9.42	9.25	9.49	9.38	1.13	1.18	1.09	0.09	0.0005	0.0007	Tb927.3.5420	ID=exon_Tb927.3.5420-1;Name=exon;description=exon;size=3064;Parent=rna_Tb927.3.5420-1	Other
41521	7.2	6.75	7	6.89	1.36	1.19	1.1	0.09	0.004	0.0056	Tb927.11.5070	ID=exon_Tb927.11.5070-1;Name=exon;description=exon;size=3006;Parent=rna_Tb927.11.5070-1	Other
26044	7.49	7.41	7.67	7.56	1.05	1.19	1.1	0.09	8.07e-06	1.54e-05	Tb11.v5.0581	ID=exon_Tb11.v5.0581-1;Name=exon;description=exon;size=3459;Parent=rna_Tb11.v5.0581-1	Other
[truncated: 6,288 more rows]

## Sheet: Difference according to dose
ID	0 Avg (log2)	100 Avg (log2)	140 Avg (log2)	200 Avg (log2)	dose F-Test	dose FDR F-Test	Gene Symbol	Description	Group	100 vs 0 Fold Change	140 vs 0 Fold Change	200 vs 0 Fold Change	250 vs 0 Fold Change
27337	2.99	5.17	5.34	6.17	0.0004	0.0033	Tb927.11.20100-1	ID=exon_Tb927.11.20100-1;Name=exon;description=exon;size=1470;Parent=rna_Tb927.11.20100-1	Other	4.55	5.12	9.07	1.18
25046	1.94	5.11	5.29	7.51	5.66e-05	0.001	Tb11.14.0021	ID=gene10110;Name=Tb11.14.0021;Note=variant surface glycoprotein (VSG%2C pseudogene)%2C putative~degenerate and frameshifted;gbkey=Gene;locus_tag=Tb11.14.0021;pseudo=true	Other	9.04	10.2	47.7	-1.01
25612	3.72	7.06	7.17	8.42	5.13e-05	0.0009	Tb11.0710-1	ID=exon_Tb11.0710-1;Name=exon;description=exon;size=1545;Parent=rna_Tb11.0710-1	Other	10.09	10.9	25.85	1.09
27344	2.12	5.02	5.72	7.58	1.7e-05	0.0004	Tb927.11.20260-1	ID=exon_Tb927.11.20260-2;Name=exon;description=exon;size=978;Parent=rna_Tb927.11.20260-1	Other	7.44	12.05	43.89	1.02
28153	2.04	4.92	4.79	6.43	0.0002	0.0019	Tb927.6.5210-1	ID=exon_Tb927.6.5210-1;Name=exon;description=exon;size=1570;Parent=rna_Tb927.6.5210-1	Other	7.34	6.7	20.96	1.25
44591	2.21	4.59	5.92	7.36	0.0002	0.002	Tb927.9.16150-1	ID=exon_Tb927.9.16150-2;Name=exon;description=exon;size=822;Parent=rna_Tb927.9.16150-1	Other	5.2	13.1	35.5	1.01
24799	2.21	4.92	6.16	7.35	0.0002	0.0017	Tb927.9.16150-1	ID=exon_Tb927.9.16150-2;Name=exon;description=exon;size=822;Parent=rna_Tb927.9.16150-1	Other	6.56	15.46	35.22	1.1
26342	2	4.16	4.21	5.33	0.0003	0.0027	Tb11.v5.0912-1	ID=exon_Tb11.v5.0912-1;Name=exon;description=exon;size=687;Parent=rna_Tb11.v5.0912-1	Other	4.47	4.61	10.05	1.02
25875	2.02	3.41	3.47	4.26	0.0022	0.0103	Tb11.v5.0351-1	ID=exon_Tb11.v5.0351-1;Name=exon;description=exon;size=1524;Parent=rna_Tb11.v5.0351-1	Other	2.62	2.74	4.74	1.03
24798	2.21	4.95	6.17	7.27	0.0001	0.0017	Tb09.244.1880	ID=gene6360;Name=Tb09.244.1880;Note=variant surface glycoprotein (VSG%2C pseudogene)%2C putative~truncated at C-terminus%3B possible insertion after codon 144;gbkey=Gene;locus_tag=Tb09.244.1880;pseudo=true	Other	6.65	15.47	33.36	1.07
25433	2.81	5.49	6.48	7.32	0.0004	0.0035	Tb10.v4.0133-1	ID=exon_Tb10.v4.0133-1;Name=exon;description=exon;size=1761;Parent=rna_Tb10.v4.0133-1	Other	6.4	12.75	22.76	-1.57
25188	1.78	5.12	4.75	6.49	4.94e-05	0.0009	Tb08.27P2.680-1	ID=exon_Tb08.27P2.680-1;Name=exon;description=exon;size=1533;Parent=rna_Tb08.27P2.680-1	Other	10.11	7.82	26.11	-1.03
24796	2.81	5.87	6.77	7.93	7.43e-05	0.0011	Tb09.244.1920	ID=gene6355;Name=Tb09.244.1920;Note=variant surface glycoprotein (VSG%2C pseudogene)%2C putative~truncated at N-terminus%3B contains 1 frameshift;gbkey=Gene;locus_tag=Tb09.244.1920;pseudo=true	Other	8.3	15.52	34.66	1.17
25048	1.78	3.69	3.91	6.05	9.06e-05	0.0013	Tb11.14.0023	ID=gene10112;Name=Tb11.14.0023;Note=variant surface glycoprotein (VSG%2C pseudogene)%2C putative~degenerate and frameshifted;gbkey=Gene;locus_tag=Tb11.14.0023;pseudo=true	Other	3.77	4.38	19.22	-1.08
28733	2.12	4.08	4.33	6.32	4.52e-05	0.0008	Tb927.11.17300-1	ID=exon_Tb927.11.17300-1;Name=exon;description=exon;size=831;Parent=rna_Tb927.11.17300-1	Other	3.91	4.64	18.44	-1.11
26343	2.66	4.02	4.1	4.83	0.0019	0.0092	Tb11.v5.0913-1	ID=exon_Tb11.v5.0913-1;Name=exon;description=exon;size=816;Parent=rna_Tb11.v5.0913-1	Other	2.56	2.7	4.49	-1.07
28407	2.02	4.46	4.44	5.19	5.79e-05	0.001	Tb927.8.260-1	ID=exon_Tb927.8.260-1;Name=exon;description=exon;size=1448;Parent=rna_Tb927.8.260-1	Other	5.42	5.35	9	1.06
28726	2.73	4.24	4.59	5.15	0.0004	0.003	Tb927.9.15910-1	ID=exon_Tb927.9.15910-1;Name=exon;description=exon;size=369;Parent=rna_Tb927.9.15910-1	Other	2.84	3.62	5.34	1
25039	2.58	4.29	4.46	5.21	0.0002	0.0017	Tb11.14.0012	ID=gene10098;Name=Tb11.14.0012;Note=variant surface glycoprotein (VSG%2C pseudogene)%2C putative~frameshifted and degenerate;gbkey=Gene;locus_tag=Tb11.14.0012;pseudo=true	Other	3.27	3.69	6.19	-1
26549	2.54	3.99	4.38	5.84	6.24e-05	0.001	Tb927.1.2860-1	ID=exon_Tb927.1.2860-1;Name=exon;description=exon;size=258;Parent=rna_Tb927.1.2860-1	Other	2.75	3.59	9.89	1.8
27346	3.04	5.35	5.23	5.62	0.0001	0.0017	Tb927.11.20300-1	ID=exon_Tb927.11.20300-1;Name=exon;description=exon;size=1449;Parent=rna_Tb927.11.20300-1	Other	4.96	4.55	5.98	1.17
25049	1.8	3.89	3.9	5.78	7.95e-05	0.0012	Tb927.11.20280-1	ID=exon_Tb927.11.20280-2;Name=exon;description=exon;size=834;Parent=rna_Tb927.11.20280-1	Other	4.26	4.3	15.77	1.04
28154	2.28	4.24	4.25	5.09	0.0002	0.0017	Tb927.6.5210-1	ID=exon_Tb927.6.5210-1;Name=exon;description=exon;size=1570;Parent=rna_Tb927.6.5210-1	Other	3.91	3.92	7.02	1.1
28815	1.97	4.62	5.88	6.49	5.94e-05	0.001	Tb927.9.17980-1	ID=exon_Tb927.9.17980-1;Name=exon;description=exon;size=939;Parent=rna_Tb927.9.17980-1	Other	6.25	14.98	22.84	1.23
25192	5.07	7.63	7.83	8.76	8.82e-06	0.0003	Tb08.27P2.720-1	ID=exon_Tb08.27P2.720-1;Name=exon;description=exon;size=1425;Parent=rna_Tb08.27P2.720-1	Other	5.89	6.79	12.91	1.18
25038	2.38	4.2	4.67	6.12	0.0002	0.0021	Tb11.14.0011	ID=gene10097;Name=Tb11.14.0011;Note=variant surface glycoprotein (VSG%2C pseudogene)%2C putative~frameshifted and degenerate;gbkey=Gene;locus_tag=Tb11.14.0011;pseudo=true	Other	3.54	4.91	13.35	1
25042	1.74	3.61	3.71	4.71	0.0002	0.0019	Tb11.14.0032	ID=gene10104;Name=Tb11.14.0032;Note=variant surface glycoprotein (VSG%2C pseudogene)%2C putative~frameshifted and degenerate;gbkey=Gene;locus_tag=Tb11.14.0032;pseudo=true	Other	3.65	3.91	7.82	1.16
24897	2.11	5.24	5.87	6.56	4.71e-05	0.0009	Tb09.244.0120	ID=gene6535;Name=Tb09.244.0120;Note=variant surface glycoprotein (VSG%2C pseudogene)%2C putative~degenerate;gbkey=Gene;locus_tag=Tb09.244.0120;pseudo=true	Other	8.75	13.57	21.98	1.09
25333	3.34	6.97	6.96	7.18	6.1e-05	0.001	Tb09.v4.0187-1	ID=exon_Tb09.v4.0187-1;Name=exon;description=exon;size=1119;Parent=rna_Tb09.v4.0187-1	Other	12.42	12.35	14.36	-1.11
27339	1.78	3.6	3.62	5.09	0.0002	0.0019	Tb927.11.20200-1	ID=exon_Tb927.11.20200-1;Name=exon;description=exon;size=423;Parent=rna_Tb927.11.20200-1	Other	3.52	3.58	9.89	-1.01
27354	1.73	4.15	4.22	5.49	0.0003	0.0028	Tb11.09.0004	ID=gene10136;Name=Tb11.09.0004;Note=expression site-associated gene (ESAG%2C pseudogene)%2C putative;gbkey=Gene;locus_tag=Tb11.09.0004;pseudo=true	Other	5.34	5.6	13.48	-1.04
28735	1.97	3.33	3.53	4.65	0.0004	0.0035	Tb09.v4.0121-1	ID=exon_Tb09.v4.0121-1;Name=exon;description=exon;size=451;Parent=rna_Tb09.v4.0121-1	Other	2.56	2.96	6.41	1.02
28312	3.17	5.62	6.02	7.05	0.0001	0.0014	Tb927.7.6020-1	ID=exon_Tb927.7.6020-1;Name=exon;description=exon;size=465;Parent=rna_Tb927.7.6020-1	Other	5.46	7.22	14.7	3.32
41892	2.24	4.17	4.53	5.47	5.07e-05	0.0009	Tb927.11.20090-1	ID=exon_Tb927.11.20090-1;Name=exon;description=exon;size=1494;Parent=rna_Tb927.11.20090-1	Other	3.81	4.89	9.39	1.09
41896	2.07	3.75	3.97	5.65	3.25e-05	0.0007	Tb11.v4.0032	ID=gene10117;Name=Tb11.v4.0032;Note=variant surface glycoprotein (VSG%2C pseudogene)%2C putative;gbkey=Gene;locus_tag=Tb11.v4.0032;pseudo=true	Other	3.22	3.74	11.96	1.06
41894	1.74	3.47	3.43	5.13	0.0002	0.0019	Tb927.11.20190-1	ID=exon_Tb927.11.20190-1;Name=exon;description=exon;size=1425;Parent=rna_Tb927.11.20190-1	Other	3.32	3.22	10.48	1.13
44597	1.84	2.5	2.96	3.55	0.0039	0.0155	Tb09.v4.0085-1	ID=exon_Tb09.v4.0085-1;Name=exon;description=exon;size=309;Parent=rna_Tb09.v4.0085-1	Other	1.57	2.18	3.27	1
27345	1.59	3.31	3.54	4.26	8.57e-05	0.0012	Tb927.11.20270-1	ID=exon_Tb927.11.20270-2;Name=exon;description=exon;size=486;Parent=rna_Tb927.11.20270-1	Other	3.28	3.85	6.36	1
26555	2.87	4.18	4.27	4.5	0.003	0.0129	Tb927.1.2930-1	ID=exon_Tb927.1.2930-1;Name=exon;description=exon;size=468;Parent=rna_Tb927.1.2930-1	Other	2.48	2.65	3.1	-1.43
25043	2.06	3.65	3.86	4.6	9.31e-05	0.0013	Tb11.14.0016	ID=gene10105;Name=Tb11.14.0016;Note=variant surface glycoprotein (VSG%2C pseudogene)%2C putative~degenerate and frameshifted;gbkey=Gene;locus_tag=Tb11.14.0016;pseudo=true	Other	3.03	3.49	5.82	1
25315	2.22	3.45	3.37	4.07	0.0004	0.0036	Tb09.v4.0168-1	ID=exon_Tb09.v4.0168-1;Name=exon;description=exon;size=1566;Parent=rna_Tb09.v4.0168-1	Other	2.35	2.23	3.62	-1.09
27972	4.19	6.95	7.85	8.52	5.77e-05	0.001	Tb927.5.3990-1	ID=exon_Tb927.5.3990-1;Name=exon;description=exon;size=1434;Parent=rna_Tb927.5.3990-1	Other	6.8	12.63	20.15	1.84
25044	2.29	3.79	4.03	5.09	0.0003	0.0027	Tb11.14.0017	ID=gene10106;Name=Tb11.14.0017;Note=variant surface glycoprotein (VSG%2C pseudogene)%2C putative~degenerate and frameshifted;gbkey=Gene;locus_tag=Tb11.14.0017;pseudo=true	Other	2.82	3.32	6.96	-1.05
26551	3.12	4.21	4.3	5.64	0.0002	0.0017	Tb927.1.2890-1	ID=exon_Tb927.1.2890-1;Name=exon;description=exon;size=258;Parent=rna_Tb927.1.2890-1	Other	2.12	2.26	5.74	1.64
25199	1.99	4.68	4.33	5.76	9.11e-05	0.0013	Tb09.v4.0020-1	ID=exon_Tb09.v4.0020-1;Name=exon;description=exon;size=417;Parent=rna_Tb09.v4.0020-1	Other	6.49	5.07	13.68	2.26
25051	2.07	3.52	3.57	4.6	0.0001	0.0014	Tb11.v4.0030	ID=gene10115;Name=Tb11.v4.0030;Note=variant surface glycoprotein (VSG%2C pseudogene)%2C putative;gbkey=Gene;locus_tag=Tb11.v4.0030;pseudo=true	Other	2.73	2.83	5.77	-1.13
27937	2.54	4.01	4.11	4.81	6.69e-05	0.001	Tb927.5.230-1	ID=exon_Tb927.5.230-1;Name=exon;description=exon;size=1524;Parent=rna_Tb927.5.230-1	Other	2.76	2.96	4.82	1.06
28644	3.65	4.62	5.03	5.89	0.0001	0.0014	Tb927.9.13170-1	ID=exon_Tb927.9.13170-1;Name=exon;description=exon;size=138;Parent=rna_Tb927.9.13170-1	Other	1.97	2.62	4.74	1.2
44799	2.33	3.3	3.28	3.34	0.014	0.0388	Tb927.9.6820-1	ID=exon_Tb927.9.6820-1;Name=exon;description=exon;size=384;Parent=rna_Tb927.9.6820-1	Other	1.96	1.94	2.02	-1.72
27274	1.73	3.59	4.17	4.46	5.15e-05	0.0009	Tb11.0830-1	ID=exon_Tb11.0830-1;Name=exon;description=exon;size=1227;Parent=rna_Tb11.0830-1	Other	3.64	5.45	6.68	-1.04
28687	4.6	7.63	7.5	8.25	3.33e-05	0.0007	Tb927.9.14660-1	ID=exon_Tb927.9.14660-1;Name=exon;description=exon;size=2118;Parent=rna_Tb927.9.14660-1	Other	8.19	7.48	12.52	1.21
28157	1.59	4.24	4.26	4.83	7.29e-05	0.0011	Tb927.6.5250-1	ID=exon_Tb927.6.5250-1;Name=exon;description=exon;size=373;Parent=rna_Tb927.6.5250-1	Other	6.3	6.36	9.47	1.14
24802	1.94	3.1	3.36	5.04	6.92e-05	0.0011	Tb09.244.1850	ID=gene6363;Name=Tb09.244.1850;Note=variant surface glycoprotein (VSG%2C pseudogene)%2C putative~degenerate;gbkey=Gene;locus_tag=Tb09.244.1850;pseudo=true	Other	2.23	2.69	8.62	-1
27807	2.02	4.1	4.26	5.03	3.19e-05	0.0007	Tb927.4.3280-1	ID=exon_Tb927.4.3280-1;Name=exon;description=exon;size=1233;Parent=rna_Tb927.4.3280-1	Other	4.2	4.72	8.05	1.5
28950	3.23	4.42	4.52	5.71	0.0007	0.0049	Tb927.9.4870-1	ID=exon_Tb927.9.4870-1;Name=exon;description=exon;size=384;Parent=rna_Tb927.9.4870-1	Other	2.29	2.45	5.6	1.38
26547	3.15	4.09	4.32	5.37	1.76e-05	0.0004	Tb927.1.2830-1	ID=exon_Tb927.1.2830-1;Name=exon;description=exon;size=258;Parent=rna_Tb927.1.2830-1	Other	1.93	2.25	4.67	1.92
41893	1.64	2.79	2.78	3.23	0.0166	0.0439	Tb927.11.20160-1	ID=exon_Tb927.11.20160-3;Name=exon;description=exon;size=885;Parent=rna_Tb927.11.20160-1	Other	2.21	2.2	3.01	1.5
29078	2.37	3.53	3.69	4.7	6.91e-05	0.0011	Tb927.9.8940-1	ID=exon_Tb927.9.8940-1;Name=exon;description=exon;size=273;Parent=rna_Tb927.9.8940-1	Other	2.22	2.48	5.01	1.84
27338	2.14	2.97	2.97	3.65	0.0019	0.0092	Tb927.11.20160-1	ID=exon_Tb927.11.20160-1;Name=exon;description=exon;size=420;Parent=rna_Tb927.11.20160-1	Other	1.78	1.78	2.85	-1.12
41895	2.04	3.86	3.66	4.37	3.97e-05	0.0008	Tb927.11.20280-1	ID=exon_Tb927.11.20280-2;Name=exon;description=exon;size=834;Parent=rna_Tb927.11.20280-1	Other	3.53	3.07	5.03	1.15
27074	2.28	3.7	3.75	3.99	9.3e-05	0.0013	Tb927.11.11420-1	ID=exon_Tb927.11.11420-1;Name=exon;description=exon;size=201;Parent=rna_Tb927.11.11420-1	Other	2.67	2.77	3.27	1.04
25560	2.06	3.15	3.13	3.48	0.0008	0.005	Tb11.0190-1	ID=exon_Tb11.0190-1;Name=exon;description=exon;size=1404;Parent=rna_Tb11.0190-1	Other	2.13	2.09	2.68	1.1
28643	2.22	2.78	3.07	3.96	9.31e-05	0.0013	Tb927.9.13160-1	ID=exon_Tb927.9.13160-1;Name=exon;description=exon;size=522;Parent=rna_Tb927.9.13160-1	Other	1.47	1.8	3.33	1.09
25530	3.66	4.15	4.2	4.87	0.0057	0.02	Tb10.v4.0250-1	ID=exon_Tb10.v4.0250-1;Name=exon;description=exon;size=1137;Parent=rna_Tb10.v4.0250-1	Other	1.41	1.46	2.32	-1.13
25047	2.27	2.99	3.26	3.95	0.0006	0.0044	Tb11.14.0022	ID=gene10111;Name=Tb11.14.0022;Note=variant surface glycoprotein (VSG%2C pseudogene)%2C putative~degenerate and frameshifted;gbkey=Gene;locus_tag=Tb11.14.0022;pseudo=true	Other	1.64	1.99	3.2	-1.02
25904	2.36	2.72	2.92	3.18	0.0217	0.0531	Tb11.v5.0395-1	ID=exon_Tb11.v5.0395-1;Name=exon;description=exon;size=726;Parent=rna_Tb11.v5.0395-1	Other	1.28	1.48	1.77	-1.11
27880	2.13	2.67	2.95	3.49	0.0009	0.0056	Tb927.4.5690-1	ID=exon_Tb927.4.5690-1;Name=exon;description=exon;size=1554;Parent=rna_Tb927.4.5690-1	Other	1.45	1.77	2.57	1.01
43114	2.64	3.92	3.78	4.49	0.0001	0.0014	Tb11.v5.0949-1	ID=exon_Tb11.v5.0949-1;Name=exon;description=exon;size=1107;Parent=rna_Tb11.v5.0949-1	Other	2.41	2.2	3.58	-1.02
41898	1.77	3.22	3.27	3.36	0.0001	0.0017	Tb11.v4.0026	ID=gene10082;Name=Tb11.v4.0026;Note=variant surface glycoprotein (VSG%2C pseudogene)%2C putative;gbkey=Gene;locus_tag=Tb11.v4.0026;pseudo=true	Other	2.73	2.83	3.02	1
27281	1.84	2.44	2.49	2.93	0.0055	0.0196	Tb927.11.18590-1	ID=exon_Tb927.11.18590-1;Name=exon;description=exon;size=1488;Parent=rna_Tb927.11.18590-1	Other	1.52	1.58	2.13	-1.02
27881	2	3.04	3.04	3.6	0.0001	0.0016	Tb927.4.5700-1	ID=exon_Tb927.4.5700-1;Name=exon;description=exon;size=1431;Parent=rna_Tb927.4.5700-1	Other	2.05	2.06	3.04	-1.1
28730	1.86	4.19	4.53	4.75	6.04e-05	0.001	Tb927.9.15970-1	ID=exon_Tb927.9.15970-1;Name=exon;description=exon;size=345;Parent=rna_Tb927.9.15970-1	Other	5.02	6.33	7.38	1.45
26344	2.2	2.45	2.56	3.33	0.0079	0.0255	Tb11.v5.0914-1	ID=exon_Tb11.v5.0914-1;Name=exon;description=exon;size=531;Parent=rna_Tb11.v5.0914-1	Other	1.2	1.29	2.2	-1.08
28648	2.47	3.13	3.38	4.54	6.07e-05	0.001	Tb927.9.13230-1	ID=exon_Tb927.9.13230-1;Name=exon;description=exon;size=591;Parent=rna_Tb927.9.13230-1	Other	1.59	1.89	4.22	1.1
25040	1.95	2.77	2.86	3.41	0.0006	0.0045	Tb11.14.0013	ID=gene10100;Name=Tb11.14.0013;Note=variant surface glycoprotein (VSG%2C pseudogene)%2C putative~frameshifted and degenerate;gbkey=Gene;locus_tag=Tb11.14.0013;pseudo=true	Other	1.76	1.87	2.75	1.31
27341	1.59	2.34	2.68	3.21	0.0005	0.0036	Tb927.11.20230-1	ID=exon_Tb927.11.20230-1;Name=exon;description=exon;size=276;Parent=rna_Tb927.11.20230-1	Other	1.68	2.13	3.07	1.18
25450	1.99	3.06	3.1	3.27	0.0007	0.0048	Tb10.v4.0151-1	ID=exon_Tb10.v4.0151-1;Name=exon;description=exon;size=1455;Parent=rna_Tb10.v4.0151-1	Other	2.1	2.17	2.44	-1.1
25497	1.85	2.16	2.5	2.95	0.0049	0.0181	Tb10.v4.0206-1	ID=exon_Tb10.v4.0206-1;Name=exon;description=exon;size=1263;Parent=rna_Tb10.v4.0206-1	Other	1.24	1.57	2.15	1.06
28686	5.27	7.5	7.6	8	4.92e-05	0.0009	Tb927.9.14650-1	ID=exon_Tb927.9.14650-1;Name=exon;description=exon;size=3884;Parent=rna_Tb927.9.14650-1	Other	4.68	5.02	6.62	1.37
25034	1.92	2.86	2.93	3.17	0.0004	0.0035	Tb11.14.0006	ID=gene10092;Name=Tb11.14.0006;Note=variant surface glycoprotein (VSG%2C pseudogene)%2C putative~degenerate and frameshifted;gbkey=Gene;locus_tag=Tb11.14.0006;pseudo=true	Other	1.92	2.01	2.38	1.06
28728	2.29	3.22	3.24	3.8	7.2e-05	0.0011	Tb09.v4.0019-1	ID=exon_Tb09.v4.0019-1;Name=exon;description=exon;size=471;Parent=rna_Tb09.v4.0019-1	Other	1.91	1.93	2.85	-1.1
26980	3.27	5.23	5.15	6.23	1.13e-05	0.0003	Tb927.10.7160-1	ID=exon_Tb927.10.7160-1;Name=exon;description=exon;size=621;Parent=rna_Tb927.10.7160-1	Other	3.9	3.69	7.76	2.28
24786	1.93	2.66	2.68	2.88	0.0082	0.0261	Tb09.160.0250	ID=gene5030;Name=Tb09.160.0250;Note=variant surface glycoprotein (VSG%2C pseudogene)%2C putative~point mutation;gbkey=Gene;locus_tag=Tb09.160.0250;pseudo=true	Other	1.66	1.67	1.92	1
28198	2	2.52	2.48	3.02	0.0047	0.0178	Tb927.6.5670-1	ID=exon_Tb927.6.5670-1;Name=exon;description=exon;size=1511;Parent=rna_Tb927.6.5670-1	Other	1.43	1.39	2.02	1.08
27685	1.82	2.33	2.55	2.84	0.0043	0.0167	Tb927.3.370-1	ID=exon_Tb927.3.370-1;Name=exon;description=exon;size=1632;Parent=rna_Tb927.3.370-1	Other	1.43	1.66	2.04	1.08
43446	1.91	2.71	2.61	3.05	0.0038	0.0152	Tb11.v5.0850-1	ID=exon_Tb11.v5.0850-1;Name=exon;description=exon;size=1023;Parent=rna_Tb11.v5.0850-1	Other	1.75	1.63	2.2	1.33
27867	1.63	2.22	2.14	2.62	0.0022	0.0101	Tb927.4.5540-1	ID=exon_Tb927.4.5540-1;Name=exon;description=exon;size=1080;Parent=rna_Tb927.4.5540-1	Other	1.51	1.43	2	1.02
25451	2.06	2.7	2.86	3.15	0.0013	0.0071	Tb10.v4.0152-1	ID=exon_Tb10.v4.0152-1;Name=exon;description=exon;size=1626;Parent=rna_Tb10.v4.0152-1	Other	1.56	1.74	2.13	1.11
27885	2.13	2.79	2.97	3.24	0.0008	0.0053	Tb927.4.5740-1	ID=exon_Tb927.4.5740-1;Name=exon;description=exon;size=1418;Parent=rna_Tb927.4.5740-1	Other	1.58	1.78	2.15	-1.01
25201	2.15	2.66	2.75	3.12	0.0026	0.0115	Tb09.v4.0022-1	ID=exon_Tb09.v4.0022-1;Name=exon;description=exon;size=1404;Parent=rna_Tb09.v4.0022-1	Other	1.42	1.51	1.95	1.11
27034	2.14	3.2	3.54	4.26	0.0002	0.0017	Tb927.10.9540-1	ID=exon_Tb927.10.9540-1;Name=exon;description=exon;size=375;Parent=rna_Tb927.10.9540-1	Other	2.09	2.65	4.35	1.77
29101	4.9	5.14	5.57	6.54	4.33e-05	0.0008	Tb927.9.9900-1	ID=exon_Tb927.9.9900-1;Name=exon;description=exon;size=393;Parent=rna_Tb927.9.9900-1	Other	1.18	1.6	3.11	1.61
27563	2.84	4.47	5.17	5.88	1.82e-05	0.0004	Tb927.2.5700-1	ID=exon_Tb927.2.5700-1;Name=exon;description=exon;size=453;Parent=rna_Tb927.2.5700-1	Other	3.09	5.05	8.25	2.5
27488	3.45	3.96	4.16	5.13	0.0002	0.002	Tb927.11.9410-1	ID=exon_Tb927.11.9410-1;Name=exon;description=exon;size=492;Parent=rna_Tb927.11.9410-1	Other	1.43	1.64	3.22	1.07
28713	1.7	2.16	2.15	2.81	0.0001	0.0016	Tb927.9.15690-1	ID=exon_Tb927.9.15690-1;Name=exon;description=exon;size=381;Parent=rna_Tb927.9.15690-1	Other	1.38	1.36	2.16	1.16
26004	1.65	3.44	3.3	3.5	1.58e-05	0.0004	Tb11.v5.0532-1	ID=exon_Tb11.v5.0532-1;Name=exon;description=exon;size=1407;Parent=rna_Tb11.v5.0532-1	Other	3.44	3.12	3.61	1.06
27973	2.12	3.17	3.2	4.08	9.51e-05	0.0013	Tb927.5.4000-1	ID=exon_Tb927.5.4000-1;Name=exon;description=exon;size=474;Parent=rna_Tb927.5.4000-1	Other	2.07	2.11	3.87	1.53
28158	1.82	2.58	2.66	3.02	0.0003	0.0024	Tb927.6.5260-1	ID=exon_Tb927.6.5260-1;Name=exon;description=exon;size=1386;Parent=rna_Tb927.6.5260-1	Other	1.69	1.79	2.3	-1.06
25942	1.89	2.59	2.71	2.87	0.0018	0.0092	Tb11.v5.0449-1	ID=exon_Tb11.v5.0449-1;Name=exon;description=exon;size=831;Parent=rna_Tb11.v5.0449-1	Other	1.62	1.76	1.97	1.04
27352	1.73	2.52	2.68	3.04	5.46e-05	0.0009	Tb927.11.20530-1	ID=exon_Tb927.11.20530-1;Name=exon;description=exon;size=426;Parent=rna_Tb927.11.20530-1	Other	1.73	1.93	2.47	-1.06
25624	1.9	2.48	2.38	2.81	0.0004	0.0035	Tb11.0970-1	ID=exon_Tb11.0970-1;Name=exon;description=exon;size=842;Parent=rna_Tb11.0970-1	Other	1.5	1.39	1.88	1.08
27445	2.05	2.81	2.82	2.95	0.0014	0.0077	Tb927.11.6730-1	ID=exon_Tb927.11.6730-1;Name=exon;description=exon;size=588;Parent=rna_Tb927.11.6730-1	Other	1.69	1.71	1.86	-1.17
25189	1.84	2.68	2.73	3.35	5.93e-05	0.001	Tb08.27P2.680-1	ID=exon_Tb08.27P2.680-1;Name=exon;description=exon;size=1533;Parent=rna_Tb08.27P2.680-1	Other	1.79	1.85	2.84	-1.06
25021	1.96	2.42	2.35	2.42	0.0054	0.0193	Tb11.29.0001	ID=gene10064;Name=Tb11.29.0001;Note=variant surface glycoprotein (VSG%2C pseudogene)%2C putative;gbkey=Gene;locus_tag=Tb11.29.0001;pseudo=true	Other	1.38	1.31	1.38	-1.04
28155	3.05	3.34	3.14	3.45	0.0353	0.0756	Tb927.6.5230-1	ID=exon_Tb927.6.5230-1;Name=exon;description=exon;size=1494;Parent=rna_Tb927.6.5230-1	Other	1.22	1.06	1.32	-1.03
28461	1.85	2.84	2.86	3.21	0.0042	0.0163	Tb927.8.490-1	ID=exon_Tb927.8.490-1;Name=exon;description=exon;size=2790;Parent=rna_Tb927.8.490-1	Other	1.99	2.02	2.57	1.35
27276	2.19	2.9	2.79	3.17	0.0011	0.0065	Tb927.11.18540-1	ID=exon_Tb927.11.18540-1;Name=exon;description=exon;size=867;Parent=rna_Tb927.11.18540-1	Other	1.64	1.52	1.98	1.01
27269	1.99	2.7	2.73	2.81	0.0041	0.0161	Tb927.11.18390-1	ID=exon_Tb927.11.18390-1;Name=exon;description=exon;size=354;Parent=rna_Tb927.11.18390-1	Other	1.64	1.67	1.76	1.04
24970	1.67	2.21	2.02	2.44	0.0201	0.0499	Tb11.14.0026	ID=gene9979;Name=Tb11.14.0026;Note=variant surface glycoprotein (VSG%2C pseudogene)%2C putative~degenerate;gbkey=Gene;locus_tag=Tb11.14.0026;pseudo=true	Other	1.46	1.28	1.71	1.1
27066	3.01	4.07	4.36	5.49	1.53e-05	0.0004	Tb927.11.11070-1	ID=exon_Tb927.11.11070-1;Name=exon;description=exon;size=336;Parent=rna_Tb927.11.11070-1	Other	2.1	2.56	5.59	3.61
28729	2.87	3.55	3.78	4.67	0.0081	0.0259	Tb927.9.15960-1	ID=exon_Tb927.9.15960-1;Name=exon;description=exon;size=282;Parent=rna_Tb927.9.15960-1	Other	1.6	1.88	3.48	1.76
27617	1.97	2.66	2.56	2.93	0.0009	0.0056	Tb927.3.150-1	ID=exon_Tb927.3.150-1;Name=exon;description=exon;size=1605;Parent=rna_Tb927.3.150-1	Other	1.61	1.5	1.95	1.09
27640	1.99	2.24	2.36	2.5	0.047	0.0932	Tb927.3.230-1	ID=exon_Tb927.3.230-1;Name=exon;description=exon;size=1457;Parent=rna_Tb927.3.230-1	Other	1.2	1.3	1.42	-1.03
41244	1.89	2.49	2.49	2.3	0.0162	0.0431	Tb11.24.0002	ID=gene9998;Name=Tb11.24.0002;Note=variant surface glycoprotein (VSG%2C pseudogene)%2C putative~degenerate;gbkey=Gene;locus_tag=Tb11.24.0002;pseudo=true	Other	1.51	1.51	1.33	1.01
27035	5.14	5.62	5.49	6	0.0418	0.0852	Tb927.10.9550-1	ID=exon_Tb927.10.9550-1;Name=exon;description=exon;size=540;Parent=rna_Tb927.10.9550-1	Other	1.39	1.27	1.81	-1.51
25439	2.36	2.95	2.87	3.15	0.003	0.0128	Tb10.v4.0139-1	ID=exon_Tb10.v4.0139-1;Name=exon;description=exon;size=1611;Parent=rna_Tb10.v4.0139-1	Other	1.5	1.42	1.72	1.03
27386	2.84	3.41	3.38	4.37	0.001	0.006	Tb927.11.3560-1	ID=exon_Tb927.11.3560-1;Name=exon;description=exon;size=660;Parent=rna_Tb927.11.3560-1	Other	1.48	1.46	2.88	1.33
27635	1.69	2.11	2.22	2.41	0.0018	0.009	Tb927.3.220-1	ID=exon_Tb927.3.220-1;Name=exon;description=exon;size=1013;Parent=rna_Tb927.3.220-1	Other	1.34	1.44	1.65	1.04
28044	1.94	1.97	2.12	2	0.0206	0.051	Tb11.v5.0945-1	ID=exon_Tb11.v5.0945-1;Name=exon;description=exon;size=1446;Parent=rna_Tb11.v5.0945-1	Other	1.02	1.14	1.04	-1.02
25035	2.03	2.67	2.63	2.93	0.0016	0.0084	Tb927.11.20080-1	ID=exon_Tb927.11.20080-3;Name=exon;description=exon;size=351;Parent=rna_Tb927.11.20080-1	Other	1.56	1.52	1.87	1.06
27303	2.64	3.98	4.04	4.16	0.0003	0.0028	Tb11.v5.1029-1	ID=exon_Tb11.v5.1029-1;Name=exon;description=exon;size=1008;Parent=rna_Tb11.v5.1029-1	Other	2.54	2.64	2.88	-1.03
25468	1.92	2.83	2.75	3.22	0.0001	0.0014	Tb10.v4.0172-1	ID=exon_Tb10.v4.0172-1;Name=exon;description=exon;size=1458;Parent=rna_Tb10.v4.0172-1	Other	1.87	1.78	2.46	-1.01
26697	7.75	8.87	8.82	9.38	0.0003	0.0026	Tb11.v5.0693-1	ID=exon_Tb11.v5.0693-1;Name=exon;description=exon;size=732;Parent=rna_Tb11.v5.0693-1	Other	2.18	2.1	3.1	1.07
26556	2.65	3.41	3.26	3.3	0.0172	0.0449	Tb927.1.2940-1	ID=exon_Tb927.1.2940-1;Name=exon;description=exon;size=384;Parent=rna_Tb927.1.2940-1	Other	1.69	1.53	1.57	-1.03
26660	2.99	3.09	3.46	3.93	0.0142	0.0392	Tb927.1.4940-1	ID=exon_Tb927.1.4940-1;Name=exon;description=exon;size=198;Parent=rna_Tb927.1.4940-1	Other	1.07	1.38	1.92	1.01
24998	2.06	2.71	2.67	3.14	0.0006	0.0042	Tb11.44.0009	ID=gene10024;Name=Tb11.44.0009;Note=variant surface glycoprotein (VSG%2C pseudogene)%2C putative~degenerate and frameshifted;gbkey=Gene;locus_tag=Tb11.44.0009;pseudo=true	Other	1.57	1.53	2.11	-1.1
28948	2.51	3.22	3.32	3.66	0.0001	0.0016	Tb927.9.4830-1	ID=exon_Tb927.9.4830-1;Name=exon;description=exon;size=468;Parent=rna_Tb927.9.4830-1	Other	1.64	1.76	2.22	1.01
26809	2.44	3.04	3.06	3.67	0.0003	0.0029	Tb927.10.14060-1	ID=exon_Tb927.10.14060-1;Name=exon;description=exon;size=225;Parent=rna_Tb927.10.14060-1	Other	1.52	1.54	2.35	1.23
25137	2.01	2.65	2.85	3.34	9.28e-05	0.0013	Tb05.5K5.480-1	ID=exon_Tb05.5K5.480-1;Name=exon;description=exon;size=1548;Parent=rna_Tb05.5K5.480-1	Other	1.55	1.78	2.5	-1.04
25128	2.3	3.14	2.92	3.3	0.0002	0.002	Tb05.5K5.390-1	ID=exon_Tb05.5K5.390-1;Name=exon;description=exon;size=1491;Parent=rna_Tb05.5K5.390-1	Other	1.78	1.53	1.99	-1.03
25316	1.89	2.46	2.33	2.38	0.0053	0.0191	Tb09.v4.0169-1	ID=exon_Tb09.v4.0169-1;Name=exon;description=exon;size=1461;Parent=rna_Tb09.v4.0169-1	Other	1.48	1.35	1.41	-1.08
25184	3.19	3.52	3.29	3.6	0.004	0.0158	Tb08.27P2.630-1	ID=exon_Tb08.27P2.630-1;Name=exon;description=exon;size=1395;Parent=rna_Tb08.27P2.630-1	Other	1.25	1.07	1.33	-1.35
26373	1.76	2.28	2.38	2.56	0.003	0.0129	Tb11.v5.0947-1	ID=exon_Tb11.v5.0947-1;Name=exon;description=exon;size=1506;Parent=rna_Tb11.v5.0947-1	Other	1.43	1.53	1.74	1.02
42058	8.27	8.66	8.57	8.95	0.0073	0.0243	Tb927.2.5980-1	ID=exon_Tb927.2.5980-1;Name=exon;description=exon;size=3281;Parent=rna_Tb927.2.5980-1	Other	1.31	1.23	1.6	-1.23
27747	1.59	1.67	1.78	2.03	0.0464	0.0923	Tb927.3.5870-1	ID=exon_Tb927.3.5870-1;Name=exon;description=exon;size=522;Parent=rna_Tb927.3.5870-1	Other	1.05	1.13	1.35	-1.07
41245	2.42	3.5	3.45	3.68	0.0021	0.01	Tb927.11.17910-1	ID=exon_Tb927.11.17910-1;Name=exon;description=exon;size=459;Parent=rna_Tb927.11.17910-1	Other	2.12	2.05	2.4	-1.05
27498	5.61	6.51	6.57	7.05	0.0004	0.0034	Tb927.2.1140-1	ID=exon_Tb927.2.1140-1;Name=exon;description=exon;size=1022;Parent=rna_Tb927.2.1140-1	Other	1.87	1.95	2.73	1.05
44558	9	9.89	9.83	10.14	0.0019	0.0094	Tb927.9.14680-1	ID=exon_Tb927.9.14680-1;Name=exon;description=exon;size=144;Parent=rna_Tb927.9.14680-1	Other	1.86	1.78	2.2	1.11
26590	3.12	3.5	3.95	3.71	0.0165	0.0436	Tb927.1.3590-1	ID=exon_Tb927.1.3590-1;Name=exon;description=exon;size=285;Parent=rna_Tb927.1.3590-1	Other	1.3	1.77	1.5	1.03
25151	2.8	4.23	4.5	5.14	1.62e-05	0.0004	Tb08.27P2.110-1	ID=exon_Tb08.27P2.110-1;Name=exon;description=exon;size=999;Parent=rna_Tb08.27P2.110-1	Other	2.7	3.26	5.07	1.93
40822	9.38	9.89	10	10.37	0.0021	0.01	Tb927.11.12100-1	ID=exon_Tb927.11.12100-1;Name=exon;description=exon;size=1145;Parent=rna_Tb927.11.12100-1	Other	1.42	1.54	1.98	1.34
28997	2.2	2.48	2.37	2.62	0.0338	0.0733	Tb927.9.6750-1	ID=exon_Tb927.9.6750-1;Name=exon;description=exon;size=474;Parent=rna_Tb927.9.6750-1	Other	1.22	1.13	1.34	1
26378	2.12	2.37	2.42	2.31	0.0293	0.0658	Tb11.v5.0955-1	ID=exon_Tb11.v5.0955-1;Name=exon;description=exon;size=645;Parent=rna_Tb11.v5.0955-1	Other	1.19	1.23	1.14	1.12
43841	5.19	5.98	6.38	6.76	0.0015	0.0079	Tb927.7.6010-1	ID=exon_Tb927.7.6010-1;Name=exon;description=exon;size=2327;Parent=rna_Tb927.7.6010-1	Other	1.72	2.27	2.95	1.66
27342	1.75	2.42	2.49	2.69	0.0002	0.0018	Tb927.11.20230-1	ID=exon_Tb927.11.20230-1;Name=exon;description=exon;size=276;Parent=rna_Tb927.11.20230-1	Other	1.59	1.66	1.91	1.1
26552	1.51	1.81	1.87	2.16	0.005	0.0184	Tb927.1.2900-1	ID=exon_Tb927.1.2900-1;Name=exon;description=exon;size=354;Parent=rna_Tb927.1.2900-1	Other	1.23	1.29	1.57	1.03
26703	5.64	5.75	5.72	5.45	0.0037	0.0151	Tb927.1.900-1	ID=exon_Tb927.1.900-1;Name=exon;description=exon;size=309;Parent=rna_Tb927.1.900-1	Other	1.08	1.06	-1.14	-2.11
25690	2.03	2.42	2.34	2.72	0.0083	0.0265	Tb11.0180-1	ID=exon_Tb11.0180-1;Name=exon;description=exon;size=1542;Parent=rna_Tb11.0180-1	Other	1.31	1.24	1.61	-1.04
25498	1.69	2.02	2	2.19	0.0069	0.0231	Tb10.v4.0207-1	ID=exon_Tb10.v4.0207-1;Name=exon;description=exon;size=1368;Parent=rna_Tb10.v4.0207-1	Other	1.26	1.24	1.42	1.02
39834	2.18	2.46	2.53	2.75	0.0042	0.0163	Tb927.10.12560-1	ID=exon_Tb927.10.12560-1;Name=exon;description=exon;size=363;Parent=rna_Tb927.10.12560-1	Other	1.21	1.27	1.49	-1.01
25386	1.65	2.03	1.98	2.1	0.0157	0.0422	Tb10.v4.0077-1	ID=exon_Tb10.v4.0077-1;Name=exon;description=exon;size=1287;Parent=rna_Tb10.v4.0077-1	Other	1.31	1.26	1.37	1.03
27562	3.83	4.51	4.66	5.39	0.0002	0.0021	Tb927.2.5680-1	ID=exon_Tb927.2.5680-1;Name=exon;description=exon;size=373;Parent=rna_Tb927.2.5680-1	Other	1.6	1.78	2.95	1.62
28996	3.25	3.66	3.55	3.87	0.0021	0.01	Tb927.9.6740-1	ID=exon_Tb927.9.6740-1;Name=exon;description=exon;size=294;Parent=rna_Tb927.9.6740-1	Other	1.33	1.23	1.54	-1.15
39638	2.12	2.6	2.37	2.71	0.0047	0.0176	Tb927.10.9580-1	ID=exon_Tb927.10.9580-1;Name=exon;description=exon;size=1414;Parent=rna_Tb927.10.9580-1	Other	1.4	1.19	1.51	1.08
28799	1.9	2.18	2.1	2.22	0.0086	0.027	Tb927.9.17560-1	ID=exon_Tb927.9.17560-1;Name=exon;description=exon;size=312;Parent=rna_Tb927.9.17560-1	Other	1.21	1.14	1.25	-1.05
27649	4.93	6.68	6.77	7.14	0.0064	0.0221	Tb927.3.2540-1	ID=exon_Tb927.3.2540-1;Name=exon;description=exon;size=1224;Parent=rna_Tb927.3.2540-1	Other	3.37	3.58	4.64	3.04
25441	2.3	2.68	2.56	2.87	0.0016	0.0084	Tb10.v4.0142-1	ID=exon_Tb10.v4.0142-1;Name=exon;description=exon;size=1611;Parent=rna_Tb10.v4.0142-1	Other	1.3	1.19	1.48	-1.03
44839	5.13	6.09	6.3	6.77	0.0051	0.0185	Tb927.9.7840-1	ID=exon_Tb927.9.7840-1;Name=exon;description=exon;size=327;Parent=rna_Tb927.9.7840-1	Other	1.94	2.25	3.11	1.89
41088	8.22	8.7	8.88	8.89	0.0266	0.0614	Tb927.11.15240-1	ID=exon_Tb927.11.15240-1;Name=exon;description=exon;size=3514;Parent=rna_Tb927.11.15240-1	Other	1.4	1.59	1.59	-1.5
28759	1.93	2.09	2.06	2.59	0.0145	0.0398	Tb927.9.16680-1	ID=exon_Tb927.9.16680-3;Name=exon;description=exon;size=762;Parent=rna_Tb927.9.16680-1	Other	1.12	1.1	1.57	-1
25202	2.71	2.94	2.86	3.12	0.0194	0.0487	Tb09.v4.0023-1	ID=exon_Tb09.v4.0023-1;Name=exon;description=exon;size=1401;Parent=rna_Tb09.v4.0023-1	Other	1.17	1.11	1.33	1.02
28080	5.17	7.25	7.38	7.29	0.0056	0.02	Tb927.6.210-1	ID=exon_Tb927.6.210-1;Name=exon;description=exon;size=1506;Parent=rna_Tb927.6.210-1	Other	4.22	4.61	4.33	2.76
26801	2.41	2.68	2.78	2.78	0.0079	0.0255	Tb927.10.13530-1	ID=exon_Tb927.10.13530-1;Name=exon;description=exon;size=345;Parent=rna_Tb927.10.13530-1	Other	1.2	1.29	1.29	-1.07
25033	1.72	2.04	1.92	2.37	0.0063	0.0216	Tb11.14.0005	ID=gene10091;Name=Tb11.14.0005;Note=expression site-associated gene (ESAG%2C pseudogene)%2C putative~degenerate;gbkey=Gene;locus_tag=Tb11.14.0005;pseudo=true	Other	1.25	1.15	1.57	1.28
28265	2.86	3.73	3.65	4.91	3.1e-08	5.55e-06	Tb927.7.3480-1	ID=exon_Tb927.7.3480-1;Name=exon;description=exon;size=651;Parent=rna_Tb927.7.3480-1	Other	1.82	1.72	4.13	3.93
42066	7.51	8.2	7.96	8.17	0.009	0.0281	Tb927.2.1380-1	ID=exon_Tb927.2.1380-1;Name=exon;description=exon;size=16685;Parent=rna_Tb927.2.1380-1	Other	1.61	1.37	1.58	-1.32
28522	10.47	10.83	10.97	11.07	0.022	0.0535	Tb927.8.7820-1	ID=exon_Tb927.8.7820-1;Name=exon;description=exon;size=1515;Parent=rna_Tb927.8.7820-1	Other	1.29	1.42	1.52	-1.07
25142	1.7	2.04	2.17	2.44	0.0006	0.0045	Tb05.5K5.530-1	ID=exon_Tb05.5K5.530-1;Name=exon;description=exon;size=1389;Parent=rna_Tb05.5K5.530-1	Other	1.27	1.38	1.66	-1.05
25083	2.08	3.05	3.16	3.12	0.0004	0.0034	Tb11.01.8850	ID=gene10181;Name=Tb11.01.8850;Note=variant surface glycoprotein (VSG%2C pseudogene)%2C putative;gbkey=Gene;locus_tag=Tb11.01.8850;pseudo=true	Other	1.97	2.12	2.07	-1.02
44599	2.13	2.75	2.63	2.93	0.004	0.0158	Tb09.v4.0158-1	ID=exon_Tb09.v4.0158-1;Name=exon;description=exon;size=1418;Parent=rna_Tb09.v4.0158-1	Other	1.54	1.42	1.74	-1.01
42794	3.92	3.96	4.15	4.89	0.0006	0.0042	Tb927.6.550-1	ID=exon_Tb927.6.550-1;Name=exon;description=exon;size=4194;Parent=rna_Tb927.6.550-1	Other	1.03	1.17	1.96	1.44
39918	7.94	8.56	8.62	8.58	0.002	0.0095	Tb927.10.13660-1	ID=exon_Tb927.10.13660-1;Name=exon;description=exon;size=2868;Parent=rna_Tb927.10.13660-1	Other	1.54	1.61	1.56	-1.39
29076	4.04	4.38	4.23	4.4	0.0237	0.0565	Tb927.9.8920-1	ID=exon_Tb927.9.8920-1;Name=exon;description=exon;size=477;Parent=rna_Tb927.9.8920-1	Other	1.26	1.14	1.28	-1.34
26720	3.48	5.57	5.9	6	1.74e-06	9.11e-05	Tb927.10.10240-1	ID=exon_Tb927.10.10240-1;Name=exon;description=exon;size=2473;Parent=rna_Tb927.10.10240-1	Other	4.26	5.36	5.75	2.47
44698	7.21	7.74	7.82	7.88	0.0104	0.0313	Tb927.9.4050-1	ID=exon_Tb927.9.4050-1;Name=exon;description=exon;size=3098;Parent=rna_Tb927.9.4050-1	Other	1.44	1.52	1.6	-1.25
26349	2.49	2.74	2.65	2.98	0.0211	0.052	Tb11.v5.0919-1	ID=exon_Tb11.v5.0919-1;Name=exon;description=exon;size=633;Parent=rna_Tb11.v5.0919-1	Other	1.19	1.12	1.4	-1.05
27673	2	2.86	2.65	2.73	0.0003	0.0029	Tb927.3.330-1	ID=exon_Tb927.3.330-1;Name=exon;description=exon;size=1460;Parent=rna_Tb927.3.330-1	Other	1.82	1.57	1.67	1.06
44174	9.85	10.33	10.4	10.47	0.0244	0.0578	Tb927.8.3820-1	ID=exon_Tb927.8.3820-1;Name=exon;description=exon;size=4326;Parent=rna_Tb927.8.3820-1	Other	1.4	1.46	1.54	1.07
42172	8.45	9.01	9.04	8.99	0.0307	0.0681	Tb927.3.2400-1	ID=exon_Tb927.3.2400-1;Name=exon;description=exon;size=1258;Parent=rna_Tb927.3.2400-1	Other	1.47	1.5	1.45	-1.17
26596	2.39	2.82	2.54	2.73	0.0133	0.0375	Tb927.1.3650-1	ID=exon_Tb927.1.3650-1;Name=exon;description=exon;size=264;Parent=rna_Tb927.1.3650-1	Other	1.35	1.11	1.27	1.04
26535	1.55	1.66	1.59	2.06	0.0041	0.0159	Tb927.1.2590-1	ID=exon_Tb927.1.2590-1;Name=exon;description=exon;size=429;Parent=rna_Tb927.1.2590-1	Other	1.08	1.03	1.43	1.1
26463	9.04	9.57	9.55	9.62	0.0038	0.0154	Tb11.v5.1063-1	ID=exon_Tb11.v5.1063-1;Name=exon;description=exon;size=1158;Parent=rna_Tb11.v5.1063-1	Other	1.44	1.43	1.49	-1.46
41332	8.81	9	8.94	8.91	0.011	0.0326	Tb927.11.2810-1	ID=exon_Tb927.11.2810-1;Name=exon;description=exon;size=1507;Parent=rna_Tb927.11.2810-1	Other	1.15	1.1	1.07	-1.57
28314	6.68	7.02	7.02	7.02	0.0013	0.007	Tb927.7.6050-1	ID=exon_Tb927.7.6050-1;Name=exon;description=exon;size=8515;Parent=rna_Tb927.7.6050-1	Other	1.27	1.27	1.26	-1.56
25387	1.81	2.6	2.48	2.72	9.88e-05	0.0013	Tb10.v4.0078-1	ID=exon_Tb10.v4.0078-1;Name=exon;description=exon;size=552;Parent=rna_Tb10.v4.0078-1	Other	1.74	1.59	1.88	-1.02
26114	1.89	2.87	2.77	2.91	0.0007	0.0049	Tb11.v5.0658-1	ID=exon_Tb11.v5.0658-1;Name=exon;description=exon;size=780;Parent=rna_Tb11.v5.0658-1	Other	1.97	1.83	2.02	1.09
24923	2.06	2.72	2.54	2.57	0.0014	0.0077	Tb10.v4.0019	ID=gene8204;Name=Tb10.v4.0019;Note=variant surface glycoprotein (VSG%2C pseudogene)%2C putative;gbkey=Gene;locus_tag=Tb10.v4.0019;pseudo=true	Other	1.58	1.4	1.43	-1.35
25462	2.36	2.75	2.9	2.95	0.0002	0.0021	Tb10.v4.0166-1	ID=exon_Tb10.v4.0166-1;Name=exon;description=exon;size=504;Parent=rna_Tb10.v4.0166-1	Other	1.31	1.45	1.51	-1.08
27690	2.2	2.53	2.7	3.05	0.0003	0.0025	Tb927.3.400-1	ID=exon_Tb927.3.400-1;Name=exon;description=exon;size=1535;Parent=rna_Tb927.3.400-1	Other	1.26	1.41	1.81	-1.01
27340	2.46	2.75	2.7	2.87	0.0022	0.0102	Tb927.11.20210-1	ID=exon_Tb927.11.20210-2;Name=exon;description=exon;size=405;Parent=rna_Tb927.11.20210-1	Other	1.23	1.18	1.32	-1.29
42305	8.47	9.03	8.99	9.29	0.0019	0.0093	Tb927.3.4170-1	ID=exon_Tb927.3.4170-1;Name=exon;description=exon;size=784;Parent=rna_Tb927.3.4170-1	Other	1.47	1.44	1.76	-1.09
26664	9.06	9.34	9.46	9.78	0.011	0.0325	Tb927.1.50-1	ID=exon_Tb927.1.50-1;Name=exon;description=exon;size=258;Parent=rna_Tb927.1.50-1	Other	1.22	1.32	1.65	1.29
28348	6.35	7.29	6.98	7.33	0.0041	0.0161	Tb927.7.7350-1	ID=exon_Tb927.7.7350-1;Name=exon;description=exon;size=1681;Parent=rna_Tb927.7.7350-1	Other	1.91	1.54	1.97	1.04
26077	7.97	8.72	8.75	8.79	0.0016	0.0085	Tb11.v5.0620-1	ID=exon_Tb11.v5.0620-1;Name=exon;description=exon;size=1668;Parent=rna_Tb11.v5.0620-1	Other	1.69	1.72	1.77	-1.31
40215	8.63	9.11	9.04	9.31	0.0013	0.0072	Tb927.10.3500-1	ID=exon_Tb927.10.3500-1;Name=exon;description=exon;size=3436;Parent=rna_Tb927.10.3500-1	Other	1.39	1.33	1.6	-1.45
42074	7.59	8.02	8.01	7.99	0.0396	0.0819	Tb927.2.1800-1	ID=exon_Tb927.2.1800-1;Name=exon;description=exon;size=3909;Parent=rna_Tb927.2.1800-1	Other	1.34	1.34	1.32	-1.27
43432	9.38	10.32	10.27	10.21	0.0007	0.0049	Tb927.6.5010-1	ID=exon_Tb927.6.5010-1;Name=exon;description=exon;size=2008;Parent=rna_Tb927.6.5010-1	Other	1.92	1.85	1.78	1.03
26558	3.32	3.47	3.58	3.43	0.0032	0.0135	Tb927.1.2960-1	ID=exon_Tb927.1.2960-1;Name=exon;description=exon;size=168;Parent=rna_Tb927.1.2960-1	Other	1.11	1.2	1.08	-1.77
44038	9.44	9.66	9.35	9.42	0.0173	0.045	Tb927.8.2100-1	ID=exon_Tb927.8.2100-1;Name=exon;description=exon;size=964;Parent=rna_Tb927.8.2100-1	Other	1.17	-1.06	-1.01	-1.86
27808	3.02	4.67	4.72	5.11	2.96e-06	0.0001	Tb927.4.3290-1	ID=exon_Tb927.4.3290-1;Name=exon;description=exon;size=1281;Parent=rna_Tb927.4.3290-1	Other	3.14	3.26	4.26	3.17
29003	2.25	2.58	2.63	2.86	0.001	0.0061	Tb927.9.6800-1	ID=exon_Tb927.9.6800-1;Name=exon;description=exon;size=147;Parent=rna_Tb927.9.6800-1	Other	1.25	1.3	1.53	-1.01
44455	7.94	8.17	8.2	8.55	0.013	0.0369	Tb927.8.7280-1	ID=exon_Tb927.8.7280-1;Name=exon;description=exon;size=1309;Parent=rna_Tb927.8.7280-1	Other	1.17	1.2	1.53	-1.06
26056	7.51	8.13	8.12	8.31	0.0004	0.0035	Tb11.v5.0598-1	ID=exon_Tb11.v5.0598-1;Name=exon;description=exon;size=1536;Parent=rna_Tb11.v5.0598-1	Other	1.53	1.52	1.73	1.07
40470	6.68	7.12	6.94	7.03	0.0077	0.025	Tb927.10.7400-1	ID=exon_Tb927.10.7400-1;Name=exon;description=exon;size=2061;Parent=rna_Tb927.10.7400-1	Other	1.35	1.19	1.27	-1.36
27610	2.5	3.08	2.96	3.33	0.0002	0.0018	Tb927.3.140-1	ID=exon_Tb927.3.140-1;Name=exon;description=exon;size=1475;Parent=rna_Tb927.3.140-1	Other	1.49	1.38	1.78	-1.02
39580	8.22	8.5	8.61	8.69	0.0005	0.0039	Tb927.1.4380-1	ID=exon_Tb927.1.4380-1;Name=exon;description=exon;size=1858;Parent=rna_Tb927.1.4380-1	Other	1.21	1.31	1.39	-1.59
27645	3.74	5.35	4.91	5.55	0.0036	0.0147	Tb927.3.2510.1-1	ID=exon_Tb927.3.2510.1-1;Name=exon;description=exon;size=1384;Parent=rna_Tb927.3.2510.1-1	Other	3.05	2.24	3.52	3.02
42457	9.04	9.45	9.45	9.72	0.0004	0.0035	Tb927.3.950-1	ID=exon_Tb927.3.950-1;Name=exon;description=exon;size=2373;Parent=rna_Tb927.3.950-1	Other	1.33	1.33	1.6	1.07
44699	1.9	2.28	2.69	2.52	0.0012	0.0067	Tb927.9.390-1	ID=exon_Tb927.9.390-2;Name=exon;description=exon;size=1095;Parent=rna_Tb927.9.390-1	Other	1.3	1.73	1.53	-1.13
26345	2.26	2.21	2.29	2.63	0.0112	0.0329	Tb11.v5.0914-1	ID=exon_Tb11.v5.0914-1;Name=exon;description=exon;size=531;Parent=rna_Tb11.v5.0914-1	Other	-1.04	1.02	1.29	1
43703	7.44	8.12	8.34	8.16	0.0026	0.0115	Tb927.7.3950-1	ID=exon_Tb927.7.3950-1;Name=exon;description=exon;size=3241;Parent=rna_Tb927.7.3950-1	Other	1.61	1.87	1.65	-1.15
41110	8.5	8.99	8.9	8.95	0.0003	0.003	Tb927.11.15490-1	ID=exon_Tb927.11.15490-1;Name=exon;description=exon;size=2298;Parent=rna_Tb927.11.15490-1	Other	1.41	1.32	1.36	-1.45
25515	2.36	2.88	2.62	2.92	0.0086	0.027	Tb10.v4.0232-1	ID=exon_Tb10.v4.0232-1;Name=exon;description=exon;size=1377;Parent=rna_Tb10.v4.0232-1	Other	1.43	1.19	1.47	1.05
25854	2	2.38	2.46	2.83	0.0039	0.0155	Tb11.v5.0324-1	ID=exon_Tb11.v5.0324-1;Name=exon;description=exon;size=1672;Parent=rna_Tb11.v5.0324-1	Other	1.3	1.38	1.77	1.05
42776	8.27	8.31	8.48	8.84	0.0312	0.069	Tb927.4.5090-1	ID=exon_Tb927.4.5090-1;Name=exon;description=exon;size=552;Parent=rna_Tb927.4.5090-1	Other	1.03	1.16	1.49	-1
28350	8.06	8.54	8.72	8.69	0.0177	0.0456	Tb927.7.7380-1	ID=exon_Tb927.7.7380-1;Name=exon;description=exon;size=276;Parent=rna_Tb927.7.7380-1	Other	1.4	1.58	1.55	-1.21
25190	4.76	5.43	5.37	5.53	0.0301	0.0671	Tb08.27P2.70-1	ID=exon_Tb08.27P2.70-1;Name=exon;description=exon;size=828;Parent=rna_Tb08.27P2.70-1	Other	1.59	1.52	1.7	1.28
26588	1.81	2.25	2.31	2.35	0.042	0.0855	Tb927.1.3570-1	ID=exon_Tb927.1.3570-1;Name=exon;description=exon;size=327;Parent=rna_Tb927.1.3570-1	Other	1.36	1.41	1.45	1.13
42586	10.42	10.74	10.83	10.92	0.0098	0.0297	Tb927.4.2450-1	ID=exon_Tb927.4.2450-1;Name=exon;description=exon;size=1721;Parent=rna_Tb927.4.2450-1	Other	1.25	1.32	1.41	-1.13
39543	9.46	9.83	9.99	10.22	0.0103	0.031	Tb927.1.3200-1	ID=exon_Tb927.1.3200-1;Name=exon;description=exon;size=946;Parent=rna_Tb927.1.3200-1	Other	1.29	1.44	1.69	1.01
28430	7.38	8.19	8.2	8.32	0.0003	0.0028	Tb927.8.3670-1	ID=exon_Tb927.8.3670-1;Name=exon;description=exon;size=929;Parent=rna_Tb927.8.3670-1	Other	1.76	1.76	1.92	1
42228	6.53	7.05	6.99	7.13	0.0167	0.044	Tb927.3.3160-1	ID=exon_Tb927.3.3160-1;Name=exon;description=exon;size=278;Parent=rna_Tb927.3.3160-1	Other	1.43	1.38	1.52	-1.11
41897	2.02	2.61	2.58	2.88	0.0002	0.0018	Tb11.09.0002	ID=gene10133;Name=Tb11.09.0002;Note=variant surface glycoprotein (VSG%2C pseudogene)%2C putative;gbkey=Gene;locus_tag=Tb11.09.0002;pseudo=true	Other	1.51	1.48	1.81	1.01
41828	10.54	9.94	9.98	10.19	0.0266	0.0614	Tb11.v5.0514-1	ID=exon_Tb11.v5.0514-1;Name=exon;description=exon;size=1185;Parent=rna_Tb11.v5.0514-1	Other	-1.51	-1.47	-1.27	-1.97
42310	9.55	10.36	10.4	10.31	0.0038	0.0153	Tb927.3.4230-1	ID=exon_Tb927.3.4230-1;Name=exon;description=exon;size=5729;Parent=rna_Tb927.3.4230-1	Other	1.75	1.8	1.69	-1.09
27684	7.79	8.24	8.34	8.52	0.0034	0.0141	Tb927.3.3600-1	ID=exon_Tb927.3.3600-1;Name=exon;description=exon;size=1712;Parent=rna_Tb927.3.3600-1	Other	1.37	1.46	1.66	1.06
42006	8.1	8.46	8.47	8.48	0.0016	0.0083	Tb927.2.4800-1	ID=exon_Tb927.2.4800-1;Name=exon;description=exon;size=1290;Parent=rna_Tb927.2.4800-1	Other	1.29	1.3	1.31	-1.13
27444	4.13	4.14	4.25	4.73	0.0062	0.0215	Tb927.11.6650-1	ID=exon_Tb927.11.6650-1;Name=exon;description=exon;size=4447;Parent=rna_Tb927.11.6650-1	Other	1.01	1.09	1.52	1.15
41647	7.15	7.53	7.67	7.63	0.0019	0.0093	Tb927.11.6480-1	ID=exon_Tb927.11.6480-1;Name=exon;description=exon;size=2388;Parent=rna_Tb927.11.6480-1	Other	1.3	1.44	1.4	-1.21
28756	2.28	2.87	2.84	2.95	0.0004	0.0035	Tb927.9.16640-1	ID=exon_Tb927.9.16640-1;Name=exon;description=exon;size=1581;Parent=rna_Tb927.9.16640-1	Other	1.51	1.47	1.59	-1.04
40776	7.96	8.88	8.86	8.79	0.002	0.0095	Tb927.11.11500-1	ID=exon_Tb927.11.11500-1;Name=exon;description=exon;size=3129;Parent=rna_Tb927.11.11500-1	Other	1.88	1.86	1.77	-1.03
43940	8.48	8.69	8.51	8.92	0.0105	0.0314	Tb927.7.7320-1	ID=exon_Tb927.7.7320-1;Name=exon;description=exon;size=3191;Parent=rna_Tb927.7.7320-1	Other	1.16	1.03	1.36	-1.47
26553	2.86	2.9	3.2	3.33	0.0079	0.0255	Tb927.1.2910-1	ID=exon_Tb927.1.2910-1;Name=exon;description=exon;size=219;Parent=rna_Tb927.1.2910-1	Other	1.03	1.26	1.39	-1.11
25864	9.61	10.17	9.99	10.13	0.0042	0.0163	Tb11.v5.0338-1	ID=exon_Tb11.v5.0338-1;Name=exon;description=exon;size=558;Parent=rna_Tb11.v5.0338-1	Other	1.48	1.3	1.44	-1.12
28316	6.72	7.06	7.02	7.02	0.0025	0.0114	Tb927.7.6070-1	ID=exon_Tb927.7.6070-1;Name=exon;description=exon;size=8508;Parent=rna_Tb927.7.6070-1	Other	1.27	1.23	1.24	-1.53
24725	2.17	2.82	2.52	2.8	9.29e-05	0.0013	Tb927.2.6360	ID=gene876;Name=36E18.180;Note=variant surface glycoprotein (VSG%2C pseudogene)%2C putative;gbkey=Gene;gene=36E18.180;gene_synonym=36E18.180;locus_tag=Tb927.2.6360;pseudo=true	Other	1.58	1.28	1.56	1.02
25375	2.37	2.65	2.67	2.84	0.0074	0.0243	Tb10.v4.0063-1	ID=exon_Tb10.v4.0063-1;Name=exon;description=exon;size=750;Parent=rna_Tb10.v4.0063-1	Other	1.21	1.23	1.38	1.06
42825	6.17	6.5	6.48	6.66	0.0039	0.0157	Tb927.4.900-1	ID=exon_Tb927.4.900-1;Name=exon;description=exon;size=1425;Parent=rna_Tb927.4.900-1	Other	1.26	1.24	1.4	-1.17
26301	8.44	9.07	9.12	8.84	0.0146	0.0401	Tb05.5K5.110-1	ID=exon_Tb05.5K5.110-1;Name=exon;description=exon;size=3202;Parent=rna_Tb05.5K5.110-1	Other	1.55	1.6	1.32	-1.21
43763	9.17	9.79	9.63	9.86	0.0254	0.0594	Tb11.v5.0173-1	ID=exon_Tb11.v5.0173-1;Name=exon;description=exon;size=2223;Parent=rna_Tb11.v5.0173-1	Other	1.54	1.37	1.61	-1.2
25290	1.95	2.14	2.4	2.2	0.0393	0.0814	Tb09.v4.0129-1	ID=exon_Tb09.v4.0129-1;Name=exon;description=exon;size=477;Parent=rna_Tb09.v4.0129-1	Other	1.14	1.36	1.19	1.02
42918	7.45	7.85	7.79	7.87	0.0166	0.0439	Tb927.5.2110-1	ID=exon_Tb927.5.2110-1;Name=exon;description=exon;size=802;Parent=rna_Tb927.5.2110-1	Other	1.32	1.27	1.34	-1.01
25208	2.2	2.33	2.38	2.27	0.0157	0.0421	Tb09.v4.0030-1	ID=exon_Tb09.v4.0030-1;Name=exon;description=exon;size=1500;Parent=rna_Tb09.v4.0030-1	Other	1.09	1.13	1.05	-1.12
41652	9.9	10.15	10.26	10.49	0.0074	0.0243	Tb927.11.6550-1	ID=exon_Tb927.11.6550-1;Name=exon;description=exon;size=2494;Parent=rna_Tb927.11.6550-1	Other	1.19	1.28	1.51	1.2
40338	7.92	8.15	8.04	8.01	0.007	0.0235	Tb927.10.520-1	ID=exon_Tb927.10.520-1;Name=exon;description=exon;size=1518;Parent=rna_Tb927.10.520-1	Other	1.17	1.09	1.07	-1.6
39553	5.68	5.93	5.94	6.04	0.0322	0.0707	Tb927.1.3330-1	ID=exon_Tb927.1.3330-1;Name=exon;description=exon;size=222;Parent=rna_Tb927.1.3330-1	Other	1.19	1.2	1.29	-1.24
25697	1.82	2.34	2.4	2.4	0.0025	0.0114	Tb11.v5.0140-1	ID=exon_Tb11.v5.0140-1;Name=exon;description=exon;size=687;Parent=rna_Tb11.v5.0140-1	Other	1.44	1.5	1.49	1.02
28387	2.15	2.84	2.68	2.91	0.001	0.0059	Tb927.8.180-1	ID=exon_Tb927.8.180-1;Name=exon;description=exon;size=378;Parent=rna_Tb927.8.180-1	Other	1.61	1.44	1.69	1.17
41222	10.09	10.64	10.45	10.38	0.0106	0.0317	Tb927.11.16730-1	ID=exon_Tb927.11.16730-1;Name=exon;description=exon;size=2220;Parent=rna_Tb927.11.16730-1	Other	1.47	1.28	1.22	-1.35
26777	8.37	8.97	9.18	9.34	0.0074	0.0243	Tb927.10.12520-1	ID=exon_Tb927.10.12520-1;Name=exon;description=exon;size=2846;Parent=rna_Tb927.10.12520-1	Other	1.52	1.76	1.96	1.17
40295	9.08	9.28	9.27	9.48	0.0087	0.0272	Tb927.10.4670-1	ID=exon_Tb927.10.4670-1;Name=exon;description=exon;size=1169;Parent=rna_Tb927.10.4670-1	Other	1.15	1.14	1.32	-1.29
28317	6.35	6.86	6.88	6.8	0.0007	0.0047	Tb927.7.6080-1	ID=exon_Tb927.7.6080-1;Name=exon;description=exon;size=6861;Parent=rna_Tb927.7.6080-1	Other	1.43	1.45	1.36	-1.43
25213	1.53	1.95	2.07	1.95	0.0031	0.0131	Tb09.v4.0035-1	ID=exon_Tb09.v4.0035-1;Name=exon;description=exon;size=705;Parent=rna_Tb09.v4.0035-1	Other	1.34	1.45	1.34	1.04
27657	2.33	3	2.89	3.05	9.2e-05	0.0013	Tb927.3.270-1	ID=exon_Tb927.3.270-1;Name=exon;description=exon;size=1477;Parent=rna_Tb927.3.270-1	Other	1.59	1.48	1.65	-1.01
40782	7.39	7.95	8.01	7.94	3.68e-05	0.0007	Tb927.11.11580-1	ID=exon_Tb927.11.11580-1;Name=exon;description=exon;size=2220;Parent=rna_Tb927.11.11580-1	Other	1.47	1.53	1.46	-1.06
44065	8.34	9.05	8.85	8.75	0.0009	0.0054	Tb927.8.2430-1	ID=exon_Tb927.8.2430-1;Name=exon;description=exon;size=3992;Parent=rna_Tb927.8.2430-1	Other	1.64	1.42	1.33	-1.25
44608	7.09	7.48	7.58	7.69	0.036	0.0767	Tb927.9.1680-1	ID=exon_Tb927.9.1680-1;Name=exon;description=exon;size=851;Parent=rna_Tb927.9.1680-1	Other	1.31	1.4	1.51	-1.36
26513	3.28	3.3	3.26	3.16	0.0128	0.0364	Tb927.1.2080-1	ID=exon_Tb927.1.2080-1;Name=exon;description=exon;size=408;Parent=rna_Tb927.1.2080-1	Other	1.01	-1.02	-1.09	-1.76
40472	7.54	7.98	7.84	8.12	0.003	0.0129	Tb927.10.7420-1	ID=exon_Tb927.10.7420-1;Name=exon;description=exon;size=2092;Parent=rna_Tb927.10.7420-1	Other	1.35	1.23	1.49	-1.08
40796	8.27	8.58	8.56	8.57	0.0052	0.0189	Tb927.11.11720-1	ID=exon_Tb927.11.11720-1;Name=exon;description=exon;size=2604;Parent=rna_Tb927.11.11720-1	Other	1.25	1.23	1.23	-1.36
44471	9.47	10	10.03	9.87	0.0016	0.0084	Tb927.8.7580-1	ID=exon_Tb927.8.7580-1;Name=exon;description=exon;size=4645;Parent=rna_Tb927.8.7580-1	Other	1.44	1.47	1.32	-1.48
25447	1.91	2.22	2.14	2.26	0.0248	0.0584	Tb10.v4.0148-1	ID=exon_Tb10.v4.0148-1;Name=exon;description=exon;size=1056;Parent=rna_Tb10.v4.0148-1	Other	1.24	1.17	1.28	-1.03
26079	1.76	1.92	1.85	2.01	0.0225	0.0544	Tb11.v5.0622-1	ID=exon_Tb11.v5.0622-1;Name=exon;description=exon;size=1863;Parent=rna_Tb11.v5.0622-1	Other	1.12	1.06	1.19	-1.11
39916	8.3	8.67	8.71	8.72	0.0151	0.041	Tb927.10.13640-1	ID=exon_Tb927.10.13640-1;Name=exon;description=exon;size=1677;Parent=rna_Tb927.10.13640-1	Other	1.29	1.32	1.34	-1.12
28222	2.31	2.7	2.57	2.81	0.0018	0.009	Tb927.7.110-1	ID=exon_Tb927.7.110-1;Name=exon;description=exon;size=1519;Parent=rna_Tb927.7.110-1	Other	1.31	1.2	1.41	-1.03
43379	8.04	7.84	7.82	7.88	0.0139	0.0386	Tb927.6.4250-1	ID=exon_Tb927.6.4250-1;Name=exon;description=exon;size=870;Parent=rna_Tb927.6.4250-1	Other	-1.14	-1.16	-1.12	-2.03
43040	7.93	8.37	8.29	8.33	0.0025	0.0112	Tb927.5.3660-1	ID=exon_Tb927.5.3660-1;Name=exon;description=exon;size=2425;Parent=rna_Tb927.5.3660-1	Other	1.36	1.28	1.32	-1.18
26889	7.21	7.92	7.74	7.8	0.0004	0.0034	Tb927.10.2590-1	ID=exon_Tb927.10.2590-1;Name=exon;description=exon;size=2436;Parent=rna_Tb927.10.2590-1	Other	1.64	1.45	1.5	-1.14
41155	6.62	7.25	7.37	7.35	0.005	0.0184	Tb927.11.16060-1	ID=exon_Tb927.11.16060-1;Name=exon;description=exon;size=2252;Parent=rna_Tb927.11.16060-1	Other	1.54	1.68	1.65	-1.03
28645	6.63	6.73	6.91	7.24	0.0382	0.0799	Tb927.9.13180-1	ID=exon_Tb927.9.13180-1;Name=exon;description=exon;size=315;Parent=rna_Tb927.9.13180-1	Other	1.07	1.21	1.53	1.1
26046	8.39	8.94	8.86	8.94	0.0005	0.0038	Tb11.v5.0584-1	ID=exon_Tb11.v5.0584-1;Name=exon;description=exon;size=1842;Parent=rna_Tb11.v5.0584-1	Other	1.47	1.39	1.47	-1.12
42246	8.81	9.38	9.31	9.4	0.0212	0.0522	Tb927.3.3470-1	ID=exon_Tb927.3.3470-1;Name=exon;description=exon;size=561;Parent=rna_Tb927.3.3470-1	Other	1.49	1.41	1.5	-1.15
25865	7.44	7.77	7.73	7.95	0.0226	0.0546	Tb11.v5.0339-1	ID=exon_Tb11.v5.0339-1;Name=exon;description=exon;size=1233;Parent=rna_Tb11.v5.0339-1	Other	1.26	1.23	1.42	-1.09
41095	8.37	8.71	8.71	8.85	0.0279	0.0635	Tb927.11.15330-1	ID=exon_Tb927.11.15330-1;Name=exon;description=exon;size=4185;Parent=rna_Tb927.11.15330-1	Other	1.27	1.27	1.39	-1.25
28315	6.69	7.01	6.97	7.05	0.0025	0.0112	Tb927.7.6060-1	ID=exon_Tb927.7.6060-1;Name=exon;description=exon;size=8518;Parent=rna_Tb927.7.6060-1	Other	1.25	1.21	1.29	-1.8
26471	7.32	7.43	7.43	7.67	0.0083	0.0265	Tb927.1.1170-1	ID=exon_Tb927.1.1170-1;Name=exon;description=exon;size=487;Parent=rna_Tb927.1.1170-1	Other	1.07	1.08	1.27	-1.47
42535	6.6	7.07	6.89	7	0.0002	0.0021	Tb927.4.1820-1	ID=exon_Tb927.4.1820-1;Name=exon;description=exon;size=2202;Parent=rna_Tb927.4.1820-1	Other	1.38	1.22	1.32	-1.12
28598	5.69	6.21	6.12	6.21	0.001	0.0062	Tb927.9.11520-1	ID=exon_Tb927.9.11520-1;Name=exon;description=exon;size=1890;Parent=rna_Tb927.9.11520-1	Other	1.43	1.34	1.44	-1.13
43380	7.97	7.96	7.99	7.84	0.0011	0.0064	Tb927.6.4260-1	ID=exon_Tb927.6.4260-1;Name=exon;description=exon;size=1528;Parent=rna_Tb927.6.4260-1	Other	-1.01	1.01	-1.09	-1.96
26995	2.13	2.28	2.29	2.59	0.0065	0.0222	Tb927.10.7640-1	ID=exon_Tb927.10.7640-1;Name=exon;description=exon;size=369;Parent=rna_Tb927.10.7640-1	Other	1.11	1.12	1.38	1.03
44544	7.61	7.68	7.65	7.83	0.0079	0.0255	Tb927.9.14230-1	ID=exon_Tb927.9.14230-1;Name=exon;description=exon;size=1680;Parent=rna_Tb927.9.14230-1	Other	1.05	1.03	1.17	-1.48
26704	2.51	3.03	2.87	2.88	0.0021	0.0099	Tb927.1.910-1	ID=exon_Tb927.1.910-1;Name=exon;description=exon;size=198;Parent=rna_Tb927.1.910-1	Other	1.44	1.28	1.29	-1.2
43045	7.74	7.93	8.08	8.07	0.0235	0.0561	Tb927.5.3730-1	ID=exon_Tb927.5.3730-1;Name=exon;description=exon;size=1854;Parent=rna_Tb927.5.3730-1	Other	1.14	1.26	1.25	-1.33
43941	8.11	8.31	8.48	8.52	0.0226	0.0546	Tb927.7.7330-1	ID=exon_Tb927.7.7330-1;Name=exon;description=exon;size=1749;Parent=rna_Tb927.7.7330-1	Other	1.15	1.29	1.33	-1.3
26164	9.42	10.06	10.02	10.01	0.0262	0.0608	Tb11.v5.0717-1	ID=exon_Tb11.v5.0717-1;Name=exon;description=exon;size=1158;Parent=rna_Tb11.v5.0717-1	Other	1.56	1.51	1.5	-1.14
26745	7.94	8.67	8.7	8.77	0.0047	0.0176	Tb927.10.11190-1	ID=exon_Tb927.10.11190-1;Name=exon;description=exon;size=1461;Parent=rna_Tb927.10.11190-1	Other	1.66	1.7	1.78	1.02
27603	8.25	8.81	8.87	8.98	6.34e-05	0.001	Tb927.3.1250-1	ID=exon_Tb927.3.1250-1;Name=exon;description=exon;size=813;Parent=rna_Tb927.3.1250-1	Other	1.47	1.53	1.66	1.05
28646	1.93	2.37	2.48	2.85	0.0012	0.0067	Tb927.9.13190-1	ID=exon_Tb927.9.13190-1;Name=exon;description=exon;size=348;Parent=rna_Tb927.9.13190-1	Other	1.36	1.46	1.89	1.14
44043	6.65	7.26	7.15	7.06	0.0003	0.003	Tb927.8.2150-1	ID=exon_Tb927.8.2150-1;Name=exon;description=exon;size=1224;Parent=rna_Tb927.8.2150-1	Other	1.52	1.42	1.33	-1.37
26028	6.82	7.09	7.02	7.07	9.52e-05	0.0013	Tb11.v5.0563-1	ID=exon_Tb11.v5.0563-1;Name=exon;description=exon;size=2820;Parent=rna_Tb11.v5.0563-1	Other	1.21	1.15	1.19	-1.47
40397	6.44	6.79	6.71	6.82	0.0378	0.0795	Tb927.10.6380-1	ID=exon_Tb927.10.6380-1;Name=exon;description=exon;size=1584;Parent=rna_Tb927.10.6380-1	Other	1.27	1.2	1.29	-1.26
44080	7.61	7.91	7.72	7.69	5.92e-06	0.0002	Tb927.8.2600-1	ID=exon_Tb927.8.2600-1;Name=exon;description=exon;size=2244;Parent=rna_Tb927.8.2600-1	Other	1.23	1.08	1.06	-1.55
27764	2.19	2.64	2.5	2.75	0.0185	0.0469	Tb927.4.1210-1	ID=exon_Tb927.4.1210-1;Name=exon;description=exon;size=555;Parent=rna_Tb927.4.1210-1	Other	1.37	1.24	1.47	1.26
44013	9.14	9.59	9.42	9.5	0.0336	0.0729	Tb927.8.1780-1	ID=exon_Tb927.8.1780-1;Name=exon;description=exon;size=5993;Parent=rna_Tb927.8.1780-1	Other	1.37	1.21	1.28	-1.33
28313	6.58	7.06	7.01	6.95	0.0005	0.004	Tb927.7.6040-1	ID=exon_Tb927.7.6040-1;Name=exon;description=exon;size=5956;Parent=rna_Tb927.7.6040-1	Other	1.39	1.34	1.29	-1.51
25200	1.81	2.28	2.16	2.39	0.0028	0.0121	Tb09.v4.0021-1	ID=exon_Tb09.v4.0021-1;Name=exon;description=exon;size=1470;Parent=rna_Tb09.v4.0021-1	Other	1.39	1.27	1.49	1.08
26633	2.68	3.49	3.54	3.45	8.5e-05	0.0012	Tb927.1.4440-1	ID=exon_Tb927.1.4440-1;Name=exon;description=exon;size=636;Parent=rna_Tb927.1.4440-1	Other	1.76	1.82	1.71	1.18
27529	8.48	9.04	9.14	9.14	0.0001	0.0017	Tb927.2.2990-1	ID=exon_Tb927.2.2990-1;Name=exon;description=exon;size=1724;Parent=rna_Tb927.2.2990-1	Other	1.47	1.57	1.58	-1.04
28732	2.4	2.72	2.69	2.8	0.0073	0.0241	Tb927.9.16030-1	ID=exon_Tb927.9.16030-1;Name=exon;description=exon;size=405;Parent=rna_Tb927.9.16030-1	Other	1.25	1.23	1.32	-1.01
42512	8.65	9.09	9.12	9	0.0194	0.0488	Tb927.4.1550-1	ID=exon_Tb927.4.1550-1;Name=exon;description=exon;size=2984;Parent=rna_Tb927.4.1550-1	Other	1.35	1.39	1.27	-1.07
41085	7.82	7.93	7.96	7.87	0.0183	0.0466	Tb927.11.15210-1	ID=exon_Tb927.11.15210-1;Name=exon;description=exon;size=1529;Parent=rna_Tb927.11.15210-1	Other	1.08	1.1	1.03	-1.47
26752	7.08	7.55	7.89	7.67	0.0009	0.0058	Tb927.10.11490-1	ID=exon_Tb927.10.11490-1;Name=exon;description=exon;size=360;Parent=rna_Tb927.10.11490-1	Other	1.39	1.76	1.5	1.01
44682	8.2	8.51	8.6	8.59	0.0023	0.0107	Tb927.9.3640-1	ID=exon_Tb927.9.3640-1;Name=exon;description=exon;size=1286;Parent=rna_Tb927.9.3640-1	Other	1.23	1.31	1.31	-1.23
26791	8.13	8.64	8.57	8.74	4.21e-05	0.0008	Tb927.10.12950-1	ID=exon_Tb927.10.12950-1;Name=exon;description=exon;size=2996;Parent=rna_Tb927.10.12950-1	Other	1.43	1.36	1.53	-1.09
42889	8.45	8.87	8.74	8.74	0.0003	0.0029	Tb927.5.1760-1	ID=exon_Tb927.5.1760-1;Name=exon;description=exon;size=2193;Parent=rna_Tb927.5.1760-1	Other	1.34	1.23	1.22	-1.34
40525	7.95	8.41	8.39	8.48	0.0005	0.0037	Tb927.10.8070-1	ID=exon_Tb927.10.8070-1;Name=exon;description=exon;size=1715;Parent=rna_Tb927.10.8070-1	Other	1.37	1.35	1.44	-1.04
40628	6.92	7.32	7.37	7.34	0.0065	0.0223	Tb927.11.9770-1	ID=exon_Tb927.11.9770-1;Name=exon;description=exon;size=3052;Parent=rna_Tb927.11.9770-1	Other	1.32	1.37	1.34	-1.16
40098	7.32	7.8	7.93	7.98	0.0028	0.0121	Tb927.10.1750-1	ID=exon_Tb927.10.1750-1;Name=exon;description=exon;size=1324;Parent=rna_Tb927.10.1750-1	Other	1.39	1.52	1.58	-1.11
43924	7.94	8.56	8.57	8.47	0.0003	0.0028	Tb927.7.7120-1	ID=exon_Tb927.7.7120-1;Name=exon;description=exon;size=4719;Parent=rna_Tb927.7.7120-1	Other	1.55	1.55	1.45	-1.1
25164	2.13	2.29	2.35	2.48	0.0317	0.0698	Tb08.27P2.290-1	ID=exon_Tb08.27P2.290-1;Name=exon;description=exon;size=1554;Parent=rna_Tb08.27P2.290-1	Other	1.12	1.16	1.27	-1.08
44327	8.72	9.11	8.91	8.92	0.0119	0.0346	Tb927.8.5780-1	ID=exon_Tb927.8.5780-1;Name=exon;description=exon;size=1167;Parent=rna_Tb927.8.5780-1	Other	1.31	1.14	1.14	-1.39
43223	7.57	7.96	7.8	7.87	0.0021	0.0098	Tb927.6.2260-1	ID=exon_Tb927.6.2260-1;Name=exon;description=exon;size=906;Parent=rna_Tb927.6.2260-1	Other	1.32	1.18	1.24	-1.38
40478	6.34	6.88	6.86	6.82	0.0083	0.0265	Tb927.10.7520-1	ID=exon_Tb927.10.7520-1;Name=exon;description=exon;size=1687;Parent=rna_Tb927.10.7520-1	Other	1.45	1.43	1.39	-1.07
39536	7.23	7.73	7.57	7.78	0.0022	0.0102	Tb927.1.3050-1	ID=exon_Tb927.1.3050-1;Name=exon;description=exon;size=1947;Parent=rna_Tb927.1.3050-1	Other	1.42	1.27	1.46	-1.22
39723	6.95	7.66	7.52	7.53	9e-05	0.0012	Tb927.10.11090-1	ID=exon_Tb927.10.11090-1;Name=exon;description=exon;size=2317;Parent=rna_Tb927.10.11090-1	Other	1.63	1.48	1.5	-1.11
25435	2.1	2.64	2.54	2.55	0.0251	0.0588	Tb10.v4.0135-1	ID=exon_Tb10.v4.0135-1;Name=exon;description=exon;size=1413;Parent=rna_Tb10.v4.0135-1	Other	1.45	1.36	1.37	1.36
42406	9.8	10.2	10.14	10.35	0.0072	0.0239	Tb927.3.640-1	ID=exon_Tb927.3.640-1;Name=exon;description=exon;size=1038;Parent=rna_Tb927.3.640-1	Other	1.32	1.27	1.47	-1.25
43972	8.33	8.67	8.66	8.75	0.0053	0.0193	Tb927.8.1250-1	ID=exon_Tb927.8.1250-1;Name=exon;description=exon;size=3511;Parent=rna_Tb927.8.1250-1	Other	1.26	1.25	1.33	-1.38
40305	9.62	9.75	9.76	9.88	0.01	0.0303	Tb927.10.4780-1	ID=exon_Tb927.10.4780-1;Name=exon;description=exon;size=2779;Parent=rna_Tb927.10.4780-1	Other	1.1	1.1	1.19	-1.53
[truncated: 4,806 more rows]
