# Supplementary material for: Low Dose Gamma Irradiation of Trypanosoma evansi Parasites Identifies Molecular Changes That Occur to Repair Radiation Damage and Gene Transcripts That May Be Involved in Establishing Disease in Mice Post-Irradiation
Source: Front Immunol. 2022 May 13;13:852091. doi: 10.3389/fimmu.2022.852091 (PMC9136415; doi:10.3389/fimmu.2022.852091)
Supplement: Supplementary Table 3 — Combined GOcirc data. [file Table_3.xlsx]

## Sheet: circ_100Gy_6h
Sn	category	ID	term	count	genes	logFC	adj_pval	zscore
1	BP	GO:0006334	nucleosome assembly	12	TB927.11.1790	-1.85599	4.61623e-12	-3.4641
2	BP	GO:0006334	nucleosome assembly	12	TB927.11.1800	-1.95606	4.61623e-12	-3.4641
3	BP	GO:0006334	nucleosome assembly	12	TB927.11.1860	-1.7866	4.61623e-12	-3.4641
4	BP	GO:0006334	nucleosome assembly	12	TB927.11.1870	-1.70929	4.61623e-12	-3.4641
5	BP	GO:0006334	nucleosome assembly	12	TB927.11.1880	-1.87971	4.61623e-12	-3.4641
6	BP	GO:0006334	nucleosome assembly	12	TB927.5.4170	-1.74416	4.61623e-12	-3.4641
7	BP	GO:0006334	nucleosome assembly	12	TB927.5.4180	-1.74846	4.61623e-12	-3.4641
8	BP	GO:0006334	nucleosome assembly	12	TB927.5.4190	-1.73118	4.61623e-12	-3.4641
9	BP	GO:0006334	nucleosome assembly	12	TB927.5.4210	-1.67356	4.61623e-12	-3.4641
10	BP	GO:0006334	nucleosome assembly	12	TB927.5.4220	-1.65535	4.61623e-12	-3.4641
11	BP	GO:0006334	nucleosome assembly	12	TB927.5.4230	-1.70044	4.61623e-12	-3.4641
12	BP	GO:0006334	nucleosome assembly	12	TB927.5.4260	-1.65076	4.61623e-12	-3.4641
13	BP	GO:0031497	chromatin assembly	12	TB927.11.1790	-1.85599	4.61623e-12	-3.4641
14	BP	GO:0031497	chromatin assembly	12	TB927.11.1800	-1.95606	4.61623e-12	-3.4641
15	BP	GO:0031497	chromatin assembly	12	TB927.11.1860	-1.7866	4.61623e-12	-3.4641
16	BP	GO:0031497	chromatin assembly	12	TB927.11.1870	-1.70929	4.61623e-12	-3.4641
17	BP	GO:0031497	chromatin assembly	12	TB927.11.1880	-1.87971	4.61623e-12	-3.4641
18	BP	GO:0031497	chromatin assembly	12	TB927.5.4170	-1.74416	4.61623e-12	-3.4641
19	BP	GO:0031497	chromatin assembly	12	TB927.5.4180	-1.74846	4.61623e-12	-3.4641
20	BP	GO:0031497	chromatin assembly	12	TB927.5.4190	-1.73118	4.61623e-12	-3.4641
21	BP	GO:0031497	chromatin assembly	12	TB927.5.4210	-1.67356	4.61623e-12	-3.4641
22	BP	GO:0031497	chromatin assembly	12	TB927.5.4220	-1.65535	4.61623e-12	-3.4641
23	BP	GO:0031497	chromatin assembly	12	TB927.5.4230	-1.70044	4.61623e-12	-3.4641
24	BP	GO:0031497	chromatin assembly	12	TB927.5.4260	-1.65076	4.61623e-12	-3.4641
25	BP	GO:0006333	chromatin assembly or disassembly	12	TB927.11.1790	-1.85599	4.61623e-12	-3.4641
26	BP	GO:0006333	chromatin assembly or disassembly	12	TB927.11.1800	-1.95606	4.61623e-12	-3.4641
27	BP	GO:0006333	chromatin assembly or disassembly	12	TB927.11.1860	-1.7866	4.61623e-12	-3.4641
28	BP	GO:0006333	chromatin assembly or disassembly	12	TB927.11.1870	-1.70929	4.61623e-12	-3.4641
29	BP	GO:0006333	chromatin assembly or disassembly	12	TB927.11.1880	-1.87971	4.61623e-12	-3.4641
30	BP	GO:0006333	chromatin assembly or disassembly	12	TB927.5.4170	-1.74416	4.61623e-12	-3.4641
31	BP	GO:0006333	chromatin assembly or disassembly	12	TB927.5.4180	-1.74846	4.61623e-12	-3.4641
32	BP	GO:0006333	chromatin assembly or disassembly	12	TB927.5.4190	-1.73118	4.61623e-12	-3.4641
33	BP	GO:0006333	chromatin assembly or disassembly	12	TB927.5.4210	-1.67356	4.61623e-12	-3.4641
34	BP	GO:0006333	chromatin assembly or disassembly	12	TB927.5.4220	-1.65535	4.61623e-12	-3.4641
35	BP	GO:0006333	chromatin assembly or disassembly	12	TB927.5.4230	-1.70044	4.61623e-12	-3.4641
36	BP	GO:0006333	chromatin assembly or disassembly	12	TB927.5.4260	-1.65076	4.61623e-12	-3.4641
37	BP	GO:0034728	nucleosome organization	12	TB927.11.1790	-1.85599	8.34382e-12	-3.4641
38	BP	GO:0034728	nucleosome organization	12	TB927.11.1800	-1.95606	8.34382e-12	-3.4641
39	BP	GO:0034728	nucleosome organization	12	TB927.11.1860	-1.7866	8.34382e-12	-3.4641
40	BP	GO:0034728	nucleosome organization	12	TB927.11.1870	-1.70929	8.34382e-12	-3.4641
41	BP	GO:0034728	nucleosome organization	12	TB927.11.1880	-1.87971	8.34382e-12	-3.4641
42	BP	GO:0034728	nucleosome organization	12	TB927.5.4170	-1.74416	8.34382e-12	-3.4641
43	BP	GO:0034728	nucleosome organization	12	TB927.5.4180	-1.74846	8.34382e-12	-3.4641
44	BP	GO:0034728	nucleosome organization	12	TB927.5.4190	-1.73118	8.34382e-12	-3.4641
45	BP	GO:0034728	nucleosome organization	12	TB927.5.4210	-1.67356	8.34382e-12	-3.4641
46	BP	GO:0034728	nucleosome organization	12	TB927.5.4220	-1.65535	8.34382e-12	-3.4641
47	BP	GO:0034728	nucleosome organization	12	TB927.5.4230	-1.70044	8.34382e-12	-3.4641
48	BP	GO:0034728	nucleosome organization	12	TB927.5.4260	-1.65076	8.34382e-12	-3.4641
49	BP	GO:0065004	protein-DNA complex assembly	12	TB927.11.1790	-1.85599	4.10842e-11	-3.4641
50	BP	GO:0065004	protein-DNA complex assembly	12	TB927.11.1800	-1.95606	4.10842e-11	-3.4641
51	BP	GO:0065004	protein-DNA complex assembly	12	TB927.11.1860	-1.7866	4.10842e-11	-3.4641
52	BP	GO:0065004	protein-DNA complex assembly	12	TB927.11.1870	-1.70929	4.10842e-11	-3.4641
53	BP	GO:0065004	protein-DNA complex assembly	12	TB927.11.1880	-1.87971	4.10842e-11	-3.4641
54	BP	GO:0065004	protein-DNA complex assembly	12	TB927.5.4170	-1.74416	4.10842e-11	-3.4641
55	BP	GO:0065004	protein-DNA complex assembly	12	TB927.5.4180	-1.74846	4.10842e-11	-3.4641
56	BP	GO:0065004	protein-DNA complex assembly	12	TB927.5.4190	-1.73118	4.10842e-11	-3.4641
57	BP	GO:0065004	protein-DNA complex assembly	12	TB927.5.4210	-1.67356	4.10842e-11	-3.4641
58	BP	GO:0065004	protein-DNA complex assembly	12	TB927.5.4220	-1.65535	4.10842e-11	-3.4641
59	BP	GO:0065004	protein-DNA complex assembly	12	TB927.5.4230	-1.70044	4.10842e-11	-3.4641
60	BP	GO:0065004	protein-DNA complex assembly	12	TB927.5.4260	-1.65076	4.10842e-11	-3.4641
61	BP	GO:0006323	DNA packaging	12	TB927.11.1790	-1.85599	5.47174e-11	-3.4641
62	BP	GO:0006323	DNA packaging	12	TB927.11.1800	-1.95606	5.47174e-11	-3.4641
63	BP	GO:0006323	DNA packaging	12	TB927.11.1860	-1.7866	5.47174e-11	-3.4641
64	BP	GO:0006323	DNA packaging	12	TB927.11.1870	-1.70929	5.47174e-11	-3.4641
65	BP	GO:0006323	DNA packaging	12	TB927.11.1880	-1.87971	5.47174e-11	-3.4641
66	BP	GO:0006323	DNA packaging	12	TB927.5.4170	-1.74416	5.47174e-11	-3.4641
67	BP	GO:0006323	DNA packaging	12	TB927.5.4180	-1.74846	5.47174e-11	-3.4641
68	BP	GO:0006323	DNA packaging	12	TB927.5.4190	-1.73118	5.47174e-11	-3.4641
69	BP	GO:0006323	DNA packaging	12	TB927.5.4210	-1.67356	5.47174e-11	-3.4641
70	BP	GO:0006323	DNA packaging	12	TB927.5.4220	-1.65535	5.47174e-11	-3.4641
71	BP	GO:0006323	DNA packaging	12	TB927.5.4230	-1.70044	5.47174e-11	-3.4641
72	BP	GO:0006323	DNA packaging	12	TB927.5.4260	-1.65076	5.47174e-11	-3.4641
73	BP	GO:0071824	protein-DNA complex subunit organization	12	TB927.11.1790	-1.85599	1.13286e-10	-3.4641
74	BP	GO:0071824	protein-DNA complex subunit organization	12	TB927.11.1800	-1.95606	1.13286e-10	-3.4641
75	BP	GO:0071824	protein-DNA complex subunit organization	12	TB927.11.1860	-1.7866	1.13286e-10	-3.4641
76	BP	GO:0071824	protein-DNA complex subunit organization	12	TB927.11.1870	-1.70929	1.13286e-10	-3.4641
77	BP	GO:0071824	protein-DNA complex subunit organization	12	TB927.11.1880	-1.87971	1.13286e-10	-3.4641
78	BP	GO:0071824	protein-DNA complex subunit organization	12	TB927.5.4170	-1.74416	1.13286e-10	-3.4641
79	BP	GO:0071824	protein-DNA complex subunit organization	12	TB927.5.4180	-1.74846	1.13286e-10	-3.4641
80	BP	GO:0071824	protein-DNA complex subunit organization	12	TB927.5.4190	-1.73118	1.13286e-10	-3.4641
81	BP	GO:0071824	protein-DNA complex subunit organization	12	TB927.5.4210	-1.67356	1.13286e-10	-3.4641
82	BP	GO:0071824	protein-DNA complex subunit organization	12	TB927.5.4220	-1.65535	1.13286e-10	-3.4641
83	BP	GO:0071824	protein-DNA complex subunit organization	12	TB927.5.4230	-1.70044	1.13286e-10	-3.4641
84	BP	GO:0071824	protein-DNA complex subunit organization	12	TB927.5.4260	-1.65076	1.13286e-10	-3.4641
85	BP	GO:0071103	DNA conformation change	12	TB927.11.1790	-1.85599	1.91367e-08	-3.4641
86	BP	GO:0071103	DNA conformation change	12	TB927.11.1800	-1.95606	1.91367e-08	-3.4641
87	BP	GO:0071103	DNA conformation change	12	TB927.11.1860	-1.7866	1.91367e-08	-3.4641
88	BP	GO:0071103	DNA conformation change	12	TB927.11.1870	-1.70929	1.91367e-08	-3.4641
89	BP	GO:0071103	DNA conformation change	12	TB927.11.1880	-1.87971	1.91367e-08	-3.4641
90	BP	GO:0071103	DNA conformation change	12	TB927.5.4170	-1.74416	1.91367e-08	-3.4641
91	BP	GO:0071103	DNA conformation change	12	TB927.5.4180	-1.74846	1.91367e-08	-3.4641
92	BP	GO:0071103	DNA conformation change	12	TB927.5.4190	-1.73118	1.91367e-08	-3.4641
93	BP	GO:0071103	DNA conformation change	12	TB927.5.4210	-1.67356	1.91367e-08	-3.4641
94	BP	GO:0071103	DNA conformation change	12	TB927.5.4220	-1.65535	1.91367e-08	-3.4641
95	BP	GO:0071103	DNA conformation change	12	TB927.5.4230	-1.70044	1.91367e-08	-3.4641
96	BP	GO:0071103	DNA conformation change	12	TB927.5.4260	-1.65076	1.91367e-08	-3.4641
97	BP	GO:0070827	chromatin maintenance	5	TB927.11.1790	-1.85599	4.0875e-08	-2.23607
98	BP	GO:0070827	chromatin maintenance	5	TB927.11.1800	-1.95606	4.0875e-08	-2.23607
99	BP	GO:0070827	chromatin maintenance	5	TB927.11.1860	-1.7866	4.0875e-08	-2.23607
100	BP	GO:0070827	chromatin maintenance	5	TB927.11.1870	-1.70929	4.0875e-08	-2.23607
101	BP	GO:0070827	chromatin maintenance	5	TB927.11.1880	-1.87971	4.0875e-08	-2.23607
102	BP	GO:0043954	cellular component maintenance	5	TB927.11.1790	-1.85599	4.0875e-08	-2.23607
103	BP	GO:0043954	cellular component maintenance	5	TB927.11.1800	-1.95606	4.0875e-08	-2.23607
104	BP	GO:0043954	cellular component maintenance	5	TB927.11.1860	-1.7866	4.0875e-08	-2.23607
105	BP	GO:0043954	cellular component maintenance	5	TB927.11.1870	-1.70929	4.0875e-08	-2.23607
106	BP	GO:0043954	cellular component maintenance	5	TB927.11.1880	-1.87971	4.0875e-08	-2.23607
107	BP	GO:0006325	chromatin organization	12	TB927.11.1790	-1.85599	4.98284e-07	-3.4641
108	BP	GO:0006325	chromatin organization	12	TB927.11.1800	-1.95606	4.98284e-07	-3.4641
109	BP	GO:0006325	chromatin organization	12	TB927.11.1860	-1.7866	4.98284e-07	-3.4641
110	BP	GO:0006325	chromatin organization	12	TB927.11.1870	-1.70929	4.98284e-07	-3.4641
111	BP	GO:0006325	chromatin organization	12	TB927.11.1880	-1.87971	4.98284e-07	-3.4641
112	BP	GO:0006325	chromatin organization	12	TB927.5.4170	-1.74416	4.98284e-07	-3.4641
113	BP	GO:0006325	chromatin organization	12	TB927.5.4180	-1.74846	4.98284e-07	-3.4641
114	BP	GO:0006325	chromatin organization	12	TB927.5.4190	-1.73118	4.98284e-07	-3.4641
115	BP	GO:0006325	chromatin organization	12	TB927.5.4210	-1.67356	4.98284e-07	-3.4641
116	BP	GO:0006325	chromatin organization	12	TB927.5.4220	-1.65535	4.98284e-07	-3.4641
117	BP	GO:0006325	chromatin organization	12	TB927.5.4230	-1.70044	4.98284e-07	-3.4641
118	BP	GO:0006325	chromatin organization	12	TB927.5.4260	-1.65076	4.98284e-07	-3.4641
119	BP	GO:0043933	protein-containing complex subunit organization	16	TB927.1.2985	0.0703893	3.1137e-06	-2
120	BP	GO:0043933	protein-containing complex subunit organization	16	TB927.1.3110	0.124328	3.1137e-06	-2
121	BP	GO:0043933	protein-containing complex subunit organization	16	TB927.10.14130	0.137504	3.1137e-06	-2
122	BP	GO:0043933	protein-containing complex subunit organization	16	TB927.11.1790	-1.85599	3.1137e-06	-2
123	BP	GO:0043933	protein-containing complex subunit organization	16	TB927.11.1800	-1.95606	3.1137e-06	-2
124	BP	GO:0043933	protein-containing complex subunit organization	16	TB927.11.1860	-1.7866	3.1137e-06	-2
125	BP	GO:0043933	protein-containing complex subunit organization	16	TB927.11.1870	-1.70929	3.1137e-06	-2
126	BP	GO:0043933	protein-containing complex subunit organization	16	TB927.11.1880	-1.87971	3.1137e-06	-2
127	BP	GO:0043933	protein-containing complex subunit organization	16	TB927.5.4170	-1.74416	3.1137e-06	-2
128	BP	GO:0043933	protein-containing complex subunit organization	16	TB927.5.4180	-1.74846	3.1137e-06	-2
129	BP	GO:0043933	protein-containing complex subunit organization	16	TB927.5.4190	-1.73118	3.1137e-06	-2
130	BP	GO:0043933	protein-containing complex subunit organization	16	TB927.5.4210	-1.67356	3.1137e-06	-2
131	BP	GO:0043933	protein-containing complex subunit organization	16	TB927.5.4220	-1.65535	3.1137e-06	-2
132	BP	GO:0043933	protein-containing complex subunit organization	16	TB927.5.4230	-1.70044	3.1137e-06	-2
133	BP	GO:0043933	protein-containing complex subunit organization	16	TB927.5.4260	-1.65076	3.1137e-06	-2
134	BP	GO:0043933	protein-containing complex subunit organization	16	TB927.8.2100	0.400538	3.1137e-06	-2
135	BP	GO:0065003	protein-containing complex assembly	15	TB927.1.2985	0.0703893	4.53343e-06	-2.32379
136	BP	GO:0065003	protein-containing complex assembly	15	TB927.10.14130	0.137504	4.53343e-06	-2.32379
137	BP	GO:0065003	protein-containing complex assembly	15	TB927.11.1790	-1.85599	4.53343e-06	-2.32379
138	BP	GO:0065003	protein-containing complex assembly	15	TB927.11.1800	-1.95606	4.53343e-06	-2.32379
139	BP	GO:0065003	protein-containing complex assembly	15	TB927.11.1860	-1.7866	4.53343e-06	-2.32379
140	BP	GO:0065003	protein-containing complex assembly	15	TB927.11.1870	-1.70929	4.53343e-06	-2.32379
141	BP	GO:0065003	protein-containing complex assembly	15	TB927.11.1880	-1.87971	4.53343e-06	-2.32379
142	BP	GO:0065003	protein-containing complex assembly	15	TB927.5.4170	-1.74416	4.53343e-06	-2.32379
143	BP	GO:0065003	protein-containing complex assembly	15	TB927.5.4180	-1.74846	4.53343e-06	-2.32379
144	BP	GO:0065003	protein-containing complex assembly	15	TB927.5.4190	-1.73118	4.53343e-06	-2.32379
145	BP	GO:0065003	protein-containing complex assembly	15	TB927.5.4210	-1.67356	4.53343e-06	-2.32379
146	BP	GO:0065003	protein-containing complex assembly	15	TB927.5.4220	-1.65535	4.53343e-06	-2.32379
147	BP	GO:0065003	protein-containing complex assembly	15	TB927.5.4230	-1.70044	4.53343e-06	-2.32379
148	BP	GO:0065003	protein-containing complex assembly	15	TB927.5.4260	-1.65076	4.53343e-06	-2.32379
149	BP	GO:0065003	protein-containing complex assembly	15	TB927.8.2100	0.400538	4.53343e-06	-2.32379
150	BP	GO:0034622	cellular protein-containing complex assembly	14	TB927.1.2985	0.0703893	6.07184e-06	-2.67261
151	BP	GO:0034622	cellular protein-containing complex assembly	14	TB927.10.14130	0.137504	6.07184e-06	-2.67261
152	BP	GO:0034622	cellular protein-containing complex assembly	14	TB927.11.1790	-1.85599	6.07184e-06	-2.67261
153	BP	GO:0034622	cellular protein-containing complex assembly	14	TB927.11.1800	-1.95606	6.07184e-06	-2.67261
154	BP	GO:0034622	cellular protein-containing complex assembly	14	TB927.11.1860	-1.7866	6.07184e-06	-2.67261
155	BP	GO:0034622	cellular protein-containing complex assembly	14	TB927.11.1870	-1.70929	6.07184e-06	-2.67261
156	BP	GO:0034622	cellular protein-containing complex assembly	14	TB927.11.1880	-1.87971	6.07184e-06	-2.67261
157	BP	GO:0034622	cellular protein-containing complex assembly	14	TB927.5.4170	-1.74416	6.07184e-06	-2.67261
158	BP	GO:0034622	cellular protein-containing complex assembly	14	TB927.5.4180	-1.74846	6.07184e-06	-2.67261
159	BP	GO:0034622	cellular protein-containing complex assembly	14	TB927.5.4190	-1.73118	6.07184e-06	-2.67261
160	BP	GO:0034622	cellular protein-containing complex assembly	14	TB927.5.4210	-1.67356	6.07184e-06	-2.67261
161	BP	GO:0034622	cellular protein-containing complex assembly	14	TB927.5.4220	-1.65535	6.07184e-06	-2.67261
162	BP	GO:0034622	cellular protein-containing complex assembly	14	TB927.5.4230	-1.70044	6.07184e-06	-2.67261
163	BP	GO:0034622	cellular protein-containing complex assembly	14	TB927.5.4260	-1.65076	6.07184e-06	-2.67261
164	BP	GO:0051276	chromosome organization	13	TB927.10.6060	-1.60407	1.45001e-05	-3.60555
165	BP	GO:0051276	chromosome organization	13	TB927.11.1790	-1.85599	1.45001e-05	-3.60555
166	BP	GO:0051276	chromosome organization	13	TB927.11.1800	-1.95606	1.45001e-05	-3.60555
167	BP	GO:0051276	chromosome organization	13	TB927.11.1860	-1.7866	1.45001e-05	-3.60555
168	BP	GO:0051276	chromosome organization	13	TB927.11.1870	-1.70929	1.45001e-05	-3.60555
169	BP	GO:0051276	chromosome organization	13	TB927.11.1880	-1.87971	1.45001e-05	-3.60555
170	BP	GO:0051276	chromosome organization	13	TB927.5.4170	-1.74416	1.45001e-05	-3.60555
171	BP	GO:0051276	chromosome organization	13	TB927.5.4180	-1.74846	1.45001e-05	-3.60555
172	BP	GO:0051276	chromosome organization	13	TB927.5.4190	-1.73118	1.45001e-05	-3.60555
173	BP	GO:0051276	chromosome organization	13	TB927.5.4210	-1.67356	1.45001e-05	-3.60555
174	BP	GO:0051276	chromosome organization	13	TB927.5.4220	-1.65535	1.45001e-05	-3.60555
175	BP	GO:0051276	chromosome organization	13	TB927.5.4230	-1.70044	1.45001e-05	-3.60555
176	BP	GO:0051276	chromosome organization	13	TB927.5.4260	-1.65076	1.45001e-05	-3.60555
177	BP	GO:0022607	cellular component assembly	16	TB927.1.2985	0.0703893	0.000355879	-2.5
178	BP	GO:0022607	cellular component assembly	16	TB927.10.14130	0.137504	0.000355879	-2.5
179	BP	GO:0022607	cellular component assembly	16	TB927.11.14840	-2.02503	0.000355879	-2.5
180	BP	GO:0022607	cellular component assembly	16	TB927.11.1790	-1.85599	0.000355879	-2.5
181	BP	GO:0022607	cellular component assembly	16	TB927.11.1800	-1.95606	0.000355879	-2.5
182	BP	GO:0022607	cellular component assembly	16	TB927.11.1860	-1.7866	0.000355879	-2.5
183	BP	GO:0022607	cellular component assembly	16	TB927.11.1870	-1.70929	0.000355879	-2.5
184	BP	GO:0022607	cellular component assembly	16	TB927.11.1880	-1.87971	0.000355879	-2.5
185	BP	GO:0022607	cellular component assembly	16	TB927.5.4170	-1.74416	0.000355879	-2.5
186	BP	GO:0022607	cellular component assembly	16	TB927.5.4180	-1.74846	0.000355879	-2.5
187	BP	GO:0022607	cellular component assembly	16	TB927.5.4190	-1.73118	0.000355879	-2.5
188	BP	GO:0022607	cellular component assembly	16	TB927.5.4210	-1.67356	0.000355879	-2.5
189	BP	GO:0022607	cellular component assembly	16	TB927.5.4220	-1.65535	0.000355879	-2.5
190	BP	GO:0022607	cellular component assembly	16	TB927.5.4230	-1.70044	0.000355879	-2.5
191	BP	GO:0022607	cellular component assembly	16	TB927.5.4260	-1.65076	0.000355879	-2.5
192	BP	GO:0022607	cellular component assembly	16	TB927.8.2100	0.400538	0.000355879	-2.5
193	BP	GO:0016043	cellular component organization	22	TB927.1.2985	0.0703893	0.00427786	-2.98481
194	BP	GO:0016043	cellular component organization	22	TB927.1.3110	0.124328	0.00427786	-2.98481
195	BP	GO:0016043	cellular component organization	22	TB927.10.14130	0.137504	0.00427786	-2.98481
196	BP	GO:0016043	cellular component organization	22	TB927.10.6060	-1.60407	0.00427786	-2.98481
197	BP	GO:0016043	cellular component organization	22	TB927.10.6070	-1.65535	0.00427786	-2.98481
198	BP	GO:0016043	cellular component organization	22	TB927.11.14840	-2.02503	0.00427786	-2.98481
199	BP	GO:0016043	cellular component organization	22	TB927.11.16200	-1.63691	0.00427786	-2.98481
200	BP	GO:0016043	cellular component organization	22	TB927.11.1790	-1.85599	0.00427786	-2.98481
201	BP	GO:0016043	cellular component organization	22	TB927.11.1800	-1.95606	0.00427786	-2.98481
202	BP	GO:0016043	cellular component organization	22	TB927.11.1860	-1.7866	0.00427786	-2.98481
203	BP	GO:0016043	cellular component organization	22	TB927.11.1870	-1.70929	0.00427786	-2.98481
204	BP	GO:0016043	cellular component organization	22	TB927.11.1880	-1.87971	0.00427786	-2.98481
205	BP	GO:0016043	cellular component organization	22	TB927.5.4170	-1.74416	0.00427786	-2.98481
206	BP	GO:0016043	cellular component organization	22	TB927.5.4180	-1.74846	0.00427786	-2.98481
207	BP	GO:0016043	cellular component organization	22	TB927.5.4190	-1.73118	0.00427786	-2.98481
208	BP	GO:0016043	cellular component organization	22	TB927.5.4210	-1.67356	0.00427786	-2.98481
209	BP	GO:0016043	cellular component organization	22	TB927.5.4220	-1.65535	0.00427786	-2.98481
210	BP	GO:0016043	cellular component organization	22	TB927.5.4230	-1.70044	0.00427786	-2.98481
211	BP	GO:0016043	cellular component organization	22	TB927.5.4260	-1.65076	0.00427786	-2.98481
212	BP	GO:0016043	cellular component organization	22	TB927.8.2100	0.400538	0.00427786	-2.98481
213	BP	GO:0016043	cellular component organization	22	TB927.8.7840	-1.96347	0.00427786	-2.98481
214	BP	GO:0016043	cellular component organization	22	TB927.9.13820	-1.58496	0.00427786	-2.98481
215	BP	GO:0044085	cellular component biogenesis	17	TB927.1.2985	0.0703893	0.0063255	-2.66789
216	BP	GO:0044085	cellular component biogenesis	17	TB927.10.14130	0.137504	0.0063255	-2.66789
217	BP	GO:0044085	cellular component biogenesis	17	TB927.11.14840	-2.02503	0.0063255	-2.66789
218	BP	GO:0044085	cellular component biogenesis	17	TB927.11.1790	-1.85599	0.0063255	-2.66789
219	BP	GO:0044085	cellular component biogenesis	17	TB927.11.1800	-1.95606	0.0063255	-2.66789
220	BP	GO:0044085	cellular component biogenesis	17	TB927.11.1860	-1.7866	0.0063255	-2.66789
221	BP	GO:0044085	cellular component biogenesis	17	TB927.11.1870	-1.70929	0.0063255	-2.66789
222	BP	GO:0044085	cellular component biogenesis	17	TB927.11.1880	-1.87971	0.0063255	-2.66789
223	BP	GO:0044085	cellular component biogenesis	17	TB927.5.4170	-1.74416	0.0063255	-2.66789
224	BP	GO:0044085	cellular component biogenesis	17	TB927.5.4180	-1.74846	0.0063255	-2.66789
225	BP	GO:0044085	cellular component biogenesis	17	TB927.5.4190	-1.73118	0.0063255	-2.66789
226	BP	GO:0044085	cellular component biogenesis	17	TB927.5.4210	-1.67356	0.0063255	-2.66789
227	BP	GO:0044085	cellular component biogenesis	17	TB927.5.4220	-1.65535	0.0063255	-2.66789
228	BP	GO:0044085	cellular component biogenesis	17	TB927.5.4230	-1.70044	0.0063255	-2.66789
229	BP	GO:0044085	cellular component biogenesis	17	TB927.5.4260	-1.65076	0.0063255	-2.66789
230	BP	GO:0044085	cellular component biogenesis	17	TB927.8.2100	0.400538	0.0063255	-2.66789
231	BP	GO:0044085	cellular component biogenesis	17	TB927.9.3920	-1.60407	0.0063255	-2.66789
232	BP	GO:2000765	regulation of cytoplasmic translation	2	TB927.10.6060	-1.60407	0.0155485	-1.41421
233	BP	GO:2000765	regulation of cytoplasmic translation	2	TB927.10.6070	-1.65535	0.0155485	-1.41421
234	BP	GO:2000767	positive regulation of cytoplasmic translation	2	TB927.10.6060	-1.60407	0.0155485	-1.41421
235	BP	GO:2000767	positive regulation of cytoplasmic translation	2	TB927.10.6070	-1.65535	0.0155485	-1.41421
236	BP	GO:0071840	cellular component organization or biogenesis	23	TB927.1.2985	0.0703893	0.0166039	-3.12772
237	BP	GO:0071840	cellular component organization or biogenesis	23	TB927.1.3110	0.124328	0.0166039	-3.12772
238	BP	GO:0071840	cellular component organization or biogenesis	23	TB927.10.14130	0.137504	0.0166039	-3.12772
239	BP	GO:0071840	cellular component organization or biogenesis	23	TB927.10.6060	-1.60407	0.0166039	-3.12772
240	BP	GO:0071840	cellular component organization or biogenesis	23	TB927.10.6070	-1.65535	0.0166039	-3.12772
241	BP	GO:0071840	cellular component organization or biogenesis	23	TB927.11.14840	-2.02503	0.0166039	-3.12772
242	BP	GO:0071840	cellular component organization or biogenesis	23	TB927.11.16200	-1.63691	0.0166039	-3.12772
243	BP	GO:0071840	cellular component organization or biogenesis	23	TB927.11.1790	-1.85599	0.0166039	-3.12772
244	BP	GO:0071840	cellular component organization or biogenesis	23	TB927.11.1800	-1.95606	0.0166039	-3.12772
245	BP	GO:0071840	cellular component organization or biogenesis	23	TB927.11.1860	-1.7866	0.0166039	-3.12772
246	BP	GO:0071840	cellular component organization or biogenesis	23	TB927.11.1870	-1.70929	0.0166039	-3.12772
247	BP	GO:0071840	cellular component organization or biogenesis	23	TB927.11.1880	-1.87971	0.0166039	-3.12772
248	BP	GO:0071840	cellular component organization or biogenesis	23	TB927.5.4170	-1.74416	0.0166039	-3.12772
249	BP	GO:0071840	cellular component organization or biogenesis	23	TB927.5.4180	-1.74846	0.0166039	-3.12772
250	BP	GO:0071840	cellular component organization or biogenesis	23	TB927.5.4190	-1.73118	0.0166039	-3.12772
251	BP	GO:0071840	cellular component organization or biogenesis	23	TB927.5.4210	-1.67356	0.0166039	-3.12772
252	BP	GO:0071840	cellular component organization or biogenesis	23	TB927.5.4220	-1.65535	0.0166039	-3.12772
253	BP	GO:0071840	cellular component organization or biogenesis	23	TB927.5.4230	-1.70044	0.0166039	-3.12772
254	BP	GO:0071840	cellular component organization or biogenesis	23	TB927.5.4260	-1.65076	0.0166039	-3.12772
255	BP	GO:0071840	cellular component organization or biogenesis	23	TB927.8.2100	0.400538	0.0166039	-3.12772
256	BP	GO:0071840	cellular component organization or biogenesis	23	TB927.8.7840	-1.96347	0.0166039	-3.12772
257	BP	GO:0071840	cellular component organization or biogenesis	23	TB927.9.13820	-1.58496	0.0166039	-3.12772
258	BP	GO:0071840	cellular component organization or biogenesis	23	TB927.9.3920	-1.60407	0.0166039	-3.12772
259	BP	GO:0006996	organelle organization	18	TB927.10.6060	-1.60407	0.0166039	-4.24264
260	BP	GO:0006996	organelle organization	18	TB927.10.6070	-1.65535	0.0166039	-4.24264
261	BP	GO:0006996	organelle organization	18	TB927.11.14840	-2.02503	0.0166039	-4.24264
262	BP	GO:0006996	organelle organization	18	TB927.11.16200	-1.63691	0.0166039	-4.24264
263	BP	GO:0006996	organelle organization	18	TB927.11.1790	-1.85599	0.0166039	-4.24264
264	BP	GO:0006996	organelle organization	18	TB927.11.1800	-1.95606	0.0166039	-4.24264
265	BP	GO:0006996	organelle organization	18	TB927.11.1860	-1.7866	0.0166039	-4.24264
266	BP	GO:0006996	organelle organization	18	TB927.11.1870	-1.70929	0.0166039	-4.24264
267	BP	GO:0006996	organelle organization	18	TB927.11.1880	-1.87971	0.0166039	-4.24264
268	BP	GO:0006996	organelle organization	18	TB927.5.4170	-1.74416	0.0166039	-4.24264
269	BP	GO:0006996	organelle organization	18	TB927.5.4180	-1.74846	0.0166039	-4.24264
270	BP	GO:0006996	organelle organization	18	TB927.5.4190	-1.73118	0.0166039	-4.24264
271	BP	GO:0006996	organelle organization	18	TB927.5.4210	-1.67356	0.0166039	-4.24264
272	BP	GO:0006996	organelle organization	18	TB927.5.4220	-1.65535	0.0166039	-4.24264
273	BP	GO:0006996	organelle organization	18	TB927.5.4230	-1.70044	0.0166039	-4.24264
274	BP	GO:0006996	organelle organization	18	TB927.5.4260	-1.65076	0.0166039	-4.24264
275	BP	GO:0006996	organelle organization	18	TB927.8.7840	-1.96347	0.0166039	-4.24264
276	BP	GO:0006996	organelle organization	18	TB927.9.13820	-1.58496	0.0166039	-4.24264
277	BP	GO:0000278	mitotic cell cycle	6	TB11.V5.0173	0.0703893	0.0892273	-1.63299
278	BP	GO:0000278	mitotic cell cycle	6	TB927.10.6060	-1.60407	0.0892273	-1.63299
279	BP	GO:0000278	mitotic cell cycle	6	TB927.10.6070	-1.65535	0.0892273	-1.63299
280	BP	GO:0000278	mitotic cell cycle	6	TB927.11.14840	-2.02503	0.0892273	-1.63299
281	BP	GO:0000278	mitotic cell cycle	6	TB927.11.16200	-1.63691	0.0892273	-1.63299
282	BP	GO:0000278	mitotic cell cycle	6	TB927.8.7840	-1.96347	0.0892273	-1.63299
283	BP	GO:0033955	mitochondrial DNA inheritance	2	TB927.10.6060	-1.60407	0.0929779	-1.41421
284	BP	GO:0033955	mitochondrial DNA inheritance	2	TB927.10.6070	-1.65535	0.0929779	-1.41421
285	BP	GO:0000002	mitochondrial genome maintenance	2	TB927.10.6060	-1.60407	0.145527	-1.41421
286	BP	GO:0000002	mitochondrial genome maintenance	2	TB927.10.6070	-1.65535	0.145527	-1.41421
287	BP	GO:0000266	mitochondrial fission	2	TB927.10.6060	-1.60407	0.145527	-1.41421
288	BP	GO:0000266	mitochondrial fission	2	TB927.10.6070	-1.65535	0.145527	-1.41421
289	BP	GO:0019646	aerobic electron transport chain	1	TB927.8.5120	-2.58256	0.147276	-1
290	BP	GO:0006123	mitochondrial electron transport, cytochrome c to oxygen	1	TB927.8.5120	-2.58256	0.147276	-1
291	BP	GO:0006244	pyrimidine nucleotide catabolic process	1	TB927.9.10830	0.321928	0.147276	1
292	BP	GO:0006617	SRP-dependent cotranslational protein targeting to membrane, signal sequence recognition	1	TB927.10.14130	0.137504	0.147276	1
293	BP	GO:0042245	RNA repair	1	TB927.10.11190	0.214125	0.147276	1
294	BP	GO:0043099	pyrimidine deoxyribonucleoside salvage	1	TB927.9.10830	0.321928	0.147276	1
295	BP	GO:0034250	positive regulation of cellular amide metabolic process	2	TB927.10.6060	-1.60407	0.208291	-1.41421
296	BP	GO:0034250	positive regulation of cellular amide metabolic process	2	TB927.10.6070	-1.65535	0.208291	-1.41421
297	BP	GO:0045727	positive regulation of translation	2	TB927.10.6060	-1.60407	0.208291	-1.41421
298	BP	GO:0045727	positive regulation of translation	2	TB927.10.6070	-1.65535	0.208291	-1.41421
299	BP	GO:0072529	pyrimidine-containing compound catabolic process	1	TB927.9.10830	0.321928	0.208291	1
300	BP	GO:0000132	establishment of mitotic spindle orientation	1	TB927.8.7840	-1.96347	0.208291	-1
301	BP	GO:0070072	vacuolar proton-transporting V-type ATPase complex assembly	1	TB927.1.2985	0.0703893	0.208291	1
302	BP	GO:0070070	proton-transporting V-type ATPase complex assembly	1	TB927.1.2985	0.0703893	0.208291	1
303	BP	GO:0051294	establishment of spindle orientation	1	TB927.8.7840	-1.96347	0.208291	-1
304	BP	GO:0031057	negative regulation of histone modification	1	TB927.10.6060	-1.60407	0.208291	-1
305	BP	GO:0043097	pyrimidine nucleoside salvage	1	TB927.9.10830	0.321928	0.208291	1
306	BP	GO:0033127	regulation of histone phosphorylation	1	TB927.10.6060	-1.60407	0.208291	-1
307	BP	GO:0033128	negative regulation of histone phosphorylation	1	TB927.10.6060	-1.60407	0.208291	-1
308	BP	GO:0033353	S-adenosylmethionine cycle	1	TB927.11.9590	-1.66903	0.208291	-1
309	BP	GO:0040001	establishment of mitotic spindle localization	1	TB927.8.7840	-1.96347	0.208291	-1
310	BP	GO:1903047	mitotic cell cycle process	4	TB11.V5.0173	0.0703893	0.230278	-1
311	BP	GO:1903047	mitotic cell cycle process	4	TB927.11.14840	-2.02503	0.230278	-1
312	BP	GO:1903047	mitotic cell cycle process	4	TB927.11.16200	-1.63691	0.230278	-1
313	BP	GO:1903047	mitotic cell cycle process	4	TB927.8.7840	-1.96347	0.230278	-1
314	BP	GO:0015791	polyol transport	1	TB927.10.14160	-1.63227	0.258913	-1
315	BP	GO:0033047	regulation of mitotic sister chromatid segregation	1	TB927.11.14840	-2.02503	0.258913	-1
316	BP	GO:0015793	glycerol transport	1	TB927.10.14160	-1.63227	0.258913	-1
317	BP	GO:0051653	spindle localization	1	TB927.8.7840	-1.96347	0.258913	-1
318	BP	GO:0046120	deoxyribonucleoside biosynthetic process	1	TB927.9.10830	0.321928	0.258913	1
319	BP	GO:0046134	pyrimidine nucleoside biosynthetic process	1	TB927.9.10830	0.321928	0.258913	1
320	BP	GO:0046126	pyrimidine deoxyribonucleoside biosynthetic process	1	TB927.9.10830	0.321928	0.258913	1
321	BP	GO:0051293	establishment of spindle localization	1	TB927.8.7840	-1.96347	0.258913	-1
322	BP	GO:0007049	cell cycle	6	TB11.V5.0173	0.0703893	0.286601	-1.63299
323	BP	GO:0007049	cell cycle	6	TB927.10.6060	-1.60407	0.286601	-1.63299
324	BP	GO:0007049	cell cycle	6	TB927.10.6070	-1.65535	0.286601	-1.63299
325	BP	GO:0007049	cell cycle	6	TB927.11.14840	-2.02503	0.286601	-1.63299
326	BP	GO:0007049	cell cycle	6	TB927.11.16200	-1.63691	0.286601	-1.63299
327	BP	GO:0007049	cell cycle	6	TB927.8.7840	-1.96347	0.286601	-1.63299
328	BP	GO:0009409	response to cold	1	TB927.11.16200	-1.63691	0.289657	-1
329	BP	GO:0015850	organic hydroxy compound transport	1	TB927.10.14160	-1.63227	0.289657	-1
330	BP	GO:0070417	cellular response to cold	1	TB927.11.16200	-1.63691	0.289657	-1
331	BP	GO:0006213	pyrimidine nucleoside metabolic process	1	TB927.9.10830	0.321928	0.289657	1
332	BP	GO:0046125	pyrimidine deoxyribonucleoside metabolic process	1	TB927.9.10830	0.321928	0.289657	1
333	BP	GO:0030010	establishment of cell polarity	1	TB927.8.7840	-1.96347	0.289657	-1
334	BP	GO:0031572	G2 DNA damage checkpoint	1	TB11.V5.0173	0.0703893	0.289657	1
335	BP	GO:0007095	mitotic G2 DNA damage checkpoint	1	TB11.V5.0173	0.0703893	0.289657	1
336	BP	GO:0009120	deoxyribonucleoside metabolic process	1	TB927.9.10830	0.321928	0.289657	1
337	CC	GO:0000785	chromatin	12	TB927.11.1790	-1.85599	3.8702e-09	-3.4641
338	CC	GO:0000785	chromatin	12	TB927.11.1800	-1.95606	3.8702e-09	-3.4641
339	CC	GO:0000785	chromatin	12	TB927.11.1860	-1.7866	3.8702e-09	-3.4641
340	CC	GO:0000785	chromatin	12	TB927.11.1870	-1.70929	3.8702e-09	-3.4641
341	CC	GO:0000785	chromatin	12	TB927.11.1880	-1.87971	3.8702e-09	-3.4641
342	CC	GO:0000785	chromatin	12	TB927.5.4170	-1.74416	3.8702e-09	-3.4641
343	CC	GO:0000785	chromatin	12	TB927.5.4180	-1.74846	3.8702e-09	-3.4641
344	CC	GO:0000785	chromatin	12	TB927.5.4190	-1.73118	3.8702e-09	-3.4641
345	CC	GO:0000785	chromatin	12	TB927.5.4210	-1.67356	3.8702e-09	-3.4641
346	CC	GO:0000785	chromatin	12	TB927.5.4220	-1.65535	3.8702e-09	-3.4641
347	CC	GO:0000785	chromatin	12	TB927.5.4230	-1.70044	3.8702e-09	-3.4641
348	CC	GO:0000785	chromatin	12	TB927.5.4260	-1.65076	3.8702e-09	-3.4641
349	CC	GO:0035328	transcriptionally silent chromatin	5	TB927.11.1790	-1.85599	1.2169e-08	-2.23607
350	CC	GO:0035328	transcriptionally silent chromatin	5	TB927.11.1800	-1.95606	1.2169e-08	-2.23607
351	CC	GO:0035328	transcriptionally silent chromatin	5	TB927.11.1860	-1.7866	1.2169e-08	-2.23607
352	CC	GO:0035328	transcriptionally silent chromatin	5	TB927.11.1870	-1.70929	1.2169e-08	-2.23607
353	CC	GO:0035328	transcriptionally silent chromatin	5	TB927.11.1880	-1.87971	1.2169e-08	-2.23607
354	CC	GO:0000786	nucleosome	9	TB927.11.1790	-1.85599	2.46703e-07	-3
355	CC	GO:0000786	nucleosome	9	TB927.11.1880	-1.87971	2.46703e-07	-3
356	CC	GO:0000786	nucleosome	9	TB927.5.4170	-1.74416	2.46703e-07	-3
357	CC	GO:0000786	nucleosome	9	TB927.5.4180	-1.74846	2.46703e-07	-3
358	CC	GO:0000786	nucleosome	9	TB927.5.4190	-1.73118	2.46703e-07	-3
359	CC	GO:0000786	nucleosome	9	TB927.5.4210	-1.67356	2.46703e-07	-3
360	CC	GO:0000786	nucleosome	9	TB927.5.4220	-1.65535	2.46703e-07	-3
361	CC	GO:0000786	nucleosome	9	TB927.5.4230	-1.70044	2.46703e-07	-3
362	CC	GO:0000786	nucleosome	9	TB927.5.4260	-1.65076	2.46703e-07	-3
363	CC	GO:0044815	DNA packaging complex	9	TB927.11.1790	-1.85599	5.06574e-07	-3
364	CC	GO:0044815	DNA packaging complex	9	TB927.11.1880	-1.87971	5.06574e-07	-3
365	CC	GO:0044815	DNA packaging complex	9	TB927.5.4170	-1.74416	5.06574e-07	-3
366	CC	GO:0044815	DNA packaging complex	9	TB927.5.4180	-1.74846	5.06574e-07	-3
367	CC	GO:0044815	DNA packaging complex	9	TB927.5.4190	-1.73118	5.06574e-07	-3
368	CC	GO:0044815	DNA packaging complex	9	TB927.5.4210	-1.67356	5.06574e-07	-3
369	CC	GO:0044815	DNA packaging complex	9	TB927.5.4220	-1.65535	5.06574e-07	-3
370	CC	GO:0044815	DNA packaging complex	9	TB927.5.4230	-1.70044	5.06574e-07	-3
371	CC	GO:0044815	DNA packaging complex	9	TB927.5.4260	-1.65076	5.06574e-07	-3
372	CC	GO:0032993	protein-DNA complex	9	TB927.11.1790	-1.85599	1.43226e-05	-3
373	CC	GO:0032993	protein-DNA complex	9	TB927.11.1880	-1.87971	1.43226e-05	-3
374	CC	GO:0032993	protein-DNA complex	9	TB927.5.4170	-1.74416	1.43226e-05	-3
375	CC	GO:0032993	protein-DNA complex	9	TB927.5.4180	-1.74846	1.43226e-05	-3
376	CC	GO:0032993	protein-DNA complex	9	TB927.5.4190	-1.73118	1.43226e-05	-3
377	CC	GO:0032993	protein-DNA complex	9	TB927.5.4210	-1.67356	1.43226e-05	-3
378	CC	GO:0032993	protein-DNA complex	9	TB927.5.4220	-1.65535	1.43226e-05	-3
379	CC	GO:0032993	protein-DNA complex	9	TB927.5.4230	-1.70044	1.43226e-05	-3
380	CC	GO:0032993	protein-DNA complex	9	TB927.5.4260	-1.65076	1.43226e-05	-3
381	CC	GO:0005694	chromosome	13	TB927.11.1790	-1.85599	1.43226e-05	-3.05085
382	CC	GO:0005694	chromosome	13	TB927.11.1800	-1.95606	1.43226e-05	-3.05085
383	CC	GO:0005694	chromosome	13	TB927.11.1860	-1.7866	1.43226e-05	-3.05085
384	CC	GO:0005694	chromosome	13	TB927.11.1870	-1.70929	1.43226e-05	-3.05085
385	CC	GO:0005694	chromosome	13	TB927.11.1880	-1.87971	1.43226e-05	-3.05085
386	CC	GO:0005694	chromosome	13	TB927.3.3160	0.124328	1.43226e-05	-3.05085
387	CC	GO:0005694	chromosome	13	TB927.5.4170	-1.74416	1.43226e-05	-3.05085
388	CC	GO:0005694	chromosome	13	TB927.5.4180	-1.74846	1.43226e-05	-3.05085
389	CC	GO:0005694	chromosome	13	TB927.5.4190	-1.73118	1.43226e-05	-3.05085
390	CC	GO:0005694	chromosome	13	TB927.5.4210	-1.67356	1.43226e-05	-3.05085
391	CC	GO:0005694	chromosome	13	TB927.5.4220	-1.65535	1.43226e-05	-3.05085
392	CC	GO:0005694	chromosome	13	TB927.5.4230	-1.70044	1.43226e-05	-3.05085
393	CC	GO:0005694	chromosome	13	TB927.5.4260	-1.65076	1.43226e-05	-3.05085
394	CC	GO:0044428	obsolete nuclear part	35	TB927.1.1860	-1.63691	0.000276537	-3.88771
395	CC	GO:0044428	obsolete nuclear part	35	TB927.1.2310	-1.61353	0.000276537	-3.88771
396	CC	GO:0044428	obsolete nuclear part	35	TB927.10.11300	-1.61824	0.000276537	-3.88771
397	CC	GO:0044428	obsolete nuclear part	35	TB927.10.12520	0.536053	0.000276537	-3.88771
398	CC	GO:0044428	obsolete nuclear part	35	TB927.10.14160	-1.63227	0.000276537	-3.88771
399	CC	GO:0044428	obsolete nuclear part	35	TB927.10.15340	-1.73985	0.000276537	-3.88771
400	CC	GO:0044428	obsolete nuclear part	35	TB927.10.2360	-1.72683	0.000276537	-3.88771
401	CC	GO:0044428	obsolete nuclear part	35	TB927.10.3420	-1.79494	0.000276537	-3.88771
402	CC	GO:0044428	obsolete nuclear part	35	TB927.10.6070	-1.65535	0.000276537	-3.88771
403	CC	GO:0044428	obsolete nuclear part	35	TB927.10.9630	-1.76553	0.000276537	-3.88771
404	CC	GO:0044428	obsolete nuclear part	35	TB927.11.16440	-1.64155	0.000276537	-3.88771
405	CC	GO:0044428	obsolete nuclear part	35	TB927.11.1790	-1.85599	0.000276537	-3.88771
406	CC	GO:0044428	obsolete nuclear part	35	TB927.11.1800	-1.95606	0.000276537	-3.88771
407	CC	GO:0044428	obsolete nuclear part	35	TB927.11.1860	-1.7866	0.000276537	-3.88771
408	CC	GO:0044428	obsolete nuclear part	35	TB927.11.1870	-1.70929	0.000276537	-3.88771
409	CC	GO:0044428	obsolete nuclear part	35	TB927.11.1880	-1.87971	0.000276537	-3.88771
410	CC	GO:0044428	obsolete nuclear part	35	TB927.11.2410	-1.82782	0.000276537	-3.88771
411	CC	GO:0044428	obsolete nuclear part	35	TB927.11.8340	-1.66448	0.000276537	-3.88771
412	CC	GO:0044428	obsolete nuclear part	35	TB927.3.3160	0.124328	0.000276537	-3.88771
413	CC	GO:0044428	obsolete nuclear part	35	TB927.4.170	-1.81147	0.000276537	-3.88771
414	CC	GO:0044428	obsolete nuclear part	35	TB927.4.2110	0	0.000276537	-3.88771
415	CC	GO:0044428	obsolete nuclear part	35	TB927.5.4170	-1.74416	0.000276537	-3.88771
416	CC	GO:0044428	obsolete nuclear part	35	TB927.5.4180	-1.74846	0.000276537	-3.88771
417	CC	GO:0044428	obsolete nuclear part	35	TB927.5.4190	-1.73118	0.000276537	-3.88771
418	CC	GO:0044428	obsolete nuclear part	35	TB927.5.4210	-1.67356	0.000276537	-3.88771
419	CC	GO:0044428	obsolete nuclear part	35	TB927.5.4220	-1.65535	0.000276537	-3.88771
420	CC	GO:0044428	obsolete nuclear part	35	TB927.5.4230	-1.70044	0.000276537	-3.88771
421	CC	GO:0044428	obsolete nuclear part	35	TB927.5.4260	-1.65076	0.000276537	-3.88771
422	CC	GO:0044428	obsolete nuclear part	35	TB927.6.5010	0.189034	0.000276537	-3.88771
423	CC	GO:0044428	obsolete nuclear part	35	TB927.8.5120	-2.58256	0.000276537	-3.88771
424	CC	GO:0044428	obsolete nuclear part	35	TB927.8.7290	0.903038	0.000276537	-3.88771
425	CC	GO:0044428	obsolete nuclear part	35	TB927.8.7720	0.201634	0.000276537	-3.88771
426	CC	GO:0044428	obsolete nuclear part	35	TB927.9.10830	0.321928	0.000276537	-3.88771
427	CC	GO:0044428	obsolete nuclear part	35	TB927.9.4750	-1.60407	0.000276537	-3.88771
428	CC	GO:0044428	obsolete nuclear part	35	TB927.9.6570	-1.76977	0.000276537	-3.88771
429	CC	GO:0035869	ciliary transition zone	7	TB927.5.4170	-1.74416	0.0038039	-2.64575
430	CC	GO:0035869	ciliary transition zone	7	TB927.5.4180	-1.74846	0.0038039	-2.64575
431	CC	GO:0035869	ciliary transition zone	7	TB927.5.4190	-1.73118	0.0038039	-2.64575
432	CC	GO:0035869	ciliary transition zone	7	TB927.5.4210	-1.67356	0.0038039	-2.64575
433	CC	GO:0035869	ciliary transition zone	7	TB927.5.4220	-1.65535	0.0038039	-2.64575
434	CC	GO:0035869	ciliary transition zone	7	TB927.5.4230	-1.70044	0.0038039	-2.64575
435	CC	GO:0035869	ciliary transition zone	7	TB927.5.4260	-1.65076	0.0038039	-2.64575
436	CC	GO:0031981	nuclear lumen	40	TB927.1.1860	-1.63691	0.0207812	-4.11096
437	CC	GO:0031981	nuclear lumen	40	TB927.1.2310	-1.61353	0.0207812	-4.11096
438	CC	GO:0031981	nuclear lumen	40	TB927.10.11300	-1.61824	0.0207812	-4.11096
439	CC	GO:0031981	nuclear lumen	40	TB927.10.12520	0.536053	0.0207812	-4.11096
440	CC	GO:0031981	nuclear lumen	40	TB927.10.14160	-1.63227	0.0207812	-4.11096
441	CC	GO:0031981	nuclear lumen	40	TB927.10.15340	-1.73985	0.0207812	-4.11096
442	CC	GO:0031981	nuclear lumen	40	TB927.10.2360	-1.72683	0.0207812	-4.11096
443	CC	GO:0031981	nuclear lumen	40	TB927.10.3420	-1.79494	0.0207812	-4.11096
444	CC	GO:0031981	nuclear lumen	40	TB927.10.6060	-1.60407	0.0207812	-4.11096
445	CC	GO:0031981	nuclear lumen	40	TB927.10.6070	-1.65535	0.0207812	-4.11096
446	CC	GO:0031981	nuclear lumen	40	TB927.10.9630	-1.76553	0.0207812	-4.11096
447	CC	GO:0031981	nuclear lumen	40	TB927.11.16440	-1.64155	0.0207812	-4.11096
448	CC	GO:0031981	nuclear lumen	40	TB927.11.1790	-1.85599	0.0207812	-4.11096
449	CC	GO:0031981	nuclear lumen	40	TB927.11.1800	-1.95606	0.0207812	-4.11096
450	CC	GO:0031981	nuclear lumen	40	TB927.11.1860	-1.7866	0.0207812	-4.11096
451	CC	GO:0031981	nuclear lumen	40	TB927.11.1870	-1.70929	0.0207812	-4.11096
452	CC	GO:0031981	nuclear lumen	40	TB927.11.1880	-1.87971	0.0207812	-4.11096
453	CC	GO:0031981	nuclear lumen	40	TB927.11.2410	-1.82782	0.0207812	-4.11096
454	CC	GO:0031981	nuclear lumen	40	TB927.11.8340	-1.66448	0.0207812	-4.11096
455	CC	GO:0031981	nuclear lumen	40	TB927.11.9590	-1.66903	0.0207812	-4.11096
456	CC	GO:0031981	nuclear lumen	40	TB927.2.2460	0.695994	0.0207812	-4.11096
457	CC	GO:0031981	nuclear lumen	40	TB927.3.3160	0.124328	0.0207812	-4.11096
458	CC	GO:0031981	nuclear lumen	40	TB927.4.170	-1.81147	0.0207812	-4.11096
459	CC	GO:0031981	nuclear lumen	40	TB927.4.2110	0	0.0207812	-4.11096
460	CC	GO:0031981	nuclear lumen	40	TB927.5.4170	-1.74416	0.0207812	-4.11096
461	CC	GO:0031981	nuclear lumen	40	TB927.5.4180	-1.74846	0.0207812	-4.11096
462	CC	GO:0031981	nuclear lumen	40	TB927.5.4190	-1.73118	0.0207812	-4.11096
463	CC	GO:0031981	nuclear lumen	40	TB927.5.4210	-1.67356	0.0207812	-4.11096
464	CC	GO:0031981	nuclear lumen	40	TB927.5.4220	-1.65535	0.0207812	-4.11096
465	CC	GO:0031981	nuclear lumen	40	TB927.5.4230	-1.70044	0.0207812	-4.11096
466	CC	GO:0031981	nuclear lumen	40	TB927.5.4260	-1.65076	0.0207812	-4.11096
467	CC	GO:0031981	nuclear lumen	40	TB927.6.3180	-1.61353	0.0207812	-4.11096
468	CC	GO:0031981	nuclear lumen	40	TB927.6.5010	0.189034	0.0207812	-4.11096
469	CC	GO:0031981	nuclear lumen	40	TB927.8.5120	-2.58256	0.0207812	-4.11096
470	CC	GO:0031981	nuclear lumen	40	TB927.8.7290	0.903038	0.0207812	-4.11096
471	CC	GO:0031981	nuclear lumen	40	TB927.8.7720	0.201634	0.0207812	-4.11096
472	CC	GO:0031981	nuclear lumen	40	TB927.9.10830	0.321928	0.0207812	-4.11096
473	CC	GO:0031981	nuclear lumen	40	TB927.9.13820	-1.58496	0.0207812	-4.11096
474	CC	GO:0031981	nuclear lumen	40	TB927.9.4750	-1.60407	0.0207812	-4.11096
475	CC	GO:0031981	nuclear lumen	40	TB927.9.6570	-1.76977	0.0207812	-4.11096
476	CC	GO:0005634	nucleus	47	TB11.V5.0173	0.0703893	0.0494925	-3.64662
477	CC	GO:0005634	nucleus	47	TB927.1.1860	-1.63691	0.0494925	-3.64662
478	CC	GO:0005634	nucleus	47	TB927.1.2310	-1.61353	0.0494925	-3.64662
479	CC	GO:0005634	nucleus	47	TB927.1.2985	0.0703893	0.0494925	-3.64662
480	CC	GO:0005634	nucleus	47	TB927.10.11300	-1.61824	0.0494925	-3.64662
481	CC	GO:0005634	nucleus	47	TB927.10.12520	0.536053	0.0494925	-3.64662
482	CC	GO:0005634	nucleus	47	TB927.10.14130	0.137504	0.0494925	-3.64662
483	CC	GO:0005634	nucleus	47	TB927.10.14160	-1.63227	0.0494925	-3.64662
484	CC	GO:0005634	nucleus	47	TB927.10.15340	-1.73985	0.0494925	-3.64662
485	CC	GO:0005634	nucleus	47	TB927.10.2360	-1.72683	0.0494925	-3.64662
486	CC	GO:0005634	nucleus	47	TB927.10.3420	-1.79494	0.0494925	-3.64662
487	CC	GO:0005634	nucleus	47	TB927.10.6060	-1.60407	0.0494925	-3.64662
488	CC	GO:0005634	nucleus	47	TB927.10.6070	-1.65535	0.0494925	-3.64662
489	CC	GO:0005634	nucleus	47	TB927.10.9630	-1.76553	0.0494925	-3.64662
490	CC	GO:0005634	nucleus	47	TB927.11.12580	0.176323	0.0494925	-3.64662
491	CC	GO:0005634	nucleus	47	TB927.11.14840	-2.02503	0.0494925	-3.64662
492	CC	GO:0005634	nucleus	47	TB927.11.16440	-1.64155	0.0494925	-3.64662
493	CC	GO:0005634	nucleus	47	TB927.11.1790	-1.85599	0.0494925	-3.64662
494	CC	GO:0005634	nucleus	47	TB927.11.1800	-1.95606	0.0494925	-3.64662
495	CC	GO:0005634	nucleus	47	TB927.11.1860	-1.7866	0.0494925	-3.64662
496	CC	GO:0005634	nucleus	47	TB927.11.1870	-1.70929	0.0494925	-3.64662
497	CC	GO:0005634	nucleus	47	TB927.11.1880	-1.87971	0.0494925	-3.64662
498	CC	GO:0005634	nucleus	47	TB927.11.2410	-1.82782	0.0494925	-3.64662
499	CC	GO:0005634	nucleus	47	TB927.11.8340	-1.66448	0.0494925	-3.64662
500	CC	GO:0005634	nucleus	47	TB927.11.9590	-1.66903	0.0494925	-3.64662
501	CC	GO:0005634	nucleus	47	TB927.2.2460	0.695994	0.0494925	-3.64662
502	CC	GO:0005634	nucleus	47	TB927.3.3160	0.124328	0.0494925	-3.64662
503	CC	GO:0005634	nucleus	47	TB927.4.170	-1.81147	0.0494925	-3.64662
504	CC	GO:0005634	nucleus	47	TB927.4.2110	0	0.0494925	-3.64662
505	CC	GO:0005634	nucleus	47	TB927.5.4170	-1.74416	0.0494925	-3.64662
506	CC	GO:0005634	nucleus	47	TB927.5.4180	-1.74846	0.0494925	-3.64662
507	CC	GO:0005634	nucleus	47	TB927.5.4190	-1.73118	0.0494925	-3.64662
508	CC	GO:0005634	nucleus	47	TB927.5.4210	-1.67356	0.0494925	-3.64662
509	CC	GO:0005634	nucleus	47	TB927.5.4220	-1.65535	0.0494925	-3.64662
510	CC	GO:0005634	nucleus	47	TB927.5.4230	-1.70044	0.0494925	-3.64662
511	CC	GO:0005634	nucleus	47	TB927.5.4260	-1.65076	0.0494925	-3.64662
512	CC	GO:0005634	nucleus	47	TB927.6.3180	-1.61353	0.0494925	-3.64662
513	CC	GO:0005634	nucleus	47	TB927.6.5010	0.189034	0.0494925	-3.64662
514	CC	GO:0005634	nucleus	47	TB927.7.5860	-1.97085	0.0494925	-3.64662
515	CC	GO:0005634	nucleus	47	TB927.8.5120	-2.58256	0.0494925	-3.64662
516	CC	GO:0005634	nucleus	47	TB927.8.7290	0.903038	0.0494925	-3.64662
517	CC	GO:0005634	nucleus	47	TB927.8.7720	0.201634	0.0494925	-3.64662
518	CC	GO:0005634	nucleus	47	TB927.9.10830	0.321928	0.0494925	-3.64662
519	CC	GO:0005634	nucleus	47	TB927.9.12700	-1.64616	0.0494925	-3.64662
520	CC	GO:0005634	nucleus	47	TB927.9.13820	-1.58496	0.0494925	-3.64662
521	CC	GO:0005634	nucleus	47	TB927.9.4750	-1.60407	0.0494925	-3.64662
522	CC	GO:0005634	nucleus	47	TB927.9.6570	-1.76977	0.0494925	-3.64662
523	CC	GO:0044424	obsolete intracellular part	64	TB927.1.1860	-1.63691	0.0543476	-2.5
524	CC	GO:0044424	obsolete intracellular part	64	TB927.1.2310	-1.61353	0.0543476	-2.5
525	CC	GO:0044424	obsolete intracellular part	64	TB927.1.3110	0.124328	0.0543476	-2.5
526	CC	GO:0044424	obsolete intracellular part	64	TB927.10.10210	1.60881	0.0543476	-2.5
527	CC	GO:0044424	obsolete intracellular part	64	TB927.10.11190	0.214125	0.0543476	-2.5
528	CC	GO:0044424	obsolete intracellular part	64	TB927.10.11300	-1.61824	0.0543476	-2.5
529	CC	GO:0044424	obsolete intracellular part	64	TB927.10.12150	-1.74846	0.0543476	-2.5
530	CC	GO:0044424	obsolete intracellular part	64	TB927.10.12280	-1.61824	0.0543476	-2.5
531	CC	GO:0044424	obsolete intracellular part	64	TB927.10.12520	0.536053	0.0543476	-2.5
532	CC	GO:0044424	obsolete intracellular part	64	TB927.10.14160	-1.63227	0.0543476	-2.5
533	CC	GO:0044424	obsolete intracellular part	64	TB927.10.15340	-1.73985	0.0543476	-2.5
534	CC	GO:0044424	obsolete intracellular part	64	TB927.10.1610	0.201634	0.0543476	-2.5
535	CC	GO:0044424	obsolete intracellular part	64	TB927.10.2360	-1.72683	0.0543476	-2.5
536	CC	GO:0044424	obsolete intracellular part	64	TB927.10.3420	-1.79494	0.0543476	-2.5
537	CC	GO:0044424	obsolete intracellular part	64	TB927.10.4570	-1.71809	0.0543476	-2.5
538	CC	GO:0044424	obsolete intracellular part	64	TB927.10.6060	-1.60407	0.0543476	-2.5
539	CC	GO:0044424	obsolete intracellular part	64	TB927.10.6070	-1.65535	0.0543476	-2.5
540	CC	GO:0044424	obsolete intracellular part	64	TB927.10.7160	1.28688	0.0543476	-2.5
541	CC	GO:0044424	obsolete intracellular part	64	TB927.10.830	-1.67807	0.0543476	-2.5
542	CC	GO:0044424	obsolete intracellular part	64	TB927.10.8330	-1.62293	0.0543476	-2.5
543	CC	GO:0044424	obsolete intracellular part	64	TB927.10.9630	-1.76553	0.0543476	-2.5
544	CC	GO:0044424	obsolete intracellular part	64	TB927.11.12100	0.286881	0.0543476	-2.5
545	CC	GO:0044424	obsolete intracellular part	64	TB927.11.14840	-2.02503	0.0543476	-2.5
546	CC	GO:0044424	obsolete intracellular part	64	TB927.11.16100	0.111031	0.0543476	-2.5
547	CC	GO:0044424	obsolete intracellular part	64	TB927.11.16200	-1.63691	0.0543476	-2.5
548	CC	GO:0044424	obsolete intracellular part	64	TB927.11.16440	-1.64155	0.0543476	-2.5
549	CC	GO:0044424	obsolete intracellular part	64	TB927.11.16730	0.201634	0.0543476	-2.5
550	CC	GO:0044424	obsolete intracellular part	64	TB927.11.2410	-1.82782	0.0543476	-2.5
551	CC	GO:0044424	obsolete intracellular part	64	TB927.11.2500	-1.87184	0.0543476	-2.5
552	CC	GO:0044424	obsolete intracellular part	64	TB927.11.3560	0.0285692	0.0543476	-2.5
553	CC	GO:0044424	obsolete intracellular part	64	TB927.11.8340	-1.66448	0.0543476	-2.5
554	CC	GO:0044424	obsolete intracellular part	64	TB927.11.9590	-1.66903	0.0543476	-2.5
555	CC	GO:0044424	obsolete intracellular part	64	TB927.2.2460	0.695994	0.0543476	-2.5
556	CC	GO:0044424	obsolete intracellular part	64	TB927.3.3160	0.124328	0.0543476	-2.5
557	CC	GO:0044424	obsolete intracellular part	64	TB927.3.3470	0.189034	0.0543476	-2.5
558	CC	GO:0044424	obsolete intracellular part	64	TB927.3.700	-1.63691	0.0543476	-2.5
559	CC	GO:0044424	obsolete intracellular part	64	TB927.4.1000	0.389567	0.0543476	-2.5
560	CC	GO:0044424	obsolete intracellular part	64	TB927.4.170	-1.81147	0.0543476	-2.5
561	CC	GO:0044424	obsolete intracellular part	64	TB927.4.2110	0	0.0543476	-2.5
562	CC	GO:0044424	obsolete intracellular part	64	TB927.4.4460	-1.62761	0.0543476	-2.5
563	CC	GO:0044424	obsolete intracellular part	64	TB927.5.4170	-1.74416	0.0543476	-2.5
564	CC	GO:0044424	obsolete intracellular part	64	TB927.5.4180	-1.74846	0.0543476	-2.5
565	CC	GO:0044424	obsolete intracellular part	64	TB927.5.4190	-1.73118	0.0543476	-2.5
566	CC	GO:0044424	obsolete intracellular part	64	TB927.5.4210	-1.67356	0.0543476	-2.5
567	CC	GO:0044424	obsolete intracellular part	64	TB927.5.4220	-1.65535	0.0543476	-2.5
568	CC	GO:0044424	obsolete intracellular part	64	TB927.5.4230	-1.70044	0.0543476	-2.5
569	CC	GO:0044424	obsolete intracellular part	64	TB927.5.4260	-1.65076	0.0543476	-2.5
570	CC	GO:0044424	obsolete intracellular part	64	TB927.6.3180	-1.61353	0.0543476	-2.5
571	CC	GO:0044424	obsolete intracellular part	64	TB927.6.3470	-1.66448	0.0543476	-2.5
572	CC	GO:0044424	obsolete intracellular part	64	TB927.6.5010	0.189034	0.0543476	-2.5
573	CC	GO:0044424	obsolete intracellular part	64	TB927.8.3820	0.176323	0.0543476	-2.5
574	CC	GO:0044424	obsolete intracellular part	64	TB927.8.5120	-2.58256	0.0543476	-2.5
575	CC	GO:0044424	obsolete intracellular part	64	TB927.8.7290	0.903038	0.0543476	-2.5
576	CC	GO:0044424	obsolete intracellular part	64	TB927.8.7440	0.0703893	0.0543476	-2.5
577	CC	GO:0044424	obsolete intracellular part	64	TB927.8.7720	0.201634	0.0543476	-2.5
578	CC	GO:0044424	obsolete intracellular part	64	TB927.8.7820	0.176323	0.0543476	-2.5
579	CC	GO:0044424	obsolete intracellular part	64	TB927.8.8340	-1.80735	0.0543476	-2.5
580	CC	GO:0044424	obsolete intracellular part	64	TB927.9.10830	0.321928	0.0543476	-2.5
581	CC	GO:0044424	obsolete intracellular part	64	TB927.9.13820	-1.58496	0.0543476	-2.5
582	CC	GO:0044424	obsolete intracellular part	64	TB927.9.2800	-1.73118	0.0543476	-2.5
583	CC	GO:0044424	obsolete intracellular part	64	TB927.9.3920	-1.60407	0.0543476	-2.5
584	CC	GO:0044424	obsolete intracellular part	64	TB927.9.4050	0.176323	0.0543476	-2.5
585	CC	GO:0044424	obsolete intracellular part	64	TB927.9.4750	-1.60407	0.0543476	-2.5
586	CC	GO:0044424	obsolete intracellular part	64	TB927.9.6570	-1.76977	0.0543476	-2.5
587	CC	GO:0031974	membrane-enclosed lumen	40	TB927.1.1860	-1.63691	0.0543476	-4.11096
588	CC	GO:0031974	membrane-enclosed lumen	40	TB927.1.2310	-1.61353	0.0543476	-4.11096
589	CC	GO:0031974	membrane-enclosed lumen	40	TB927.10.11300	-1.61824	0.0543476	-4.11096
590	CC	GO:0031974	membrane-enclosed lumen	40	TB927.10.12520	0.536053	0.0543476	-4.11096
591	CC	GO:0031974	membrane-enclosed lumen	40	TB927.10.14160	-1.63227	0.0543476	-4.11096
592	CC	GO:0031974	membrane-enclosed lumen	40	TB927.10.15340	-1.73985	0.0543476	-4.11096
593	CC	GO:0031974	membrane-enclosed lumen	40	TB927.10.2360	-1.72683	0.0543476	-4.11096
594	CC	GO:0031974	membrane-enclosed lumen	40	TB927.10.3420	-1.79494	0.0543476	-4.11096
595	CC	GO:0031974	membrane-enclosed lumen	40	TB927.10.6060	-1.60407	0.0543476	-4.11096
596	CC	GO:0031974	membrane-enclosed lumen	40	TB927.10.6070	-1.65535	0.0543476	-4.11096
597	CC	GO:0031974	membrane-enclosed lumen	40	TB927.10.9630	-1.76553	0.0543476	-4.11096
598	CC	GO:0031974	membrane-enclosed lumen	40	TB927.11.16440	-1.64155	0.0543476	-4.11096
599	CC	GO:0031974	membrane-enclosed lumen	40	TB927.11.1790	-1.85599	0.0543476	-4.11096
600	CC	GO:0031974	membrane-enclosed lumen	40	TB927.11.1800	-1.95606	0.0543476	-4.11096
601	CC	GO:0031974	membrane-enclosed lumen	40	TB927.11.1860	-1.7866	0.0543476	-4.11096
602	CC	GO:0031974	membrane-enclosed lumen	40	TB927.11.1870	-1.70929	0.0543476	-4.11096
603	CC	GO:0031974	membrane-enclosed lumen	40	TB927.11.1880	-1.87971	0.0543476	-4.11096
604	CC	GO:0031974	membrane-enclosed lumen	40	TB927.11.2410	-1.82782	0.0543476	-4.11096
605	CC	GO:0031974	membrane-enclosed lumen	40	TB927.11.8340	-1.66448	0.0543476	-4.11096
606	CC	GO:0031974	membrane-enclosed lumen	40	TB927.11.9590	-1.66903	0.0543476	-4.11096
607	CC	GO:0031974	membrane-enclosed lumen	40	TB927.2.2460	0.695994	0.0543476	-4.11096
608	CC	GO:0031974	membrane-enclosed lumen	40	TB927.3.3160	0.124328	0.0543476	-4.11096
609	CC	GO:0031974	membrane-enclosed lumen	40	TB927.4.170	-1.81147	0.0543476	-4.11096
610	CC	GO:0031974	membrane-enclosed lumen	40	TB927.4.2110	0	0.0543476	-4.11096
611	CC	GO:0031974	membrane-enclosed lumen	40	TB927.5.4170	-1.74416	0.0543476	-4.11096
612	CC	GO:0031974	membrane-enclosed lumen	40	TB927.5.4180	-1.74846	0.0543476	-4.11096
613	CC	GO:0031974	membrane-enclosed lumen	40	TB927.5.4190	-1.73118	0.0543476	-4.11096
614	CC	GO:0031974	membrane-enclosed lumen	40	TB927.5.4210	-1.67356	0.0543476	-4.11096
615	CC	GO:0031974	membrane-enclosed lumen	40	TB927.5.4220	-1.65535	0.0543476	-4.11096
616	CC	GO:0031974	membrane-enclosed lumen	40	TB927.5.4230	-1.70044	0.0543476	-4.11096
617	CC	GO:0031974	membrane-enclosed lumen	40	TB927.5.4260	-1.65076	0.0543476	-4.11096
618	CC	GO:0031974	membrane-enclosed lumen	40	TB927.6.3180	-1.61353	0.0543476	-4.11096
619	CC	GO:0031974	membrane-enclosed lumen	40	TB927.6.5010	0.189034	0.0543476	-4.11096
620	CC	GO:0031974	membrane-enclosed lumen	40	TB927.8.5120	-2.58256	0.0543476	-4.11096
621	CC	GO:0031974	membrane-enclosed lumen	40	TB927.8.7290	0.903038	0.0543476	-4.11096
622	CC	GO:0031974	membrane-enclosed lumen	40	TB927.8.7720	0.201634	0.0543476	-4.11096
623	CC	GO:0031974	membrane-enclosed lumen	40	TB927.9.10830	0.321928	0.0543476	-4.11096
624	CC	GO:0031974	membrane-enclosed lumen	40	TB927.9.13820	-1.58496	0.0543476	-4.11096
625	CC	GO:0031974	membrane-enclosed lumen	40	TB927.9.4750	-1.60407	0.0543476	-4.11096
626	CC	GO:0031974	membrane-enclosed lumen	40	TB927.9.6570	-1.76977	0.0543476	-4.11096
627	CC	GO:0043233	organelle lumen	40	TB927.1.1860	-1.63691	0.0543476	-4.11096
628	CC	GO:0043233	organelle lumen	40	TB927.1.2310	-1.61353	0.0543476	-4.11096
629	CC	GO:0043233	organelle lumen	40	TB927.10.11300	-1.61824	0.0543476	-4.11096
630	CC	GO:0043233	organelle lumen	40	TB927.10.12520	0.536053	0.0543476	-4.11096
631	CC	GO:0043233	organelle lumen	40	TB927.10.14160	-1.63227	0.0543476	-4.11096
632	CC	GO:0043233	organelle lumen	40	TB927.10.15340	-1.73985	0.0543476	-4.11096
633	CC	GO:0043233	organelle lumen	40	TB927.10.2360	-1.72683	0.0543476	-4.11096
634	CC	GO:0043233	organelle lumen	40	TB927.10.3420	-1.79494	0.0543476	-4.11096
635	CC	GO:0043233	organelle lumen	40	TB927.10.6060	-1.60407	0.0543476	-4.11096
636	CC	GO:0043233	organelle lumen	40	TB927.10.6070	-1.65535	0.0543476	-4.11096
637	CC	GO:0043233	organelle lumen	40	TB927.10.9630	-1.76553	0.0543476	-4.11096
638	CC	GO:0043233	organelle lumen	40	TB927.11.16440	-1.64155	0.0543476	-4.11096
639	CC	GO:0043233	organelle lumen	40	TB927.11.1790	-1.85599	0.0543476	-4.11096
640	CC	GO:0043233	organelle lumen	40	TB927.11.1800	-1.95606	0.0543476	-4.11096
641	CC	GO:0043233	organelle lumen	40	TB927.11.1860	-1.7866	0.0543476	-4.11096
642	CC	GO:0043233	organelle lumen	40	TB927.11.1870	-1.70929	0.0543476	-4.11096
643	CC	GO:0043233	organelle lumen	40	TB927.11.1880	-1.87971	0.0543476	-4.11096
644	CC	GO:0043233	organelle lumen	40	TB927.11.2410	-1.82782	0.0543476	-4.11096
645	CC	GO:0043233	organelle lumen	40	TB927.11.8340	-1.66448	0.0543476	-4.11096
646	CC	GO:0043233	organelle lumen	40	TB927.11.9590	-1.66903	0.0543476	-4.11096
647	CC	GO:0043233	organelle lumen	40	TB927.2.2460	0.695994	0.0543476	-4.11096
648	CC	GO:0043233	organelle lumen	40	TB927.3.3160	0.124328	0.0543476	-4.11096
649	CC	GO:0043233	organelle lumen	40	TB927.4.170	-1.81147	0.0543476	-4.11096
650	CC	GO:0043233	organelle lumen	40	TB927.4.2110	0	0.0543476	-4.11096
651	CC	GO:0043233	organelle lumen	40	TB927.5.4170	-1.74416	0.0543476	-4.11096
652	CC	GO:0043233	organelle lumen	40	TB927.5.4180	-1.74846	0.0543476	-4.11096
653	CC	GO:0043233	organelle lumen	40	TB927.5.4190	-1.73118	0.0543476	-4.11096
654	CC	GO:0043233	organelle lumen	40	TB927.5.4210	-1.67356	0.0543476	-4.11096
655	CC	GO:0043233	organelle lumen	40	TB927.5.4220	-1.65535	0.0543476	-4.11096
656	CC	GO:0043233	organelle lumen	40	TB927.5.4230	-1.70044	0.0543476	-4.11096
657	CC	GO:0043233	organelle lumen	40	TB927.5.4260	-1.65076	0.0543476	-4.11096
658	CC	GO:0043233	organelle lumen	40	TB927.6.3180	-1.61353	0.0543476	-4.11096
659	CC	GO:0043233	organelle lumen	40	TB927.6.5010	0.189034	0.0543476	-4.11096
660	CC	GO:0043233	organelle lumen	40	TB927.8.5120	-2.58256	0.0543476	-4.11096
661	CC	GO:0043233	organelle lumen	40	TB927.8.7290	0.903038	0.0543476	-4.11096
662	CC	GO:0043233	organelle lumen	40	TB927.8.7720	0.201634	0.0543476	-4.11096
663	CC	GO:0043233	organelle lumen	40	TB927.9.10830	0.321928	0.0543476	-4.11096
664	CC	GO:0043233	organelle lumen	40	TB927.9.13820	-1.58496	0.0543476	-4.11096
665	CC	GO:0043233	organelle lumen	40	TB927.9.4750	-1.60407	0.0543476	-4.11096
666	CC	GO:0043233	organelle lumen	40	TB927.9.6570	-1.76977	0.0543476	-4.11096
667	CC	GO:0070013	intracellular organelle lumen	40	TB927.1.1860	-1.63691	0.0543476	-4.11096
668	CC	GO:0070013	intracellular organelle lumen	40	TB927.1.2310	-1.61353	0.0543476	-4.11096
669	CC	GO:0070013	intracellular organelle lumen	40	TB927.10.11300	-1.61824	0.0543476	-4.11096
670	CC	GO:0070013	intracellular organelle lumen	40	TB927.10.12520	0.536053	0.0543476	-4.11096
671	CC	GO:0070013	intracellular organelle lumen	40	TB927.10.14160	-1.63227	0.0543476	-4.11096
672	CC	GO:0070013	intracellular organelle lumen	40	TB927.10.15340	-1.73985	0.0543476	-4.11096
673	CC	GO:0070013	intracellular organelle lumen	40	TB927.10.2360	-1.72683	0.0543476	-4.11096
674	CC	GO:0070013	intracellular organelle lumen	40	TB927.10.3420	-1.79494	0.0543476	-4.11096
675	CC	GO:0070013	intracellular organelle lumen	40	TB927.10.6060	-1.60407	0.0543476	-4.11096
676	CC	GO:0070013	intracellular organelle lumen	40	TB927.10.6070	-1.65535	0.0543476	-4.11096
677	CC	GO:0070013	intracellular organelle lumen	40	TB927.10.9630	-1.76553	0.0543476	-4.11096
678	CC	GO:0070013	intracellular organelle lumen	40	TB927.11.16440	-1.64155	0.0543476	-4.11096
679	CC	GO:0070013	intracellular organelle lumen	40	TB927.11.1790	-1.85599	0.0543476	-4.11096
680	CC	GO:0070013	intracellular organelle lumen	40	TB927.11.1800	-1.95606	0.0543476	-4.11096
681	CC	GO:0070013	intracellular organelle lumen	40	TB927.11.1860	-1.7866	0.0543476	-4.11096
682	CC	GO:0070013	intracellular organelle lumen	40	TB927.11.1870	-1.70929	0.0543476	-4.11096
683	CC	GO:0070013	intracellular organelle lumen	40	TB927.11.1880	-1.87971	0.0543476	-4.11096
684	CC	GO:0070013	intracellular organelle lumen	40	TB927.11.2410	-1.82782	0.0543476	-4.11096
685	CC	GO:0070013	intracellular organelle lumen	40	TB927.11.8340	-1.66448	0.0543476	-4.11096
686	CC	GO:0070013	intracellular organelle lumen	40	TB927.11.9590	-1.66903	0.0543476	-4.11096
687	CC	GO:0070013	intracellular organelle lumen	40	TB927.2.2460	0.695994	0.0543476	-4.11096
688	CC	GO:0070013	intracellular organelle lumen	40	TB927.3.3160	0.124328	0.0543476	-4.11096
689	CC	GO:0070013	intracellular organelle lumen	40	TB927.4.170	-1.81147	0.0543476	-4.11096
690	CC	GO:0070013	intracellular organelle lumen	40	TB927.4.2110	0	0.0543476	-4.11096
691	CC	GO:0070013	intracellular organelle lumen	40	TB927.5.4170	-1.74416	0.0543476	-4.11096
692	CC	GO:0070013	intracellular organelle lumen	40	TB927.5.4180	-1.74846	0.0543476	-4.11096
693	CC	GO:0070013	intracellular organelle lumen	40	TB927.5.4190	-1.73118	0.0543476	-4.11096
694	CC	GO:0070013	intracellular organelle lumen	40	TB927.5.4210	-1.67356	0.0543476	-4.11096
695	CC	GO:0070013	intracellular organelle lumen	40	TB927.5.4220	-1.65535	0.0543476	-4.11096
696	CC	GO:0070013	intracellular organelle lumen	40	TB927.5.4230	-1.70044	0.0543476	-4.11096
697	CC	GO:0070013	intracellular organelle lumen	40	TB927.5.4260	-1.65076	0.0543476	-4.11096
698	CC	GO:0070013	intracellular organelle lumen	40	TB927.6.3180	-1.61353	0.0543476	-4.11096
699	CC	GO:0070013	intracellular organelle lumen	40	TB927.6.5010	0.189034	0.0543476	-4.11096
700	CC	GO:0070013	intracellular organelle lumen	40	TB927.8.5120	-2.58256	0.0543476	-4.11096
701	CC	GO:0070013	intracellular organelle lumen	40	TB927.8.7290	0.903038	0.0543476	-4.11096
702	CC	GO:0070013	intracellular organelle lumen	40	TB927.8.7720	0.201634	0.0543476	-4.11096
703	CC	GO:0070013	intracellular organelle lumen	40	TB927.9.10830	0.321928	0.0543476	-4.11096
704	CC	GO:0070013	intracellular organelle lumen	40	TB927.9.13820	-1.58496	0.0543476	-4.11096
705	CC	GO:0070013	intracellular organelle lumen	40	TB927.9.4750	-1.60407	0.0543476	-4.11096
706	CC	GO:0070013	intracellular organelle lumen	40	TB927.9.6570	-1.76977	0.0543476	-4.11096
707	CC	GO:0097014	ciliary plasm	31	TB927.1.1860	-1.63691	0.0543476	-4.13092
708	CC	GO:0097014	ciliary plasm	31	TB927.1.2310	-1.61353	0.0543476	-4.13092
709	CC	GO:0097014	ciliary plasm	31	TB927.1.3110	0.124328	0.0543476	-4.13092
710	CC	GO:0097014	ciliary plasm	31	TB927.10.11300	-1.61824	0.0543476	-4.13092
711	CC	GO:0097014	ciliary plasm	31	TB927.10.14160	-1.63227	0.0543476	-4.13092
712	CC	GO:0097014	ciliary plasm	31	TB927.10.15340	-1.73985	0.0543476	-4.13092
713	CC	GO:0097014	ciliary plasm	31	TB927.10.2360	-1.72683	0.0543476	-4.13092
714	CC	GO:0097014	ciliary plasm	31	TB927.10.3420	-1.79494	0.0543476	-4.13092
715	CC	GO:0097014	ciliary plasm	31	TB927.10.4570	-1.71809	0.0543476	-4.13092
716	CC	GO:0097014	ciliary plasm	31	TB927.10.9630	-1.76553	0.0543476	-4.13092
717	CC	GO:0097014	ciliary plasm	31	TB927.11.16440	-1.64155	0.0543476	-4.13092
718	CC	GO:0097014	ciliary plasm	31	TB927.11.2500	-1.87184	0.0543476	-4.13092
719	CC	GO:0097014	ciliary plasm	31	TB927.11.8340	-1.66448	0.0543476	-4.13092
720	CC	GO:0097014	ciliary plasm	31	TB927.11.9590	-1.66903	0.0543476	-4.13092
721	CC	GO:0097014	ciliary plasm	31	TB927.4.170	-1.81147	0.0543476	-4.13092
722	CC	GO:0097014	ciliary plasm	31	TB927.4.2110	0	0.0543476	-4.13092
723	CC	GO:0097014	ciliary plasm	31	TB927.5.4170	-1.74416	0.0543476	-4.13092
724	CC	GO:0097014	ciliary plasm	31	TB927.5.4180	-1.74846	0.0543476	-4.13092
725	CC	GO:0097014	ciliary plasm	31	TB927.5.4190	-1.73118	0.0543476	-4.13092
726	CC	GO:0097014	ciliary plasm	31	TB927.5.4210	-1.67356	0.0543476	-4.13092
727	CC	GO:0097014	ciliary plasm	31	TB927.5.4220	-1.65535	0.0543476	-4.13092
728	CC	GO:0097014	ciliary plasm	31	TB927.5.4230	-1.70044	0.0543476	-4.13092
729	CC	GO:0097014	ciliary plasm	31	TB927.5.4260	-1.65076	0.0543476	-4.13092
730	CC	GO:0097014	ciliary plasm	31	TB927.6.3140	-1.85997	0.0543476	-4.13092
731	CC	GO:0097014	ciliary plasm	31	TB927.6.5010	0.189034	0.0543476	-4.13092
732	CC	GO:0097014	ciliary plasm	31	TB927.8.5120	-2.58256	0.0543476	-4.13092
733	CC	GO:0097014	ciliary plasm	31	TB927.8.7720	0.201634	0.0543476	-4.13092
734	CC	GO:0097014	ciliary plasm	31	TB927.9.10830	0.321928	0.0543476	-4.13092
735	CC	GO:0097014	ciliary plasm	31	TB927.9.13820	-1.58496	0.0543476	-4.13092
736	CC	GO:0097014	ciliary plasm	31	TB927.9.4750	-1.60407	0.0543476	-4.13092
737	CC	GO:0097014	ciliary plasm	31	TB927.9.6570	-1.76977	0.0543476	-4.13092
738	CC	GO:0032838	plasma membrane bounded cell projection cytoplasm	31	TB927.1.1860	-1.63691	0.0543476	-4.13092
739	CC	GO:0032838	plasma membrane bounded cell projection cytoplasm	31	TB927.1.2310	-1.61353	0.0543476	-4.13092
740	CC	GO:0032838	plasma membrane bounded cell projection cytoplasm	31	TB927.1.3110	0.124328	0.0543476	-4.13092
741	CC	GO:0032838	plasma membrane bounded cell projection cytoplasm	31	TB927.10.11300	-1.61824	0.0543476	-4.13092
742	CC	GO:0032838	plasma membrane bounded cell projection cytoplasm	31	TB927.10.14160	-1.63227	0.0543476	-4.13092
743	CC	GO:0032838	plasma membrane bounded cell projection cytoplasm	31	TB927.10.15340	-1.73985	0.0543476	-4.13092
744	CC	GO:0032838	plasma membrane bounded cell projection cytoplasm	31	TB927.10.2360	-1.72683	0.0543476	-4.13092
745	CC	GO:0032838	plasma membrane bounded cell projection cytoplasm	31	TB927.10.3420	-1.79494	0.0543476	-4.13092
746	CC	GO:0032838	plasma membrane bounded cell projection cytoplasm	31	TB927.10.4570	-1.71809	0.0543476	-4.13092
747	CC	GO:0032838	plasma membrane bounded cell projection cytoplasm	31	TB927.10.9630	-1.76553	0.0543476	-4.13092
748	CC	GO:0032838	plasma membrane bounded cell projection cytoplasm	31	TB927.11.16440	-1.64155	0.0543476	-4.13092
749	CC	GO:0032838	plasma membrane bounded cell projection cytoplasm	31	TB927.11.2500	-1.87184	0.0543476	-4.13092
750	CC	GO:0032838	plasma membrane bounded cell projection cytoplasm	31	TB927.11.8340	-1.66448	0.0543476	-4.13092
751	CC	GO:0032838	plasma membrane bounded cell projection cytoplasm	31	TB927.11.9590	-1.66903	0.0543476	-4.13092
752	CC	GO:0032838	plasma membrane bounded cell projection cytoplasm	31	TB927.4.170	-1.81147	0.0543476	-4.13092
753	CC	GO:0032838	plasma membrane bounded cell projection cytoplasm	31	TB927.4.2110	0	0.0543476	-4.13092
754	CC	GO:0032838	plasma membrane bounded cell projection cytoplasm	31	TB927.5.4170	-1.74416	0.0543476	-4.13092
755	CC	GO:0032838	plasma membrane bounded cell projection cytoplasm	31	TB927.5.4180	-1.74846	0.0543476	-4.13092
756	CC	GO:0032838	plasma membrane bounded cell projection cytoplasm	31	TB927.5.4190	-1.73118	0.0543476	-4.13092
757	CC	GO:0032838	plasma membrane bounded cell projection cytoplasm	31	TB927.5.4210	-1.67356	0.0543476	-4.13092
758	CC	GO:0032838	plasma membrane bounded cell projection cytoplasm	31	TB927.5.4220	-1.65535	0.0543476	-4.13092
759	CC	GO:0032838	plasma membrane bounded cell projection cytoplasm	31	TB927.5.4230	-1.70044	0.0543476	-4.13092
760	CC	GO:0032838	plasma membrane bounded cell projection cytoplasm	31	TB927.5.4260	-1.65076	0.0543476	-4.13092
761	CC	GO:0032838	plasma membrane bounded cell projection cytoplasm	31	TB927.6.3140	-1.85997	0.0543476	-4.13092
762	CC	GO:0032838	plasma membrane bounded cell projection cytoplasm	31	TB927.6.5010	0.189034	0.0543476	-4.13092
763	CC	GO:0032838	plasma membrane bounded cell projection cytoplasm	31	TB927.8.5120	-2.58256	0.0543476	-4.13092
764	CC	GO:0032838	plasma membrane bounded cell projection cytoplasm	31	TB927.8.7720	0.201634	0.0543476	-4.13092
765	CC	GO:0032838	plasma membrane bounded cell projection cytoplasm	31	TB927.9.10830	0.321928	0.0543476	-4.13092
766	CC	GO:0032838	plasma membrane bounded cell projection cytoplasm	31	TB927.9.13820	-1.58496	0.0543476	-4.13092
767	CC	GO:0032838	plasma membrane bounded cell projection cytoplasm	31	TB927.9.4750	-1.60407	0.0543476	-4.13092
768	CC	GO:0032838	plasma membrane bounded cell projection cytoplasm	31	TB927.9.6570	-1.76977	0.0543476	-4.13092
769	CC	GO:0099568	cytoplasmic region	31	TB927.1.1860	-1.63691	0.0543476	-4.13092
770	CC	GO:0099568	cytoplasmic region	31	TB927.1.2310	-1.61353	0.0543476	-4.13092
771	CC	GO:0099568	cytoplasmic region	31	TB927.1.3110	0.124328	0.0543476	-4.13092
772	CC	GO:0099568	cytoplasmic region	31	TB927.10.11300	-1.61824	0.0543476	-4.13092
773	CC	GO:0099568	cytoplasmic region	31	TB927.10.14160	-1.63227	0.0543476	-4.13092
774	CC	GO:0099568	cytoplasmic region	31	TB927.10.15340	-1.73985	0.0543476	-4.13092
775	CC	GO:0099568	cytoplasmic region	31	TB927.10.2360	-1.72683	0.0543476	-4.13092
776	CC	GO:0099568	cytoplasmic region	31	TB927.10.3420	-1.79494	0.0543476	-4.13092
777	CC	GO:0099568	cytoplasmic region	31	TB927.10.4570	-1.71809	0.0543476	-4.13092
778	CC	GO:0099568	cytoplasmic region	31	TB927.10.9630	-1.76553	0.0543476	-4.13092
779	CC	GO:0099568	cytoplasmic region	31	TB927.11.16440	-1.64155	0.0543476	-4.13092
780	CC	GO:0099568	cytoplasmic region	31	TB927.11.2500	-1.87184	0.0543476	-4.13092
781	CC	GO:0099568	cytoplasmic region	31	TB927.11.8340	-1.66448	0.0543476	-4.13092
782	CC	GO:0099568	cytoplasmic region	31	TB927.11.9590	-1.66903	0.0543476	-4.13092
783	CC	GO:0099568	cytoplasmic region	31	TB927.4.170	-1.81147	0.0543476	-4.13092
784	CC	GO:0099568	cytoplasmic region	31	TB927.4.2110	0	0.0543476	-4.13092
785	CC	GO:0099568	cytoplasmic region	31	TB927.5.4170	-1.74416	0.0543476	-4.13092
786	CC	GO:0099568	cytoplasmic region	31	TB927.5.4180	-1.74846	0.0543476	-4.13092
787	CC	GO:0099568	cytoplasmic region	31	TB927.5.4190	-1.73118	0.0543476	-4.13092
788	CC	GO:0099568	cytoplasmic region	31	TB927.5.4210	-1.67356	0.0543476	-4.13092
789	CC	GO:0099568	cytoplasmic region	31	TB927.5.4220	-1.65535	0.0543476	-4.13092
790	CC	GO:0099568	cytoplasmic region	31	TB927.5.4230	-1.70044	0.0543476	-4.13092
791	CC	GO:0099568	cytoplasmic region	31	TB927.5.4260	-1.65076	0.0543476	-4.13092
792	CC	GO:0099568	cytoplasmic region	31	TB927.6.3140	-1.85997	0.0543476	-4.13092
793	CC	GO:0099568	cytoplasmic region	31	TB927.6.5010	0.189034	0.0543476	-4.13092
794	CC	GO:0099568	cytoplasmic region	31	TB927.8.5120	-2.58256	0.0543476	-4.13092
795	CC	GO:0099568	cytoplasmic region	31	TB927.8.7720	0.201634	0.0543476	-4.13092
796	CC	GO:0099568	cytoplasmic region	31	TB927.9.10830	0.321928	0.0543476	-4.13092
797	CC	GO:0099568	cytoplasmic region	31	TB927.9.13820	-1.58496	0.0543476	-4.13092
798	CC	GO:0099568	cytoplasmic region	31	TB927.9.4750	-1.60407	0.0543476	-4.13092
799	CC	GO:0099568	cytoplasmic region	31	TB927.9.6570	-1.76977	0.0543476	-4.13092
800	CC	GO:0016020	membrane	33	TB11.V5.0330	-1.61353	0.252996	-0.174078
801	CC	GO:0016020	membrane	33	TB11.V5.0331	-1.60407	0.252996	-0.174078
802	CC	GO:0016020	membrane	33	TB927.1.2310	-1.61353	0.252996	-0.174078
803	CC	GO:0016020	membrane	33	TB927.1.2985	0.0703893	0.252996	-0.174078
804	CC	GO:0016020	membrane	33	TB927.1.3110	0.124328	0.252996	-0.174078
805	CC	GO:0016020	membrane	33	TB927.1.4890	-1.64155	0.252996	-0.174078
806	CC	GO:0016020	membrane	33	TB927.10.10210	1.60881	0.252996	-0.174078
807	CC	GO:0016020	membrane	33	TB927.10.10240	2.488	0.252996	-0.174078
808	CC	GO:0016020	membrane	33	TB927.10.14160	-1.63227	0.252996	-0.174078
809	CC	GO:0016020	membrane	33	TB927.10.2360	-1.72683	0.252996	-0.174078
810	CC	GO:0016020	membrane	33	TB927.10.3420	-1.79494	0.252996	-0.174078
811	CC	GO:0016020	membrane	33	TB927.10.9630	-1.76553	0.252996	-0.174078
812	CC	GO:0016020	membrane	33	TB927.11.15240	0.422233	0.252996	-0.174078
813	CC	GO:0016020	membrane	33	TB927.11.16440	-1.64155	0.252996	-0.174078
814	CC	GO:0016020	membrane	33	TB927.11.16730	0.201634	0.252996	-0.174078
815	CC	GO:0016020	membrane	33	TB927.11.2410	-1.82782	0.252996	-0.174078
816	CC	GO:0016020	membrane	33	TB927.3.2400	0.356144	0.252996	-0.174078
817	CC	GO:0016020	membrane	33	TB927.3.3470	0.189034	0.252996	-0.174078
818	CC	GO:0016020	membrane	33	TB927.3.700	-1.63691	0.252996	-0.174078
819	CC	GO:0016020	membrane	33	TB927.4.170	-1.81147	0.252996	-0.174078
820	CC	GO:0016020	membrane	33	TB927.4.3280	2.29572	0.252996	-0.174078
821	CC	GO:0016020	membrane	33	TB927.4.3290	1.22033	0.252996	-0.174078
822	CC	GO:0016020	membrane	33	TB927.4.4460	-1.62761	0.252996	-0.174078
823	CC	GO:0016020	membrane	33	TB927.5.4000	0.0426443	0.252996	-0.174078
824	CC	GO:0016020	membrane	33	TB927.6.520	0.263034	0.252996	-0.174078
825	CC	GO:0016020	membrane	33	TB927.7.5860	-1.97085	0.252996	-0.174078
826	CC	GO:0016020	membrane	33	TB927.7.840	0.613532	0.252996	-0.174078
827	CC	GO:0016020	membrane	33	TB927.8.2100	0.400538	0.252996	-0.174078
828	CC	GO:0016020	membrane	33	TB927.8.5120	-2.58256	0.252996	-0.174078
829	CC	GO:0016020	membrane	33	TB927.8.7440	0.0703893	0.252996	-0.174078
830	CC	GO:0016020	membrane	33	TB927.8.7720	0.201634	0.252996	-0.174078
831	CC	GO:0016020	membrane	33	TB927.9.12700	-1.64616	0.252996	-0.174078
832	CC	GO:0016020	membrane	33	TB927.9.6570	-1.76977	0.252996	-0.174078
833	CC	GO:0005774	vacuolar membrane	2	TB927.1.3110	0.124328	0.298351	1.41421
834	CC	GO:0005774	vacuolar membrane	2	TB927.8.2100	0.400538	0.298351	1.41421
835	CC	GO:0030870	Mre11 complex	1	TB11.V5.0173	0.0703893	0.298351	1
836	CC	GO:0005786	signal recognition particle, endoplasmic reticulum targeting	1	TB927.10.14130	0.137504	0.298351	1
837	CC	GO:0031510	SUMO activating enzyme complex	1	TB927.2.2460	0.695994	0.298351	1
838	MF	GO:0031490	chromatin DNA binding	5	TB927.11.1790	-1.85599	2.8449e-08	-2.23607
839	MF	GO:0031490	chromatin DNA binding	5	TB927.11.1800	-1.95606	2.8449e-08	-2.23607
840	MF	GO:0031490	chromatin DNA binding	5	TB927.11.1860	-1.7866	2.8449e-08	-2.23607
841	MF	GO:0031490	chromatin DNA binding	5	TB927.11.1870	-1.70929	2.8449e-08	-2.23607
842	MF	GO:0031490	chromatin DNA binding	5	TB927.11.1880	-1.87971	2.8449e-08	-2.23607
843	MF	GO:0046982	protein heterodimerization activity	7	TB927.5.4170	-1.74416	0.000185375	-2.64575
844	MF	GO:0046982	protein heterodimerization activity	7	TB927.5.4180	-1.74846	0.000185375	-2.64575
845	MF	GO:0046982	protein heterodimerization activity	7	TB927.5.4190	-1.73118	0.000185375	-2.64575
846	MF	GO:0046982	protein heterodimerization activity	7	TB927.5.4210	-1.67356	0.000185375	-2.64575
847	MF	GO:0046982	protein heterodimerization activity	7	TB927.5.4220	-1.65535	0.000185375	-2.64575
848	MF	GO:0046982	protein heterodimerization activity	7	TB927.5.4230	-1.70044	0.000185375	-2.64575
849	MF	GO:0046982	protein heterodimerization activity	7	TB927.5.4260	-1.65076	0.000185375	-2.64575
850	MF	GO:0003677	DNA binding	14	TB11.V5.0661	-1.63227	0.000374346	-3.74166
851	MF	GO:0003677	DNA binding	14	TB927.10.6060	-1.60407	0.000374346	-3.74166
852	MF	GO:0003677	DNA binding	14	TB927.11.1790	-1.85599	0.000374346	-3.74166
853	MF	GO:0003677	DNA binding	14	TB927.11.1800	-1.95606	0.000374346	-3.74166
854	MF	GO:0003677	DNA binding	14	TB927.11.1860	-1.7866	0.000374346	-3.74166
855	MF	GO:0003677	DNA binding	14	TB927.11.1870	-1.70929	0.000374346	-3.74166
856	MF	GO:0003677	DNA binding	14	TB927.11.1880	-1.87971	0.000374346	-3.74166
857	MF	GO:0003677	DNA binding	14	TB927.5.4170	-1.74416	0.000374346	-3.74166
858	MF	GO:0003677	DNA binding	14	TB927.5.4180	-1.74846	0.000374346	-3.74166
859	MF	GO:0003677	DNA binding	14	TB927.5.4190	-1.73118	0.000374346	-3.74166
860	MF	GO:0003677	DNA binding	14	TB927.5.4210	-1.67356	0.000374346	-3.74166
861	MF	GO:0003677	DNA binding	14	TB927.5.4220	-1.65535	0.000374346	-3.74166
862	MF	GO:0003677	DNA binding	14	TB927.5.4230	-1.70044	0.000374346	-3.74166
863	MF	GO:0003677	DNA binding	14	TB927.5.4260	-1.65076	0.000374346	-3.74166
864	MF	GO:0046983	protein dimerization activity	7	TB927.5.4170	-1.74416	0.000716213	-2.64575
865	MF	GO:0046983	protein dimerization activity	7	TB927.5.4180	-1.74846	0.000716213	-2.64575
866	MF	GO:0046983	protein dimerization activity	7	TB927.5.4190	-1.73118	0.000716213	-2.64575
867	MF	GO:0046983	protein dimerization activity	7	TB927.5.4210	-1.67356	0.000716213	-2.64575
868	MF	GO:0046983	protein dimerization activity	7	TB927.5.4220	-1.65535	0.000716213	-2.64575
869	MF	GO:0046983	protein dimerization activity	7	TB927.5.4230	-1.70044	0.000716213	-2.64575
870	MF	GO:0046983	protein dimerization activity	7	TB927.5.4260	-1.65076	0.000716213	-2.64575
871	MF	GO:0003682	chromatin binding	5	TB927.11.1790	-1.85599	0.00122162	-2.23607
872	MF	GO:0003682	chromatin binding	5	TB927.11.1800	-1.95606	0.00122162	-2.23607
873	MF	GO:0003682	chromatin binding	5	TB927.11.1860	-1.7866	0.00122162	-2.23607
874	MF	GO:0003682	chromatin binding	5	TB927.11.1870	-1.70929	0.00122162	-2.23607
875	MF	GO:0003682	chromatin binding	5	TB927.11.1880	-1.87971	0.00122162	-2.23607
876	MF	GO:0003676	nucleic acid binding	21	TB11.V5.0661	-1.63227	0.121908	-2.4004
877	MF	GO:0003676	nucleic acid binding	21	TB927.10.14130	0.137504	0.121908	-2.4004
878	MF	GO:0003676	nucleic acid binding	21	TB927.10.4570	-1.71809	0.121908	-2.4004
879	MF	GO:0003676	nucleic acid binding	21	TB927.10.6060	-1.60407	0.121908	-2.4004
880	MF	GO:0003676	nucleic acid binding	21	TB927.10.6070	-1.65535	0.121908	-2.4004
881	MF	GO:0003676	nucleic acid binding	21	TB927.11.12100	0.286881	0.121908	-2.4004
882	MF	GO:0003676	nucleic acid binding	21	TB927.11.1790	-1.85599	0.121908	-2.4004
883	MF	GO:0003676	nucleic acid binding	21	TB927.11.1800	-1.95606	0.121908	-2.4004
884	MF	GO:0003676	nucleic acid binding	21	TB927.11.1860	-1.7866	0.121908	-2.4004
885	MF	GO:0003676	nucleic acid binding	21	TB927.11.1870	-1.70929	0.121908	-2.4004
886	MF	GO:0003676	nucleic acid binding	21	TB927.11.1880	-1.87971	0.121908	-2.4004
887	MF	GO:0003676	nucleic acid binding	21	TB927.3.3160	0.124328	0.121908	-2.4004
888	MF	GO:0003676	nucleic acid binding	21	TB927.5.4170	-1.74416	0.121908	-2.4004
889	MF	GO:0003676	nucleic acid binding	21	TB927.5.4180	-1.74846	0.121908	-2.4004
890	MF	GO:0003676	nucleic acid binding	21	TB927.5.4190	-1.73118	0.121908	-2.4004
891	MF	GO:0003676	nucleic acid binding	21	TB927.5.4210	-1.67356	0.121908	-2.4004
892	MF	GO:0003676	nucleic acid binding	21	TB927.5.4220	-1.65535	0.121908	-2.4004
893	MF	GO:0003676	nucleic acid binding	21	TB927.5.4230	-1.70044	0.121908	-2.4004
894	MF	GO:0003676	nucleic acid binding	21	TB927.5.4260	-1.65076	0.121908	-2.4004
895	MF	GO:0003676	nucleic acid binding	21	TB927.6.5010	0.189034	0.121908	-2.4004
896	MF	GO:0003676	nucleic acid binding	21	TB927.8.7820	0.176323	0.121908	-2.4004
897	MF	GO:0003727	single-stranded RNA binding	2	TB927.10.6060	-1.60407	0.121908	-1.41421
898	MF	GO:0003727	single-stranded RNA binding	2	TB927.10.6070	-1.65535	0.121908	-1.41421
899	MF	GO:0020037	heme binding	2	TB927.3.3470	0.189034	0.121908	0
900	MF	GO:0020037	heme binding	2	TB927.8.5120	-2.58256	0.121908	0
901	MF	GO:0046906	tetrapyrrole binding	2	TB927.3.3470	0.189034	0.121908	0
902	MF	GO:0046906	tetrapyrrole binding	2	TB927.8.5120	-2.58256	0.121908	0
903	MF	GO:0016802	trialkylsulfonium hydrolase activity	1	TB927.11.9590	-1.66903	0.121908	-1
904	MF	GO:0016801	hydrolase activity, acting on ether bonds	1	TB927.11.9590	-1.66903	0.121908	-1
905	MF	GO:0008253	5'-nucleotidase activity	1	TB927.9.10830	0.321928	0.121908	1
906	MF	GO:0002953	5'-deoxynucleotidase activity	1	TB927.9.10830	0.321928	0.121908	1
907	MF	GO:0004013	adenosylhomocysteinase activity	1	TB927.11.9590	-1.66903	0.121908	-1
908	MF	GO:0003847	1-alkyl-2-acetylglycerophosphocholine esterase activity	1	TB927.9.12700	-1.64616	0.121908	-1
909	MF	GO:0008252	nucleotidase activity	1	TB927.9.10830	0.321928	0.121908	1
910	MF	GO:0016298	lipase activity	2	TB927.8.7440	0.0703893	0.174205	0
911	MF	GO:0016298	lipase activity	2	TB927.9.12700	-1.64616	0.174205	0
912	MF	GO:0008970	phospholipase A1 activity	1	TB927.9.12700	-1.64616	0.189769	-1
913	MF	GO:0061656	SUMO conjugating enzyme activity	1	TB927.2.2460	0.695994	0.189769	1
914	MF	GO:0097159	organic cyclic compound binding	30	TB11.V5.0661	-1.63227	0.189769	-1.82574
915	MF	GO:0097159	organic cyclic compound binding	30	TB927.10.11190	0.214125	0.189769	-1.82574
916	MF	GO:0097159	organic cyclic compound binding	30	TB927.10.14130	0.137504	0.189769	-1.82574
917	MF	GO:0097159	organic cyclic compound binding	30	TB927.10.4570	-1.71809	0.189769	-1.82574
918	MF	GO:0097159	organic cyclic compound binding	30	TB927.10.6060	-1.60407	0.189769	-1.82574
919	MF	GO:0097159	organic cyclic compound binding	30	TB927.10.6070	-1.65535	0.189769	-1.82574
920	MF	GO:0097159	organic cyclic compound binding	30	TB927.10.830	-1.67807	0.189769	-1.82574
921	MF	GO:0097159	organic cyclic compound binding	30	TB927.11.12100	0.286881	0.189769	-1.82574
922	MF	GO:0097159	organic cyclic compound binding	30	TB927.11.15240	0.422233	0.189769	-1.82574
923	MF	GO:0097159	organic cyclic compound binding	30	TB927.11.16730	0.201634	0.189769	-1.82574
924	MF	GO:0097159	organic cyclic compound binding	30	TB927.11.1790	-1.85599	0.189769	-1.82574
925	MF	GO:0097159	organic cyclic compound binding	30	TB927.11.1800	-1.95606	0.189769	-1.82574
926	MF	GO:0097159	organic cyclic compound binding	30	TB927.11.1860	-1.7866	0.189769	-1.82574
927	MF	GO:0097159	organic cyclic compound binding	30	TB927.11.1870	-1.70929	0.189769	-1.82574
928	MF	GO:0097159	organic cyclic compound binding	30	TB927.11.1880	-1.87971	0.189769	-1.82574
929	MF	GO:0097159	organic cyclic compound binding	30	TB927.11.9590	-1.66903	0.189769	-1.82574
930	MF	GO:0097159	organic cyclic compound binding	30	TB927.2.2460	0.695994	0.189769	-1.82574
931	MF	GO:0097159	organic cyclic compound binding	30	TB927.3.3160	0.124328	0.189769	-1.82574
932	MF	GO:0097159	organic cyclic compound binding	30	TB927.3.3470	0.189034	0.189769	-1.82574
933	MF	GO:0097159	organic cyclic compound binding	30	TB927.4.4460	-1.62761	0.189769	-1.82574
934	MF	GO:0097159	organic cyclic compound binding	30	TB927.5.4170	-1.74416	0.189769	-1.82574
935	MF	GO:0097159	organic cyclic compound binding	30	TB927.5.4180	-1.74846	0.189769	-1.82574
936	MF	GO:0097159	organic cyclic compound binding	30	TB927.5.4190	-1.73118	0.189769	-1.82574
937	MF	GO:0097159	organic cyclic compound binding	30	TB927.5.4210	-1.67356	0.189769	-1.82574
938	MF	GO:0097159	organic cyclic compound binding	30	TB927.5.4220	-1.65535	0.189769	-1.82574
939	MF	GO:0097159	organic cyclic compound binding	30	TB927.5.4230	-1.70044	0.189769	-1.82574
940	MF	GO:0097159	organic cyclic compound binding	30	TB927.5.4260	-1.65076	0.189769	-1.82574
941	MF	GO:0097159	organic cyclic compound binding	30	TB927.6.5010	0.189034	0.189769	-1.82574
942	MF	GO:0097159	organic cyclic compound binding	30	TB927.8.5120	-2.58256	0.189769	-1.82574
943	MF	GO:0097159	organic cyclic compound binding	30	TB927.8.7820	0.176323	0.189769	-1.82574
944	MF	GO:1901363	heterocyclic compound binding	30	TB11.V5.0661	-1.63227	0.189769	-1.82574
945	MF	GO:1901363	heterocyclic compound binding	30	TB927.10.11190	0.214125	0.189769	-1.82574
946	MF	GO:1901363	heterocyclic compound binding	30	TB927.10.14130	0.137504	0.189769	-1.82574
947	MF	GO:1901363	heterocyclic compound binding	30	TB927.10.4570	-1.71809	0.189769	-1.82574
948	MF	GO:1901363	heterocyclic compound binding	30	TB927.10.6060	-1.60407	0.189769	-1.82574
949	MF	GO:1901363	heterocyclic compound binding	30	TB927.10.6070	-1.65535	0.189769	-1.82574
950	MF	GO:1901363	heterocyclic compound binding	30	TB927.10.830	-1.67807	0.189769	-1.82574
951	MF	GO:1901363	heterocyclic compound binding	30	TB927.11.12100	0.286881	0.189769	-1.82574
952	MF	GO:1901363	heterocyclic compound binding	30	TB927.11.15240	0.422233	0.189769	-1.82574
953	MF	GO:1901363	heterocyclic compound binding	30	TB927.11.16730	0.201634	0.189769	-1.82574
954	MF	GO:1901363	heterocyclic compound binding	30	TB927.11.1790	-1.85599	0.189769	-1.82574
955	MF	GO:1901363	heterocyclic compound binding	30	TB927.11.1800	-1.95606	0.189769	-1.82574
956	MF	GO:1901363	heterocyclic compound binding	30	TB927.11.1860	-1.7866	0.189769	-1.82574
957	MF	GO:1901363	heterocyclic compound binding	30	TB927.11.1870	-1.70929	0.189769	-1.82574
958	MF	GO:1901363	heterocyclic compound binding	30	TB927.11.1880	-1.87971	0.189769	-1.82574
959	MF	GO:1901363	heterocyclic compound binding	30	TB927.11.9590	-1.66903	0.189769	-1.82574
960	MF	GO:1901363	heterocyclic compound binding	30	TB927.2.2460	0.695994	0.189769	-1.82574
961	MF	GO:1901363	heterocyclic compound binding	30	TB927.3.3160	0.124328	0.189769	-1.82574
962	MF	GO:1901363	heterocyclic compound binding	30	TB927.3.3470	0.189034	0.189769	-1.82574
963	MF	GO:1901363	heterocyclic compound binding	30	TB927.4.4460	-1.62761	0.189769	-1.82574
964	MF	GO:1901363	heterocyclic compound binding	30	TB927.5.4170	-1.74416	0.189769	-1.82574
965	MF	GO:1901363	heterocyclic compound binding	30	TB927.5.4180	-1.74846	0.189769	-1.82574
966	MF	GO:1901363	heterocyclic compound binding	30	TB927.5.4190	-1.73118	0.189769	-1.82574
967	MF	GO:1901363	heterocyclic compound binding	30	TB927.5.4210	-1.67356	0.189769	-1.82574
968	MF	GO:1901363	heterocyclic compound binding	30	TB927.5.4220	-1.65535	0.189769	-1.82574
969	MF	GO:1901363	heterocyclic compound binding	30	TB927.5.4230	-1.70044	0.189769	-1.82574
970	MF	GO:1901363	heterocyclic compound binding	30	TB927.5.4260	-1.65076	0.189769	-1.82574
971	MF	GO:1901363	heterocyclic compound binding	30	TB927.6.5010	0.189034	0.189769	-1.82574
972	MF	GO:1901363	heterocyclic compound binding	30	TB927.8.5120	-2.58256	0.189769	-1.82574
973	MF	GO:1901363	heterocyclic compound binding	30	TB927.8.7820	0.176323	0.189769	-1.82574
974	MF	GO:0098847	sequence-specific single stranded DNA binding	1	TB927.10.6060	-1.60407	0.199535	-1
975	MF	GO:0043047	single-stranded telomeric DNA binding	1	TB927.10.6060	-1.60407	0.199535	-1
976	MF	GO:0015250	water channel activity	1	TB927.10.14160	-1.63227	0.199535	-1
977	MF	GO:0015254	glycerol channel activity	1	TB927.10.14160	-1.63227	0.199535	-1
978	MF	GO:0015168	glycerol transmembrane transporter activity	1	TB927.10.14160	-1.63227	0.199535	-1
979	MF	GO:0005372	water transmembrane transporter activity	1	TB927.10.14160	-1.63227	0.199535	-1
980	MF	GO:0004148	dihydrolipoyl dehydrogenase activity	1	TB927.11.16730	0.201634	0.199535	1
981	MF	GO:0019789	SUMO transferase activity	1	TB927.2.2460	0.695994	0.199535	1
982	MF	GO:0052689	carboxylic ester hydrolase activity	2	TB927.8.7440	0.0703893	0.225661	0
983	MF	GO:0052689	carboxylic ester hydrolase activity	2	TB927.9.12700	-1.64616	0.225661	0
984	MF	GO:0015166	polyol transmembrane transporter activity	1	TB927.10.14160	-1.63227	0.225661	-1
985	MF	GO:0005483	soluble NSF attachment protein activity	1	TB927.1.3110	0.124328	0.225661	1
986	MF	GO:0004181	metallocarboxypeptidase activity	1	TB927.11.2500	-1.87184	0.225661	-1
987	MF	GO:1901618	organic hydroxy compound transmembrane transporter activity	1	TB927.10.14160	-1.63227	0.225661	-1

## Sheet: circ_140Gy_6h
Sn	category	ID	term	count	genes	logFC	adj_pval	zscore
1	BP	GO:0031497	chromatin assembly	10	TB927.11.1790	-1.61824	1.07012e-06	-2.52982
2	BP	GO:0031497	chromatin assembly	10	TB927.11.1800	-1.70487	1.07012e-06	-2.52982
3	BP	GO:0031497	chromatin assembly	10	TB927.11.1880	-1.59455	1.07012e-06	-2.52982
4	BP	GO:0031497	chromatin assembly	10	TB927.2.1810	0.111031	1.07012e-06	-2.52982
5	BP	GO:0031497	chromatin assembly	10	TB927.5.4170	-1.72683	1.07012e-06	-2.52982
6	BP	GO:0031497	chromatin assembly	10	TB927.5.4180	-1.61824	1.07012e-06	-2.52982
7	BP	GO:0031497	chromatin assembly	10	TB927.5.4190	-1.71809	1.07012e-06	-2.52982
8	BP	GO:0031497	chromatin assembly	10	TB927.5.4210	-1.65992	1.07012e-06	-2.52982
9	BP	GO:0031497	chromatin assembly	10	TB927.5.4220	-1.67807	1.07012e-06	-2.52982
10	BP	GO:0031497	chromatin assembly	10	TB927.5.4230	-1.62761	1.07012e-06	-2.52982
11	BP	GO:0006333	chromatin assembly or disassembly	10	TB927.11.1790	-1.61824	1.07012e-06	-2.52982
12	BP	GO:0006333	chromatin assembly or disassembly	10	TB927.11.1800	-1.70487	1.07012e-06	-2.52982
13	BP	GO:0006333	chromatin assembly or disassembly	10	TB927.11.1880	-1.59455	1.07012e-06	-2.52982
14	BP	GO:0006333	chromatin assembly or disassembly	10	TB927.2.1810	0.111031	1.07012e-06	-2.52982
15	BP	GO:0006333	chromatin assembly or disassembly	10	TB927.5.4170	-1.72683	1.07012e-06	-2.52982
16	BP	GO:0006333	chromatin assembly or disassembly	10	TB927.5.4180	-1.61824	1.07012e-06	-2.52982
17	BP	GO:0006333	chromatin assembly or disassembly	10	TB927.5.4190	-1.71809	1.07012e-06	-2.52982
18	BP	GO:0006333	chromatin assembly or disassembly	10	TB927.5.4210	-1.65992	1.07012e-06	-2.52982
19	BP	GO:0006333	chromatin assembly or disassembly	10	TB927.5.4220	-1.67807	1.07012e-06	-2.52982
20	BP	GO:0006333	chromatin assembly or disassembly	10	TB927.5.4230	-1.62761	1.07012e-06	-2.52982
21	BP	GO:0034728	nucleosome organization	10	TB927.11.1790	-1.61824	1.42208e-06	-2.52982
22	BP	GO:0034728	nucleosome organization	10	TB927.11.1800	-1.70487	1.42208e-06	-2.52982
23	BP	GO:0034728	nucleosome organization	10	TB927.11.1880	-1.59455	1.42208e-06	-2.52982
24	BP	GO:0034728	nucleosome organization	10	TB927.2.1810	0.111031	1.42208e-06	-2.52982
25	BP	GO:0034728	nucleosome organization	10	TB927.5.4170	-1.72683	1.42208e-06	-2.52982
26	BP	GO:0034728	nucleosome organization	10	TB927.5.4180	-1.61824	1.42208e-06	-2.52982
27	BP	GO:0034728	nucleosome organization	10	TB927.5.4190	-1.71809	1.42208e-06	-2.52982
28	BP	GO:0034728	nucleosome organization	10	TB927.5.4210	-1.65992	1.42208e-06	-2.52982
29	BP	GO:0034728	nucleosome organization	10	TB927.5.4220	-1.67807	1.42208e-06	-2.52982
30	BP	GO:0034728	nucleosome organization	10	TB927.5.4230	-1.62761	1.42208e-06	-2.52982
31	BP	GO:0006334	nucleosome assembly	9	TB927.11.1790	-1.61824	4.64105e-06	-3
32	BP	GO:0006334	nucleosome assembly	9	TB927.11.1800	-1.70487	4.64105e-06	-3
33	BP	GO:0006334	nucleosome assembly	9	TB927.11.1880	-1.59455	4.64105e-06	-3
34	BP	GO:0006334	nucleosome assembly	9	TB927.5.4170	-1.72683	4.64105e-06	-3
35	BP	GO:0006334	nucleosome assembly	9	TB927.5.4180	-1.61824	4.64105e-06	-3
36	BP	GO:0006334	nucleosome assembly	9	TB927.5.4190	-1.71809	4.64105e-06	-3
37	BP	GO:0006334	nucleosome assembly	9	TB927.5.4210	-1.65992	4.64105e-06	-3
38	BP	GO:0006334	nucleosome assembly	9	TB927.5.4220	-1.67807	4.64105e-06	-3
39	BP	GO:0006334	nucleosome assembly	9	TB927.5.4230	-1.62761	4.64105e-06	-3
40	BP	GO:0006323	DNA packaging	10	TB927.11.1790	-1.61824	5.11348e-06	-2.52982
41	BP	GO:0006323	DNA packaging	10	TB927.11.1800	-1.70487	5.11348e-06	-2.52982
42	BP	GO:0006323	DNA packaging	10	TB927.11.1880	-1.59455	5.11348e-06	-2.52982
43	BP	GO:0006323	DNA packaging	10	TB927.2.1810	0.111031	5.11348e-06	-2.52982
44	BP	GO:0006323	DNA packaging	10	TB927.5.4170	-1.72683	5.11348e-06	-2.52982
45	BP	GO:0006323	DNA packaging	10	TB927.5.4180	-1.61824	5.11348e-06	-2.52982
46	BP	GO:0006323	DNA packaging	10	TB927.5.4190	-1.71809	5.11348e-06	-2.52982
47	BP	GO:0006323	DNA packaging	10	TB927.5.4210	-1.65992	5.11348e-06	-2.52982
48	BP	GO:0006323	DNA packaging	10	TB927.5.4220	-1.67807	5.11348e-06	-2.52982
49	BP	GO:0006323	DNA packaging	10	TB927.5.4230	-1.62761	5.11348e-06	-2.52982
50	BP	GO:0071824	protein-DNA complex subunit organization	10	TB927.11.1790	-1.61824	8.48785e-06	-2.52982
51	BP	GO:0071824	protein-DNA complex subunit organization	10	TB927.11.1800	-1.70487	8.48785e-06	-2.52982
52	BP	GO:0071824	protein-DNA complex subunit organization	10	TB927.11.1880	-1.59455	8.48785e-06	-2.52982
53	BP	GO:0071824	protein-DNA complex subunit organization	10	TB927.2.1810	0.111031	8.48785e-06	-2.52982
54	BP	GO:0071824	protein-DNA complex subunit organization	10	TB927.5.4170	-1.72683	8.48785e-06	-2.52982
55	BP	GO:0071824	protein-DNA complex subunit organization	10	TB927.5.4180	-1.61824	8.48785e-06	-2.52982
56	BP	GO:0071824	protein-DNA complex subunit organization	10	TB927.5.4190	-1.71809	8.48785e-06	-2.52982
57	BP	GO:0071824	protein-DNA complex subunit organization	10	TB927.5.4210	-1.65992	8.48785e-06	-2.52982
58	BP	GO:0071824	protein-DNA complex subunit organization	10	TB927.5.4220	-1.67807	8.48785e-06	-2.52982
59	BP	GO:0071824	protein-DNA complex subunit organization	10	TB927.5.4230	-1.62761	8.48785e-06	-2.52982
60	BP	GO:0065004	protein-DNA complex assembly	9	TB927.11.1790	-1.61824	3.30316e-05	-3
61	BP	GO:0065004	protein-DNA complex assembly	9	TB927.11.1800	-1.70487	3.30316e-05	-3
62	BP	GO:0065004	protein-DNA complex assembly	9	TB927.11.1880	-1.59455	3.30316e-05	-3
63	BP	GO:0065004	protein-DNA complex assembly	9	TB927.5.4170	-1.72683	3.30316e-05	-3
64	BP	GO:0065004	protein-DNA complex assembly	9	TB927.5.4180	-1.61824	3.30316e-05	-3
65	BP	GO:0065004	protein-DNA complex assembly	9	TB927.5.4190	-1.71809	3.30316e-05	-3
66	BP	GO:0065004	protein-DNA complex assembly	9	TB927.5.4210	-1.65992	3.30316e-05	-3
67	BP	GO:0065004	protein-DNA complex assembly	9	TB927.5.4220	-1.67807	3.30316e-05	-3
68	BP	GO:0065004	protein-DNA complex assembly	9	TB927.5.4230	-1.62761	3.30316e-05	-3
69	BP	GO:0071103	DNA conformation change	10	TB927.11.1790	-1.61824	0.000373561	-2.52982
70	BP	GO:0071103	DNA conformation change	10	TB927.11.1800	-1.70487	0.000373561	-2.52982
71	BP	GO:0071103	DNA conformation change	10	TB927.11.1880	-1.59455	0.000373561	-2.52982
72	BP	GO:0071103	DNA conformation change	10	TB927.2.1810	0.111031	0.000373561	-2.52982
73	BP	GO:0071103	DNA conformation change	10	TB927.5.4170	-1.72683	0.000373561	-2.52982
74	BP	GO:0071103	DNA conformation change	10	TB927.5.4180	-1.61824	0.000373561	-2.52982
75	BP	GO:0071103	DNA conformation change	10	TB927.5.4190	-1.71809	0.000373561	-2.52982
76	BP	GO:0071103	DNA conformation change	10	TB927.5.4210	-1.65992	0.000373561	-2.52982
77	BP	GO:0071103	DNA conformation change	10	TB927.5.4220	-1.67807	0.000373561	-2.52982
78	BP	GO:0071103	DNA conformation change	10	TB927.5.4230	-1.62761	0.000373561	-2.52982
79	BP	GO:0006325	chromatin organization	10	TB927.11.1790	-1.61824	0.00493998	-2.52982
80	BP	GO:0006325	chromatin organization	10	TB927.11.1800	-1.70487	0.00493998	-2.52982
81	BP	GO:0006325	chromatin organization	10	TB927.11.1880	-1.59455	0.00493998	-2.52982
82	BP	GO:0006325	chromatin organization	10	TB927.2.1810	0.111031	0.00493998	-2.52982
83	BP	GO:0006325	chromatin organization	10	TB927.5.4170	-1.72683	0.00493998	-2.52982
84	BP	GO:0006325	chromatin organization	10	TB927.5.4180	-1.61824	0.00493998	-2.52982
85	BP	GO:0006325	chromatin organization	10	TB927.5.4190	-1.71809	0.00493998	-2.52982
86	BP	GO:0006325	chromatin organization	10	TB927.5.4210	-1.65992	0.00493998	-2.52982
87	BP	GO:0006325	chromatin organization	10	TB927.5.4220	-1.67807	0.00493998	-2.52982
88	BP	GO:0006325	chromatin organization	10	TB927.5.4230	-1.62761	0.00493998	-2.52982
89	BP	GO:0070827	chromatin maintenance	3	TB927.11.1790	-1.61824	0.00580434	-1.73205
90	BP	GO:0070827	chromatin maintenance	3	TB927.11.1800	-1.70487	0.00580434	-1.73205
91	BP	GO:0070827	chromatin maintenance	3	TB927.11.1880	-1.59455	0.00580434	-1.73205
92	BP	GO:0043954	cellular component maintenance	3	TB927.11.1790	-1.61824	0.00580434	-1.73205
93	BP	GO:0043954	cellular component maintenance	3	TB927.11.1800	-1.70487	0.00580434	-1.73205
94	BP	GO:0043954	cellular component maintenance	3	TB927.11.1880	-1.59455	0.00580434	-1.73205
95	BP	GO:0043933	protein-containing complex subunit organization	14	TB927.10.15790	-1.68706	0.0255381	-2.13809
96	BP	GO:0043933	protein-containing complex subunit organization	14	TB927.10.3280	-1.61824	0.0255381	-2.13809
97	BP	GO:0043933	protein-containing complex subunit organization	14	TB927.10.6400	0.632268	0.0255381	-2.13809
98	BP	GO:0043933	protein-containing complex subunit organization	14	TB927.11.1790	-1.61824	0.0255381	-2.13809
99	BP	GO:0043933	protein-containing complex subunit organization	14	TB927.11.1800	-1.70487	0.0255381	-2.13809
100	BP	GO:0043933	protein-containing complex subunit organization	14	TB927.11.1880	-1.59455	0.0255381	-2.13809
101	BP	GO:0043933	protein-containing complex subunit organization	14	TB927.2.1810	0.111031	0.0255381	-2.13809
102	BP	GO:0043933	protein-containing complex subunit organization	14	TB927.5.4170	-1.72683	0.0255381	-2.13809
103	BP	GO:0043933	protein-containing complex subunit organization	14	TB927.5.4180	-1.61824	0.0255381	-2.13809
104	BP	GO:0043933	protein-containing complex subunit organization	14	TB927.5.4190	-1.71809	0.0255381	-2.13809
105	BP	GO:0043933	protein-containing complex subunit organization	14	TB927.5.4210	-1.65992	0.0255381	-2.13809
106	BP	GO:0043933	protein-containing complex subunit organization	14	TB927.5.4220	-1.67807	0.0255381	-2.13809
107	BP	GO:0043933	protein-containing complex subunit organization	14	TB927.5.4230	-1.62761	0.0255381	-2.13809
108	BP	GO:0043933	protein-containing complex subunit organization	14	TB927.8.2100	0.659925	0.0255381	-2.13809
109	BP	GO:0065003	protein-containing complex assembly	13	TB927.10.15790	-1.68706	0.0282683	-2.49615
110	BP	GO:0065003	protein-containing complex assembly	13	TB927.10.3280	-1.61824	0.0282683	-2.49615
111	BP	GO:0065003	protein-containing complex assembly	13	TB927.10.6400	0.632268	0.0282683	-2.49615
112	BP	GO:0065003	protein-containing complex assembly	13	TB927.11.1790	-1.61824	0.0282683	-2.49615
113	BP	GO:0065003	protein-containing complex assembly	13	TB927.11.1800	-1.70487	0.0282683	-2.49615
114	BP	GO:0065003	protein-containing complex assembly	13	TB927.11.1880	-1.59455	0.0282683	-2.49615
115	BP	GO:0065003	protein-containing complex assembly	13	TB927.5.4170	-1.72683	0.0282683	-2.49615
116	BP	GO:0065003	protein-containing complex assembly	13	TB927.5.4180	-1.61824	0.0282683	-2.49615
117	BP	GO:0065003	protein-containing complex assembly	13	TB927.5.4190	-1.71809	0.0282683	-2.49615
118	BP	GO:0065003	protein-containing complex assembly	13	TB927.5.4210	-1.65992	0.0282683	-2.49615
119	BP	GO:0065003	protein-containing complex assembly	13	TB927.5.4220	-1.67807	0.0282683	-2.49615
120	BP	GO:0065003	protein-containing complex assembly	13	TB927.5.4230	-1.62761	0.0282683	-2.49615
121	BP	GO:0065003	protein-containing complex assembly	13	TB927.8.2100	0.659925	0.0282683	-2.49615
122	BP	GO:0022607	cellular component assembly	17	TB927.1.2260	-1.62761	0.0467644	-2.66789
123	BP	GO:0022607	cellular component assembly	17	TB927.10.15790	-1.68706	0.0467644	-2.66789
124	BP	GO:0022607	cellular component assembly	17	TB927.10.3280	-1.61824	0.0467644	-2.66789
125	BP	GO:0022607	cellular component assembly	17	TB927.10.6400	0.632268	0.0467644	-2.66789
126	BP	GO:0022607	cellular component assembly	17	TB927.11.14840	-1.99277	0.0467644	-2.66789
127	BP	GO:0022607	cellular component assembly	17	TB927.11.1790	-1.61824	0.0467644	-2.66789
128	BP	GO:0022607	cellular component assembly	17	TB927.11.1800	-1.70487	0.0467644	-2.66789
129	BP	GO:0022607	cellular component assembly	17	TB927.11.1880	-1.59455	0.0467644	-2.66789
130	BP	GO:0022607	cellular component assembly	17	TB927.2.1810	0.111031	0.0467644	-2.66789
131	BP	GO:0022607	cellular component assembly	17	TB927.5.4170	-1.72683	0.0467644	-2.66789
132	BP	GO:0022607	cellular component assembly	17	TB927.5.4180	-1.61824	0.0467644	-2.66789
133	BP	GO:0022607	cellular component assembly	17	TB927.5.4190	-1.71809	0.0467644	-2.66789
134	BP	GO:0022607	cellular component assembly	17	TB927.5.4210	-1.65992	0.0467644	-2.66789
135	BP	GO:0022607	cellular component assembly	17	TB927.5.4220	-1.67807	0.0467644	-2.66789
136	BP	GO:0022607	cellular component assembly	17	TB927.5.4230	-1.62761	0.0467644	-2.66789
137	BP	GO:0022607	cellular component assembly	17	TB927.7.2760	-1.63691	0.0467644	-2.66789
138	BP	GO:0022607	cellular component assembly	17	TB927.8.2100	0.659925	0.0467644	-2.66789
139	BP	GO:0051276	chromosome organization	11	TB927.10.15350	-1.90689	0.0479541	-2.7136
140	BP	GO:0051276	chromosome organization	11	TB927.11.1790	-1.61824	0.0479541	-2.7136
141	BP	GO:0051276	chromosome organization	11	TB927.11.1800	-1.70487	0.0479541	-2.7136
142	BP	GO:0051276	chromosome organization	11	TB927.11.1880	-1.59455	0.0479541	-2.7136
143	BP	GO:0051276	chromosome organization	11	TB927.2.1810	0.111031	0.0479541	-2.7136
144	BP	GO:0051276	chromosome organization	11	TB927.5.4170	-1.72683	0.0479541	-2.7136
145	BP	GO:0051276	chromosome organization	11	TB927.5.4180	-1.61824	0.0479541	-2.7136
146	BP	GO:0051276	chromosome organization	11	TB927.5.4190	-1.71809	0.0479541	-2.7136
147	BP	GO:0051276	chromosome organization	11	TB927.5.4210	-1.65992	0.0479541	-2.7136
148	BP	GO:0051276	chromosome organization	11	TB927.5.4220	-1.67807	0.0479541	-2.7136
149	BP	GO:0051276	chromosome organization	11	TB927.5.4230	-1.62761	0.0479541	-2.7136
150	BP	GO:0044271	cellular nitrogen compound biosynthetic process	23	TB11.V5.0288	-1.70487	0.0492098	NA
151	BP	GO:0044271	cellular nitrogen compound biosynthetic process	23	TB11.V5.1015	-1.852	0.0492098	NA
152	BP	GO:0044271	cellular nitrogen compound biosynthetic process	23	TB927.10.15350	-1.90689	0.0492098	NA
153	BP	GO:0044271	cellular nitrogen compound biosynthetic process	23	TB927.10.3280	-1.61824	0.0492098	NA
154	BP	GO:0044271	cellular nitrogen compound biosynthetic process	23	TB927.10.5610	-1.67356	0.0492098	NA
155	BP	GO:0044271	cellular nitrogen compound biosynthetic process	23	TB927.10.7520	0.0285692	0.0492098	NA
156	BP	GO:0044271	cellular nitrogen compound biosynthetic process	23	TB927.10.830	-1.66903	0.0492098	NA
157	BP	GO:0044271	cellular nitrogen compound biosynthetic process	23	TB927.11.13060	0.263034	0.0492098	NA
158	BP	GO:0044271	cellular nitrogen compound biosynthetic process	23	TB927.11.150	NA	0.0492098	NA
159	BP	GO:0044271	cellular nitrogen compound biosynthetic process	23	TB927.2.6090	-1.59932	0.0492098	NA
160	BP	GO:0044271	cellular nitrogen compound biosynthetic process	23	TB927.4.1020	0.0565835	0.0492098	NA
161	BP	GO:0044271	cellular nitrogen compound biosynthetic process	23	TB927.5.1820	-1.85599	0.0492098	NA
162	BP	GO:0044271	cellular nitrogen compound biosynthetic process	23	TB927.6.2100	-1.65076	0.0492098	NA
163	BP	GO:0044271	cellular nitrogen compound biosynthetic process	23	TB927.6.700	1	0.0492098	NA
164	BP	GO:0044271	cellular nitrogen compound biosynthetic process	23	TB927.7.2760	-1.63691	0.0492098	NA
165	BP	GO:0044271	cellular nitrogen compound biosynthetic process	23	TB927.7.6050	0.0143553	0.0492098	NA
166	BP	GO:0044271	cellular nitrogen compound biosynthetic process	23	TB927.7.7530	0.124328	0.0492098	NA
167	BP	GO:0044271	cellular nitrogen compound biosynthetic process	23	TB927.8.5260	-1.60407	0.0492098	NA
168	BP	GO:0044271	cellular nitrogen compound biosynthetic process	23	TB927.8.6180	-1.79494	0.0492098	NA
169	BP	GO:0044271	cellular nitrogen compound biosynthetic process	23	TB927.9.10830	0.189034	0.0492098	NA
170	BP	GO:0044271	cellular nitrogen compound biosynthetic process	23	TB927.9.14370	-1.67807	0.0492098	NA
171	BP	GO:0044271	cellular nitrogen compound biosynthetic process	23	TB927.9.15190	-1.7137	0.0492098	NA
172	BP	GO:0044271	cellular nitrogen compound biosynthetic process	23	TB927.9.3920	-1.75702	0.0492098	NA
173	BP	GO:0006996	organelle organization	24	TB927.1.2260	-1.62761	0.0562904	-2.44949
174	BP	GO:0006996	organelle organization	24	TB927.10.15350	-1.90689	0.0562904	-2.44949
175	BP	GO:0006996	organelle organization	24	TB927.10.15790	-1.68706	0.0562904	-2.44949
176	BP	GO:0006996	organelle organization	24	TB927.10.6070	-1.62293	0.0562904	-2.44949
177	BP	GO:0006996	organelle organization	24	TB927.10.6400	0.632268	0.0562904	-2.44949
178	BP	GO:0006996	organelle organization	24	TB927.11.14840	-1.99277	0.0562904	-2.44949
179	BP	GO:0006996	organelle organization	24	TB927.11.16200	-2.53854	0.0562904	-2.44949
180	BP	GO:0006996	organelle organization	24	TB927.11.1790	-1.61824	0.0562904	-2.44949
181	BP	GO:0006996	organelle organization	24	TB927.11.1800	-1.70487	0.0562904	-2.44949
182	BP	GO:0006996	organelle organization	24	TB927.11.1880	-1.59455	0.0562904	-2.44949
183	BP	GO:0006996	organelle organization	24	TB927.2.1810	0.111031	0.0562904	-2.44949
184	BP	GO:0006996	organelle organization	24	TB927.3.3610	0.111031	0.0562904	-2.44949
185	BP	GO:0006996	organelle organization	24	TB927.5.3670	0.0703893	0.0562904	-2.44949
186	BP	GO:0006996	organelle organization	24	TB927.5.4170	-1.72683	0.0562904	-2.44949
187	BP	GO:0006996	organelle organization	24	TB927.5.4180	-1.61824	0.0562904	-2.44949
188	BP	GO:0006996	organelle organization	24	TB927.5.4190	-1.71809	0.0562904	-2.44949
189	BP	GO:0006996	organelle organization	24	TB927.5.4210	-1.65992	0.0562904	-2.44949
190	BP	GO:0006996	organelle organization	24	TB927.5.4220	-1.67807	0.0562904	-2.44949
191	BP	GO:0006996	organelle organization	24	TB927.5.4230	-1.62761	0.0562904	-2.44949
192	BP	GO:0006996	organelle organization	24	TB927.7.2760	-1.63691	0.0562904	-2.44949
193	BP	GO:0006996	organelle organization	24	TB927.8.7840	-1.76129	0.0562904	-2.44949
194	BP	GO:0006996	organelle organization	24	TB927.9.13820	-1.66448	0.0562904	-2.44949
195	BP	GO:0006996	organelle organization	24	TB927.9.15090	0.15056	0.0562904	-2.44949
196	BP	GO:0006996	organelle organization	24	TB927.9.9660	0.0285692	0.0562904	-2.44949
197	BP	GO:0044085	cellular component biogenesis	21	TB927.1.2260	-1.62761	0.0562904	-2.83683
198	BP	GO:0044085	cellular component biogenesis	21	TB927.10.15790	-1.68706	0.0562904	-2.83683
199	BP	GO:0044085	cellular component biogenesis	21	TB927.10.3280	-1.61824	0.0562904	-2.83683
200	BP	GO:0044085	cellular component biogenesis	21	TB927.10.6400	0.632268	0.0562904	-2.83683
201	BP	GO:0044085	cellular component biogenesis	21	TB927.11.14840	-1.99277	0.0562904	-2.83683
202	BP	GO:0044085	cellular component biogenesis	21	TB927.11.1790	-1.61824	0.0562904	-2.83683
203	BP	GO:0044085	cellular component biogenesis	21	TB927.11.1800	-1.70487	0.0562904	-2.83683
204	BP	GO:0044085	cellular component biogenesis	21	TB927.11.1880	-1.59455	0.0562904	-2.83683
205	BP	GO:0044085	cellular component biogenesis	21	TB927.2.1810	0.111031	0.0562904	-2.83683
206	BP	GO:0044085	cellular component biogenesis	21	TB927.5.4170	-1.72683	0.0562904	-2.83683
207	BP	GO:0044085	cellular component biogenesis	21	TB927.5.4180	-1.61824	0.0562904	-2.83683
208	BP	GO:0044085	cellular component biogenesis	21	TB927.5.4190	-1.71809	0.0562904	-2.83683
209	BP	GO:0044085	cellular component biogenesis	21	TB927.5.4210	-1.65992	0.0562904	-2.83683
210	BP	GO:0044085	cellular component biogenesis	21	TB927.5.4220	-1.67807	0.0562904	-2.83683
211	BP	GO:0044085	cellular component biogenesis	21	TB927.5.4230	-1.62761	0.0562904	-2.83683
212	BP	GO:0044085	cellular component biogenesis	21	TB927.6.670	0.124328	0.0562904	-2.83683
213	BP	GO:0044085	cellular component biogenesis	21	TB927.7.2760	-1.63691	0.0562904	-2.83683
214	BP	GO:0044085	cellular component biogenesis	21	TB927.8.2100	0.659925	0.0562904	-2.83683
215	BP	GO:0044085	cellular component biogenesis	21	TB927.8.6180	-1.79494	0.0562904	-2.83683
216	BP	GO:0044085	cellular component biogenesis	21	TB927.9.14370	-1.67807	0.0562904	-2.83683
217	BP	GO:0044085	cellular component biogenesis	21	TB927.9.3920	-1.75702	0.0562904	-2.83683
218	BP	GO:0043603	cellular amide metabolic process	15	TB927.10.3280	-1.61824	0.0673794	-2.32379
219	BP	GO:0043603	cellular amide metabolic process	15	TB927.10.5610	-1.67356	0.0673794	-2.32379
220	BP	GO:0043603	cellular amide metabolic process	15	TB927.11.13060	0.263034	0.0673794	-2.32379
221	BP	GO:0043603	cellular amide metabolic process	15	TB927.11.2500	-1.71809	0.0673794	-2.32379
222	BP	GO:0043603	cellular amide metabolic process	15	TB927.2.6090	-1.59932	0.0673794	-2.32379
223	BP	GO:0043603	cellular amide metabolic process	15	TB927.4.1020	0.0565835	0.0673794	-2.32379
224	BP	GO:0043603	cellular amide metabolic process	15	TB927.5.1820	-1.85599	0.0673794	-2.32379
225	BP	GO:0043603	cellular amide metabolic process	15	TB927.6.2100	-1.65076	0.0673794	-2.32379
226	BP	GO:0043603	cellular amide metabolic process	15	TB927.6.700	1	0.0673794	-2.32379
227	BP	GO:0043603	cellular amide metabolic process	15	TB927.7.2760	-1.63691	0.0673794	-2.32379
228	BP	GO:0043603	cellular amide metabolic process	15	TB927.8.5260	-1.60407	0.0673794	-2.32379
229	BP	GO:0043603	cellular amide metabolic process	15	TB927.8.6180	-1.79494	0.0673794	-2.32379
230	BP	GO:0043603	cellular amide metabolic process	15	TB927.9.14370	-1.67807	0.0673794	-2.32379
231	BP	GO:0043603	cellular amide metabolic process	15	TB927.9.15190	-1.7137	0.0673794	-2.32379
232	BP	GO:0043603	cellular amide metabolic process	15	TB927.9.3920	-1.75702	0.0673794	-2.32379
233	BP	GO:0034622	cellular protein-containing complex assembly	11	TB927.10.15790	-1.68706	0.0676001	-3.31662
234	BP	GO:0034622	cellular protein-containing complex assembly	11	TB927.10.3280	-1.61824	0.0676001	-3.31662
235	BP	GO:0034622	cellular protein-containing complex assembly	11	TB927.11.1790	-1.61824	0.0676001	-3.31662
236	BP	GO:0034622	cellular protein-containing complex assembly	11	TB927.11.1800	-1.70487	0.0676001	-3.31662
237	BP	GO:0034622	cellular protein-containing complex assembly	11	TB927.11.1880	-1.59455	0.0676001	-3.31662
238	BP	GO:0034622	cellular protein-containing complex assembly	11	TB927.5.4170	-1.72683	0.0676001	-3.31662
239	BP	GO:0034622	cellular protein-containing complex assembly	11	TB927.5.4180	-1.61824	0.0676001	-3.31662
240	BP	GO:0034622	cellular protein-containing complex assembly	11	TB927.5.4190	-1.71809	0.0676001	-3.31662
241	BP	GO:0034622	cellular protein-containing complex assembly	11	TB927.5.4210	-1.65992	0.0676001	-3.31662
242	BP	GO:0034622	cellular protein-containing complex assembly	11	TB927.5.4220	-1.67807	0.0676001	-3.31662
243	BP	GO:0034622	cellular protein-containing complex assembly	11	TB927.5.4230	-1.62761	0.0676001	-3.31662
244	BP	GO:0006518	peptide metabolic process	14	TB927.10.3280	-1.61824	0.0676001	-2.67261
245	BP	GO:0006518	peptide metabolic process	14	TB927.10.5610	-1.67356	0.0676001	-2.67261
246	BP	GO:0006518	peptide metabolic process	14	TB927.11.13060	0.263034	0.0676001	-2.67261
247	BP	GO:0006518	peptide metabolic process	14	TB927.11.2500	-1.71809	0.0676001	-2.67261
248	BP	GO:0006518	peptide metabolic process	14	TB927.2.6090	-1.59932	0.0676001	-2.67261
249	BP	GO:0006518	peptide metabolic process	14	TB927.5.1820	-1.85599	0.0676001	-2.67261
250	BP	GO:0006518	peptide metabolic process	14	TB927.6.2100	-1.65076	0.0676001	-2.67261
251	BP	GO:0006518	peptide metabolic process	14	TB927.6.700	1	0.0676001	-2.67261
252	BP	GO:0006518	peptide metabolic process	14	TB927.7.2760	-1.63691	0.0676001	-2.67261
253	BP	GO:0006518	peptide metabolic process	14	TB927.8.5260	-1.60407	0.0676001	-2.67261
254	BP	GO:0006518	peptide metabolic process	14	TB927.8.6180	-1.79494	0.0676001	-2.67261
255	BP	GO:0006518	peptide metabolic process	14	TB927.9.14370	-1.67807	0.0676001	-2.67261
256	BP	GO:0006518	peptide metabolic process	14	TB927.9.15190	-1.7137	0.0676001	-2.67261
257	BP	GO:0006518	peptide metabolic process	14	TB927.9.3920	-1.75702	0.0676001	-2.67261
258	BP	GO:0043604	amide biosynthetic process	14	TB927.10.3280	-1.61824	0.0681839	-2.13809
259	BP	GO:0043604	amide biosynthetic process	14	TB927.10.5610	-1.67356	0.0681839	-2.13809
260	BP	GO:0043604	amide biosynthetic process	14	TB927.11.13060	0.263034	0.0681839	-2.13809
261	BP	GO:0043604	amide biosynthetic process	14	TB927.2.6090	-1.59932	0.0681839	-2.13809
262	BP	GO:0043604	amide biosynthetic process	14	TB927.4.1020	0.0565835	0.0681839	-2.13809
263	BP	GO:0043604	amide biosynthetic process	14	TB927.5.1820	-1.85599	0.0681839	-2.13809
264	BP	GO:0043604	amide biosynthetic process	14	TB927.6.2100	-1.65076	0.0681839	-2.13809
265	BP	GO:0043604	amide biosynthetic process	14	TB927.6.700	1	0.0681839	-2.13809
266	BP	GO:0043604	amide biosynthetic process	14	TB927.7.2760	-1.63691	0.0681839	-2.13809
267	BP	GO:0043604	amide biosynthetic process	14	TB927.8.5260	-1.60407	0.0681839	-2.13809
268	BP	GO:0043604	amide biosynthetic process	14	TB927.8.6180	-1.79494	0.0681839	-2.13809
269	BP	GO:0043604	amide biosynthetic process	14	TB927.9.14370	-1.67807	0.0681839	-2.13809
270	BP	GO:0043604	amide biosynthetic process	14	TB927.9.15190	-1.7137	0.0681839	-2.13809
271	BP	GO:0043604	amide biosynthetic process	14	TB927.9.3920	-1.75702	0.0681839	-2.13809
272	BP	GO:0071840	cellular component organization or biogenesis	30	TB927.1.2260	-1.62761	0.101251	-2.55604
273	BP	GO:0071840	cellular component organization or biogenesis	30	TB927.10.15350	-1.90689	0.101251	-2.55604
274	BP	GO:0071840	cellular component organization or biogenesis	30	TB927.10.15790	-1.68706	0.101251	-2.55604
275	BP	GO:0071840	cellular component organization or biogenesis	30	TB927.10.3280	-1.61824	0.101251	-2.55604
276	BP	GO:0071840	cellular component organization or biogenesis	30	TB927.10.6070	-1.62293	0.101251	-2.55604
277	BP	GO:0071840	cellular component organization or biogenesis	30	TB927.10.6400	0.632268	0.101251	-2.55604
278	BP	GO:0071840	cellular component organization or biogenesis	30	TB927.11.14840	-1.99277	0.101251	-2.55604
279	BP	GO:0071840	cellular component organization or biogenesis	30	TB927.11.16200	-2.53854	0.101251	-2.55604
280	BP	GO:0071840	cellular component organization or biogenesis	30	TB927.11.1790	-1.61824	0.101251	-2.55604
281	BP	GO:0071840	cellular component organization or biogenesis	30	TB927.11.1800	-1.70487	0.101251	-2.55604
282	BP	GO:0071840	cellular component organization or biogenesis	30	TB927.11.1880	-1.59455	0.101251	-2.55604
283	BP	GO:0071840	cellular component organization or biogenesis	30	TB927.2.1810	0.111031	0.101251	-2.55604
284	BP	GO:0071840	cellular component organization or biogenesis	30	TB927.3.3610	0.111031	0.101251	-2.55604
285	BP	GO:0071840	cellular component organization or biogenesis	30	TB927.5.3670	0.0703893	0.101251	-2.55604
286	BP	GO:0071840	cellular component organization or biogenesis	30	TB927.5.4170	-1.72683	0.101251	-2.55604
287	BP	GO:0071840	cellular component organization or biogenesis	30	TB927.5.4180	-1.61824	0.101251	-2.55604
288	BP	GO:0071840	cellular component organization or biogenesis	30	TB927.5.4190	-1.71809	0.101251	-2.55604
289	BP	GO:0071840	cellular component organization or biogenesis	30	TB927.5.4210	-1.65992	0.101251	-2.55604
290	BP	GO:0071840	cellular component organization or biogenesis	30	TB927.5.4220	-1.67807	0.101251	-2.55604
291	BP	GO:0071840	cellular component organization or biogenesis	30	TB927.5.4230	-1.62761	0.101251	-2.55604
292	BP	GO:0071840	cellular component organization or biogenesis	30	TB927.6.670	0.124328	0.101251	-2.55604
293	BP	GO:0071840	cellular component organization or biogenesis	30	TB927.7.2760	-1.63691	0.101251	-2.55604
294	BP	GO:0071840	cellular component organization or biogenesis	30	TB927.8.2100	0.659925	0.101251	-2.55604
295	BP	GO:0071840	cellular component organization or biogenesis	30	TB927.8.6180	-1.79494	0.101251	-2.55604
296	BP	GO:0071840	cellular component organization or biogenesis	30	TB927.8.7840	-1.76129	0.101251	-2.55604
297	BP	GO:0071840	cellular component organization or biogenesis	30	TB927.9.13820	-1.66448	0.101251	-2.55604
298	BP	GO:0071840	cellular component organization or biogenesis	30	TB927.9.14370	-1.67807	0.101251	-2.55604
299	BP	GO:0071840	cellular component organization or biogenesis	30	TB927.9.15090	0.15056	0.101251	-2.55604
300	BP	GO:0071840	cellular component organization or biogenesis	30	TB927.9.3920	-1.75702	0.101251	-2.55604
301	BP	GO:0071840	cellular component organization or biogenesis	30	TB927.9.9660	0.0285692	0.101251	-2.55604
302	BP	GO:0006412	translation	13	TB927.10.3280	-1.61824	0.101251	-2.49615
303	BP	GO:0006412	translation	13	TB927.10.5610	-1.67356	0.101251	-2.49615
304	BP	GO:0006412	translation	13	TB927.11.13060	0.263034	0.101251	-2.49615
305	BP	GO:0006412	translation	13	TB927.2.6090	-1.59932	0.101251	-2.49615
306	BP	GO:0006412	translation	13	TB927.5.1820	-1.85599	0.101251	-2.49615
307	BP	GO:0006412	translation	13	TB927.6.2100	-1.65076	0.101251	-2.49615
308	BP	GO:0006412	translation	13	TB927.6.700	1	0.101251	-2.49615
309	BP	GO:0006412	translation	13	TB927.7.2760	-1.63691	0.101251	-2.49615
310	BP	GO:0006412	translation	13	TB927.8.5260	-1.60407	0.101251	-2.49615
311	BP	GO:0006412	translation	13	TB927.8.6180	-1.79494	0.101251	-2.49615
312	BP	GO:0006412	translation	13	TB927.9.14370	-1.67807	0.101251	-2.49615
313	BP	GO:0006412	translation	13	TB927.9.15190	-1.7137	0.101251	-2.49615
314	BP	GO:0006412	translation	13	TB927.9.3920	-1.75702	0.101251	-2.49615
315	BP	GO:0043043	peptide biosynthetic process	13	TB927.10.3280	-1.61824	0.102525	-2.49615
316	BP	GO:0043043	peptide biosynthetic process	13	TB927.10.5610	-1.67356	0.102525	-2.49615
317	BP	GO:0043043	peptide biosynthetic process	13	TB927.11.13060	0.263034	0.102525	-2.49615
318	BP	GO:0043043	peptide biosynthetic process	13	TB927.2.6090	-1.59932	0.102525	-2.49615
319	BP	GO:0043043	peptide biosynthetic process	13	TB927.5.1820	-1.85599	0.102525	-2.49615
320	BP	GO:0043043	peptide biosynthetic process	13	TB927.6.2100	-1.65076	0.102525	-2.49615
321	BP	GO:0043043	peptide biosynthetic process	13	TB927.6.700	1	0.102525	-2.49615
322	BP	GO:0043043	peptide biosynthetic process	13	TB927.7.2760	-1.63691	0.102525	-2.49615
323	BP	GO:0043043	peptide biosynthetic process	13	TB927.8.5260	-1.60407	0.102525	-2.49615
324	BP	GO:0043043	peptide biosynthetic process	13	TB927.8.6180	-1.79494	0.102525	-2.49615
325	BP	GO:0043043	peptide biosynthetic process	13	TB927.9.14370	-1.67807	0.102525	-2.49615
326	BP	GO:0043043	peptide biosynthetic process	13	TB927.9.15190	-1.7137	0.102525	-2.49615
327	BP	GO:0043043	peptide biosynthetic process	13	TB927.9.3920	-1.75702	0.102525	-2.49615
328	BP	GO:0016043	cellular component organization	26	TB927.1.2260	-1.62761	0.109865	-2.35339
329	BP	GO:0016043	cellular component organization	26	TB927.10.15350	-1.90689	0.109865	-2.35339
330	BP	GO:0016043	cellular component organization	26	TB927.10.15790	-1.68706	0.109865	-2.35339
331	BP	GO:0016043	cellular component organization	26	TB927.10.3280	-1.61824	0.109865	-2.35339
332	BP	GO:0016043	cellular component organization	26	TB927.10.6070	-1.62293	0.109865	-2.35339
333	BP	GO:0016043	cellular component organization	26	TB927.10.6400	0.632268	0.109865	-2.35339
334	BP	GO:0016043	cellular component organization	26	TB927.11.14840	-1.99277	0.109865	-2.35339
335	BP	GO:0016043	cellular component organization	26	TB927.11.16200	-2.53854	0.109865	-2.35339
336	BP	GO:0016043	cellular component organization	26	TB927.11.1790	-1.61824	0.109865	-2.35339
337	BP	GO:0016043	cellular component organization	26	TB927.11.1800	-1.70487	0.109865	-2.35339
338	BP	GO:0016043	cellular component organization	26	TB927.11.1880	-1.59455	0.109865	-2.35339
339	BP	GO:0016043	cellular component organization	26	TB927.2.1810	0.111031	0.109865	-2.35339
340	BP	GO:0016043	cellular component organization	26	TB927.3.3610	0.111031	0.109865	-2.35339
341	BP	GO:0016043	cellular component organization	26	TB927.5.3670	0.0703893	0.109865	-2.35339
342	BP	GO:0016043	cellular component organization	26	TB927.5.4170	-1.72683	0.109865	-2.35339
343	BP	GO:0016043	cellular component organization	26	TB927.5.4180	-1.61824	0.109865	-2.35339
344	BP	GO:0016043	cellular component organization	26	TB927.5.4190	-1.71809	0.109865	-2.35339
345	BP	GO:0016043	cellular component organization	26	TB927.5.4210	-1.65992	0.109865	-2.35339
346	BP	GO:0016043	cellular component organization	26	TB927.5.4220	-1.67807	0.109865	-2.35339
347	BP	GO:0016043	cellular component organization	26	TB927.5.4230	-1.62761	0.109865	-2.35339
348	BP	GO:0016043	cellular component organization	26	TB927.7.2760	-1.63691	0.109865	-2.35339
349	BP	GO:0016043	cellular component organization	26	TB927.8.2100	0.659925	0.109865	-2.35339
350	BP	GO:0016043	cellular component organization	26	TB927.8.7840	-1.76129	0.109865	-2.35339
351	BP	GO:0016043	cellular component organization	26	TB927.9.13820	-1.66448	0.109865	-2.35339
352	BP	GO:0016043	cellular component organization	26	TB927.9.15090	0.15056	0.109865	-2.35339
353	BP	GO:0016043	cellular component organization	26	TB927.9.9660	0.0285692	0.109865	-2.35339
354	BP	GO:0016925	protein sumoylation	2	TB927.2.2460	0.925999	0.138333	1.41421
355	BP	GO:0016925	protein sumoylation	2	TB927.5.3430	0.238787	0.138333	1.41421
356	BP	GO:1901566	organonitrogen compound biosynthetic process	19	TB927.10.3280	-1.61824	0.226511	-0.688247
357	BP	GO:1901566	organonitrogen compound biosynthetic process	19	TB927.10.5610	-1.67356	0.226511	-0.688247
358	BP	GO:1901566	organonitrogen compound biosynthetic process	19	TB927.10.7520	0.0285692	0.226511	-0.688247
359	BP	GO:1901566	organonitrogen compound biosynthetic process	19	TB927.11.13060	0.263034	0.226511	-0.688247
360	BP	GO:1901566	organonitrogen compound biosynthetic process	19	TB927.2.6090	-1.59932	0.226511	-0.688247
361	BP	GO:1901566	organonitrogen compound biosynthetic process	19	TB927.3.2400	0.464668	0.226511	-0.688247
362	BP	GO:1901566	organonitrogen compound biosynthetic process	19	TB927.4.1020	0.0565835	0.226511	-0.688247
363	BP	GO:1901566	organonitrogen compound biosynthetic process	19	TB927.5.1820	-1.85599	0.226511	-0.688247
364	BP	GO:1901566	organonitrogen compound biosynthetic process	19	TB927.6.2100	-1.65076	0.226511	-0.688247
365	BP	GO:1901566	organonitrogen compound biosynthetic process	19	TB927.6.700	1	0.226511	-0.688247
366	BP	GO:1901566	organonitrogen compound biosynthetic process	19	TB927.7.2760	-1.63691	0.226511	-0.688247
367	BP	GO:1901566	organonitrogen compound biosynthetic process	19	TB927.7.6050	0.0143553	0.226511	-0.688247
368	BP	GO:1901566	organonitrogen compound biosynthetic process	19	TB927.7.7530	0.124328	0.226511	-0.688247
369	BP	GO:1901566	organonitrogen compound biosynthetic process	19	TB927.8.5260	-1.60407	0.226511	-0.688247
370	BP	GO:1901566	organonitrogen compound biosynthetic process	19	TB927.8.6180	-1.79494	0.226511	-0.688247
371	BP	GO:1901566	organonitrogen compound biosynthetic process	19	TB927.9.10830	0.189034	0.226511	-0.688247
372	BP	GO:1901566	organonitrogen compound biosynthetic process	19	TB927.9.14370	-1.67807	0.226511	-0.688247
373	BP	GO:1901566	organonitrogen compound biosynthetic process	19	TB927.9.15190	-1.7137	0.226511	-0.688247
374	BP	GO:1901566	organonitrogen compound biosynthetic process	19	TB927.9.3920	-1.75702	0.226511	-0.688247
375	BP	GO:0006244	pyrimidine nucleotide catabolic process	1	TB927.9.10830	0.189034	0.226511	1
376	BP	GO:0046952	ketone body catabolic process	1	TB927.11.2690	-1.74846	0.226511	-1
377	BP	GO:0046901	tetrahydrofolylpolyglutamate biosynthetic process	1	TB927.10.7520	0.0285692	0.226511	1
378	BP	GO:0046900	tetrahydrofolylpolyglutamate metabolic process	1	TB927.10.7520	0.0285692	0.226511	1
379	BP	GO:0006287	base-excision repair, gap-filling	1	TB927.2.1800	0.594549	0.226511	1
380	BP	GO:0045004	DNA replication proofreading	1	TB927.2.1800	0.594549	0.226511	1
381	BP	GO:0006297	nucleotide-excision repair, DNA gap filling	1	TB927.2.1800	0.594549	0.226511	1
382	BP	GO:1901255	nucleotide-excision repair involved in interstrand cross-link repair	1	TB927.5.3670	0.0703893	0.226511	1
383	BP	GO:0070143	mitochondrial alanyl-tRNA aminoacylation	1	TB927.6.700	1	0.226511	1
384	BP	GO:0043099	pyrimidine deoxyribonucleoside salvage	1	TB927.9.10830	0.189034	0.226511	1
385	BP	GO:0035340	inosine transport	1	TB927.9.7470	-1.61353	0.226511	-1
386	BP	GO:1901569	fatty acid derivative catabolic process	1	TB927.11.2690	-1.74846	0.226511	-1
387	BP	GO:0032238	adenosine transport	1	TB927.9.7470	-1.61353	0.226511	-1
388	BP	GO:0019646	aerobic electron transport chain	1	TB927.8.5120	-2.68706	0.226511	-1
389	BP	GO:0016584	nucleosome positioning	1	TB927.2.1810	0.111031	0.226511	1
390	BP	GO:0009582	detection of abiotic stimulus	1	TB927.6.1520	-1.58976	0.226511	-1
391	BP	GO:0006123	mitochondrial electron transport, cytochrome c to oxygen	1	TB927.8.5120	-2.68706	0.226511	-1
392	BP	GO:0090646	mitochondrial tRNA processing	1	TB927.6.4420	0.367371	0.226511	1
393	BP	GO:0043575	detection of osmotic stimulus	1	TB927.6.1520	-1.58976	0.226511	-1
394	BP	GO:0044743	protein transmembrane import into intracellular organelle	3	TB927.10.6400	0.632268	0.276353	1.73205
395	BP	GO:0044743	protein transmembrane import into intracellular organelle	3	TB927.3.3610	0.111031	0.276353	1.73205
396	BP	GO:0044743	protein transmembrane import into intracellular organelle	3	TB927.9.9660	0.0285692	0.276353	1.73205
397	BP	GO:0044249	cellular biosynthetic process	25	TB11.V5.0288	-1.70487	0.313955	NA
398	BP	GO:0044249	cellular biosynthetic process	25	TB11.V5.1015	-1.852	0.313955	NA
399	BP	GO:0044249	cellular biosynthetic process	25	TB927.10.15350	-1.90689	0.313955	NA
400	BP	GO:0044249	cellular biosynthetic process	25	TB927.10.3280	-1.61824	0.313955	NA
401	BP	GO:0044249	cellular biosynthetic process	25	TB927.10.5610	-1.67356	0.313955	NA
402	BP	GO:0044249	cellular biosynthetic process	25	TB927.10.7520	0.0285692	0.313955	NA
403	BP	GO:0044249	cellular biosynthetic process	25	TB927.10.830	-1.66903	0.313955	NA
404	BP	GO:0044249	cellular biosynthetic process	25	TB927.11.13060	0.263034	0.313955	NA
405	BP	GO:0044249	cellular biosynthetic process	25	TB927.11.150	NA	0.313955	NA
406	BP	GO:0044249	cellular biosynthetic process	25	TB927.2.1800	0.594549	0.313955	NA
407	BP	GO:0044249	cellular biosynthetic process	25	TB927.2.6090	-1.59932	0.313955	NA
408	BP	GO:0044249	cellular biosynthetic process	25	TB927.3.2400	0.464668	0.313955	NA
409	BP	GO:0044249	cellular biosynthetic process	25	TB927.4.1020	0.0565835	0.313955	NA
410	BP	GO:0044249	cellular biosynthetic process	25	TB927.5.1820	-1.85599	0.313955	NA
411	BP	GO:0044249	cellular biosynthetic process	25	TB927.6.2100	-1.65076	0.313955	NA
412	BP	GO:0044249	cellular biosynthetic process	25	TB927.6.700	1	0.313955	NA
413	BP	GO:0044249	cellular biosynthetic process	25	TB927.7.2760	-1.63691	0.313955	NA
414	BP	GO:0044249	cellular biosynthetic process	25	TB927.7.6050	0.0143553	0.313955	NA
415	BP	GO:0044249	cellular biosynthetic process	25	TB927.7.7530	0.124328	0.313955	NA
416	BP	GO:0044249	cellular biosynthetic process	25	TB927.8.5260	-1.60407	0.313955	NA
417	BP	GO:0044249	cellular biosynthetic process	25	TB927.8.6180	-1.79494	0.313955	NA
418	BP	GO:0044249	cellular biosynthetic process	25	TB927.9.10830	0.189034	0.313955	NA
419	BP	GO:0044249	cellular biosynthetic process	25	TB927.9.14370	-1.67807	0.313955	NA
420	BP	GO:0044249	cellular biosynthetic process	25	TB927.9.15190	-1.7137	0.313955	NA
421	BP	GO:0044249	cellular biosynthetic process	25	TB927.9.3920	-1.75702	0.313955	NA
422	BP	GO:0065002	intracellular protein transmembrane transport	3	TB927.10.6400	0.632268	0.319748	1.73205
423	BP	GO:0065002	intracellular protein transmembrane transport	3	TB927.3.3610	0.111031	0.319748	1.73205
424	BP	GO:0065002	intracellular protein transmembrane transport	3	TB927.9.9660	0.0285692	0.319748	1.73205
425	BP	GO:0034641	cellular nitrogen compound metabolic process	36	TB11.V5.0288	-1.70487	0.319748	NA
426	BP	GO:0034641	cellular nitrogen compound metabolic process	36	TB11.V5.0661	-1.73985	0.319748	NA
427	BP	GO:0034641	cellular nitrogen compound metabolic process	36	TB11.V5.1015	-1.852	0.319748	NA
428	BP	GO:0034641	cellular nitrogen compound metabolic process	36	TB927.1.3050	0.238787	0.319748	NA
429	BP	GO:0034641	cellular nitrogen compound metabolic process	36	TB927.10.15350	-1.90689	0.319748	NA
430	BP	GO:0034641	cellular nitrogen compound metabolic process	36	TB927.10.3280	-1.61824	0.319748	NA
431	BP	GO:0034641	cellular nitrogen compound metabolic process	36	TB927.10.5610	-1.67356	0.319748	NA
432	BP	GO:0034641	cellular nitrogen compound metabolic process	36	TB927.10.7520	0.0285692	0.319748	NA
433	BP	GO:0034641	cellular nitrogen compound metabolic process	36	TB927.10.830	-1.66903	0.319748	NA
434	BP	GO:0034641	cellular nitrogen compound metabolic process	36	TB927.11.12100	0.344828	0.319748	NA
435	BP	GO:0034641	cellular nitrogen compound metabolic process	36	TB927.11.13060	0.263034	0.319748	NA
436	BP	GO:0034641	cellular nitrogen compound metabolic process	36	TB927.11.1450	-1.70044	0.319748	NA
437	BP	GO:0034641	cellular nitrogen compound metabolic process	36	TB927.11.150	NA	0.319748	NA
438	BP	GO:0034641	cellular nitrogen compound metabolic process	36	TB927.11.2500	-1.71809	0.319748	NA
439	BP	GO:0034641	cellular nitrogen compound metabolic process	36	TB927.2.1800	0.594549	0.319748	NA
440	BP	GO:0034641	cellular nitrogen compound metabolic process	36	TB927.2.6090	-1.59932	0.319748	NA
441	BP	GO:0034641	cellular nitrogen compound metabolic process	36	TB927.4.1020	0.0565835	0.319748	NA
442	BP	GO:0034641	cellular nitrogen compound metabolic process	36	TB927.5.1820	-1.85599	0.319748	NA
443	BP	GO:0034641	cellular nitrogen compound metabolic process	36	TB927.5.2060	0.0426443	0.319748	NA
444	BP	GO:0034641	cellular nitrogen compound metabolic process	36	TB927.5.3670	0.0703893	0.319748	NA
445	BP	GO:0034641	cellular nitrogen compound metabolic process	36	TB927.6.2100	-1.65076	0.319748	NA
446	BP	GO:0034641	cellular nitrogen compound metabolic process	36	TB927.6.4420	0.367371	0.319748	NA
447	BP	GO:0034641	cellular nitrogen compound metabolic process	36	TB927.6.670	0.124328	0.319748	NA
448	BP	GO:0034641	cellular nitrogen compound metabolic process	36	TB927.6.700	1	0.319748	NA
449	BP	GO:0034641	cellular nitrogen compound metabolic process	36	TB927.7.2760	-1.63691	0.319748	NA
450	BP	GO:0034641	cellular nitrogen compound metabolic process	36	TB927.7.3950	0.400538	0.319748	NA
451	BP	GO:0034641	cellular nitrogen compound metabolic process	36	TB927.7.6050	0.0143553	0.319748	NA
452	BP	GO:0034641	cellular nitrogen compound metabolic process	36	TB927.7.7380	0.0426443	0.319748	NA
453	BP	GO:0034641	cellular nitrogen compound metabolic process	36	TB927.7.7530	0.124328	0.319748	NA
454	BP	GO:0034641	cellular nitrogen compound metabolic process	36	TB927.8.5260	-1.60407	0.319748	NA
455	BP	GO:0034641	cellular nitrogen compound metabolic process	36	TB927.8.6180	-1.79494	0.319748	NA
456	BP	GO:0034641	cellular nitrogen compound metabolic process	36	TB927.9.10830	0.189034	0.319748	NA
457	BP	GO:0034641	cellular nitrogen compound metabolic process	36	TB927.9.14370	-1.67807	0.319748	NA
458	BP	GO:0034641	cellular nitrogen compound metabolic process	36	TB927.9.15190	-1.7137	0.319748	NA
459	BP	GO:0034641	cellular nitrogen compound metabolic process	36	TB927.9.2800	-1.66903	0.319748	NA
460	BP	GO:0034641	cellular nitrogen compound metabolic process	36	TB927.9.3920	-1.75702	0.319748	NA
461	BP	GO:0009628	response to abiotic stimulus	4	TB927.11.16200	-2.53854	0.319748	-1
462	BP	GO:0009628	response to abiotic stimulus	4	TB927.2.5980	0.650765	0.319748	-1
463	BP	GO:0009628	response to abiotic stimulus	4	TB927.6.1520	-1.58976	0.319748	-1
464	BP	GO:0009628	response to abiotic stimulus	4	TB927.7.5930	-1.60881	0.319748	-1
465	BP	GO:0071806	protein transmembrane transport	3	TB927.10.6400	0.632268	0.319748	1.73205
466	BP	GO:0071806	protein transmembrane transport	3	TB927.3.3610	0.111031	0.319748	1.73205
467	BP	GO:0071806	protein transmembrane transport	3	TB927.9.9660	0.0285692	0.319748	1.73205
468	BP	GO:1901576	organic substance biosynthetic process	25	TB11.V5.0288	-1.70487	0.319748	NA
469	BP	GO:1901576	organic substance biosynthetic process	25	TB11.V5.1015	-1.852	0.319748	NA
470	BP	GO:1901576	organic substance biosynthetic process	25	TB927.10.15350	-1.90689	0.319748	NA
471	BP	GO:1901576	organic substance biosynthetic process	25	TB927.10.3280	-1.61824	0.319748	NA
472	BP	GO:1901576	organic substance biosynthetic process	25	TB927.10.5610	-1.67356	0.319748	NA
473	BP	GO:1901576	organic substance biosynthetic process	25	TB927.10.7520	0.0285692	0.319748	NA
474	BP	GO:1901576	organic substance biosynthetic process	25	TB927.10.830	-1.66903	0.319748	NA
475	BP	GO:1901576	organic substance biosynthetic process	25	TB927.11.13060	0.263034	0.319748	NA
476	BP	GO:1901576	organic substance biosynthetic process	25	TB927.11.150	NA	0.319748	NA
477	BP	GO:1901576	organic substance biosynthetic process	25	TB927.2.1800	0.594549	0.319748	NA
478	BP	GO:1901576	organic substance biosynthetic process	25	TB927.2.6090	-1.59932	0.319748	NA
479	BP	GO:1901576	organic substance biosynthetic process	25	TB927.3.2400	0.464668	0.319748	NA
480	BP	GO:1901576	organic substance biosynthetic process	25	TB927.4.1020	0.0565835	0.319748	NA
481	BP	GO:1901576	organic substance biosynthetic process	25	TB927.5.1820	-1.85599	0.319748	NA
482	BP	GO:1901576	organic substance biosynthetic process	25	TB927.6.2100	-1.65076	0.319748	NA
483	BP	GO:1901576	organic substance biosynthetic process	25	TB927.6.700	1	0.319748	NA
484	BP	GO:1901576	organic substance biosynthetic process	25	TB927.7.2760	-1.63691	0.319748	NA
485	BP	GO:1901576	organic substance biosynthetic process	25	TB927.7.6050	0.0143553	0.319748	NA
486	BP	GO:1901576	organic substance biosynthetic process	25	TB927.7.7530	0.124328	0.319748	NA
487	BP	GO:1901576	organic substance biosynthetic process	25	TB927.8.5260	-1.60407	0.319748	NA
488	BP	GO:1901576	organic substance biosynthetic process	25	TB927.8.6180	-1.79494	0.319748	NA
489	BP	GO:1901576	organic substance biosynthetic process	25	TB927.9.10830	0.189034	0.319748	NA
490	BP	GO:1901576	organic substance biosynthetic process	25	TB927.9.14370	-1.67807	0.319748	NA
491	BP	GO:1901576	organic substance biosynthetic process	25	TB927.9.15190	-1.7137	0.319748	NA
492	BP	GO:1901576	organic substance biosynthetic process	25	TB927.9.3920	-1.75702	0.319748	NA
493	BP	GO:0072529	pyrimidine-containing compound catabolic process	1	TB927.9.10830	0.189034	0.319748	1
494	BP	GO:0000132	establishment of mitotic spindle orientation	1	TB927.8.7840	-1.76129	0.319748	-1
495	BP	GO:0043097	pyrimidine nucleoside salvage	1	TB927.9.10830	0.189034	0.319748	1
496	BP	GO:0051294	establishment of spindle orientation	1	TB927.8.7840	-1.76129	0.319748	-1
497	BP	GO:0044409	entry into host	1	TB927.1.2260	-1.62761	0.319748	-1
498	BP	GO:0040001	establishment of mitotic spindle localization	1	TB927.8.7840	-1.76129	0.319748	-1
499	BP	GO:0006971	hypotonic response	1	TB927.6.1520	-1.58976	0.319748	-1
500	BP	GO:0006554	lysine catabolic process	1	TB927.11.1450	-1.70044	0.319748	-1
501	BP	GO:0006553	lysine metabolic process	1	TB927.11.1450	-1.70044	0.319748	-1
502	BP	GO:0006419	alanyl-tRNA aminoacylation	1	TB927.6.700	1	0.319748	1
503	BP	GO:0052126	movement in host environment	1	TB927.1.2260	-1.62761	0.319748	-1
504	BP	GO:1990116	ribosome-associated ubiquitin-dependent protein catabolic process	1	TB927.11.13060	0.263034	0.319748	1
505	BP	GO:0009058	biosynthetic process	25	TB11.V5.0288	-1.70487	0.323948	NA
506	BP	GO:0009058	biosynthetic process	25	TB11.V5.1015	-1.852	0.323948	NA
507	BP	GO:0009058	biosynthetic process	25	TB927.10.15350	-1.90689	0.323948	NA
508	BP	GO:0009058	biosynthetic process	25	TB927.10.3280	-1.61824	0.323948	NA
509	BP	GO:0009058	biosynthetic process	25	TB927.10.5610	-1.67356	0.323948	NA
510	BP	GO:0009058	biosynthetic process	25	TB927.10.7520	0.0285692	0.323948	NA
511	BP	GO:0009058	biosynthetic process	25	TB927.10.830	-1.66903	0.323948	NA
512	BP	GO:0009058	biosynthetic process	25	TB927.11.13060	0.263034	0.323948	NA
513	BP	GO:0009058	biosynthetic process	25	TB927.11.150	NA	0.323948	NA
514	BP	GO:0009058	biosynthetic process	25	TB927.2.1800	0.594549	0.323948	NA
515	BP	GO:0009058	biosynthetic process	25	TB927.2.6090	-1.59932	0.323948	NA
516	BP	GO:0009058	biosynthetic process	25	TB927.3.2400	0.464668	0.323948	NA
517	BP	GO:0009058	biosynthetic process	25	TB927.4.1020	0.0565835	0.323948	NA
518	BP	GO:0009058	biosynthetic process	25	TB927.5.1820	-1.85599	0.323948	NA
519	BP	GO:0009058	biosynthetic process	25	TB927.6.2100	-1.65076	0.323948	NA
520	BP	GO:0009058	biosynthetic process	25	TB927.6.700	1	0.323948	NA
521	BP	GO:0009058	biosynthetic process	25	TB927.7.2760	-1.63691	0.323948	NA
522	BP	GO:0009058	biosynthetic process	25	TB927.7.6050	0.0143553	0.323948	NA
523	BP	GO:0009058	biosynthetic process	25	TB927.7.7530	0.124328	0.323948	NA
524	BP	GO:0009058	biosynthetic process	25	TB927.8.5260	-1.60407	0.323948	NA
525	BP	GO:0009058	biosynthetic process	25	TB927.8.6180	-1.79494	0.323948	NA
526	BP	GO:0009058	biosynthetic process	25	TB927.9.10830	0.189034	0.323948	NA
527	BP	GO:0009058	biosynthetic process	25	TB927.9.14370	-1.67807	0.323948	NA
528	BP	GO:0009058	biosynthetic process	25	TB927.9.15190	-1.7137	0.323948	NA
529	BP	GO:0009058	biosynthetic process	25	TB927.9.3920	-1.75702	0.323948	NA
530	BP	GO:0045727	positive regulation of translation	2	TB927.10.5610	-1.67356	0.323948	-1.41421
531	BP	GO:0045727	positive regulation of translation	2	TB927.10.6070	-1.62293	0.323948	-1.41421
532	BP	GO:0034250	positive regulation of cellular amide metabolic process	2	TB927.10.5610	-1.67356	0.323948	-1.41421
533	BP	GO:0034250	positive regulation of cellular amide metabolic process	2	TB927.10.6070	-1.62293	0.323948	-1.41421
534	BP	GO:0009266	response to temperature stimulus	3	TB927.11.16200	-2.53854	0.323948	-0.57735
535	BP	GO:0009266	response to temperature stimulus	3	TB927.2.5980	0.650765	0.323948	-0.57735
536	BP	GO:0009266	response to temperature stimulus	3	TB927.7.5930	-1.60881	0.323948	-0.57735
537	CC	GO:0000785	chromatin	11	TB927.10.15350	-1.90689	1.25372e-05	-2.7136
538	CC	GO:0000785	chromatin	11	TB927.11.1790	-1.61824	1.25372e-05	-2.7136
539	CC	GO:0000785	chromatin	11	TB927.11.1800	-1.70487	1.25372e-05	-2.7136
540	CC	GO:0000785	chromatin	11	TB927.11.1880	-1.59455	1.25372e-05	-2.7136
541	CC	GO:0000785	chromatin	11	TB927.2.1810	0.111031	1.25372e-05	-2.7136
542	CC	GO:0000785	chromatin	11	TB927.5.4170	-1.72683	1.25372e-05	-2.7136
543	CC	GO:0000785	chromatin	11	TB927.5.4180	-1.61824	1.25372e-05	-2.7136
544	CC	GO:0000785	chromatin	11	TB927.5.4190	-1.71809	1.25372e-05	-2.7136
545	CC	GO:0000785	chromatin	11	TB927.5.4210	-1.65992	1.25372e-05	-2.7136
546	CC	GO:0000785	chromatin	11	TB927.5.4220	-1.67807	1.25372e-05	-2.7136
547	CC	GO:0000785	chromatin	11	TB927.5.4230	-1.62761	1.25372e-05	-2.7136
548	CC	GO:0000786	nucleosome	9	TB927.10.15350	-1.90689	2.67935e-05	-3
549	CC	GO:0000786	nucleosome	9	TB927.11.1790	-1.61824	2.67935e-05	-3
550	CC	GO:0000786	nucleosome	9	TB927.11.1880	-1.59455	2.67935e-05	-3
551	CC	GO:0000786	nucleosome	9	TB927.5.4170	-1.72683	2.67935e-05	-3
552	CC	GO:0000786	nucleosome	9	TB927.5.4180	-1.61824	2.67935e-05	-3
553	CC	GO:0000786	nucleosome	9	TB927.5.4190	-1.71809	2.67935e-05	-3
554	CC	GO:0000786	nucleosome	9	TB927.5.4210	-1.65992	2.67935e-05	-3
555	CC	GO:0000786	nucleosome	9	TB927.5.4220	-1.67807	2.67935e-05	-3
556	CC	GO:0000786	nucleosome	9	TB927.5.4230	-1.62761	2.67935e-05	-3
557	CC	GO:0044815	DNA packaging complex	9	TB927.10.15350	-1.90689	4.71932e-05	-3
558	CC	GO:0044815	DNA packaging complex	9	TB927.11.1790	-1.61824	4.71932e-05	-3
559	CC	GO:0044815	DNA packaging complex	9	TB927.11.1880	-1.59455	4.71932e-05	-3
560	CC	GO:0044815	DNA packaging complex	9	TB927.5.4170	-1.72683	4.71932e-05	-3
561	CC	GO:0044815	DNA packaging complex	9	TB927.5.4180	-1.61824	4.71932e-05	-3
562	CC	GO:0044815	DNA packaging complex	9	TB927.5.4190	-1.71809	4.71932e-05	-3
563	CC	GO:0044815	DNA packaging complex	9	TB927.5.4210	-1.65992	4.71932e-05	-3
564	CC	GO:0044815	DNA packaging complex	9	TB927.5.4220	-1.67807	4.71932e-05	-3
565	CC	GO:0044815	DNA packaging complex	9	TB927.5.4230	-1.62761	4.71932e-05	-3
566	CC	GO:0032993	protein-DNA complex	10	TB927.10.15350	-1.90689	0.000145382	-2.52982
567	CC	GO:0032993	protein-DNA complex	10	TB927.11.1790	-1.61824	0.000145382	-2.52982
568	CC	GO:0032993	protein-DNA complex	10	TB927.11.1880	-1.59455	0.000145382	-2.52982
569	CC	GO:0032993	protein-DNA complex	10	TB927.2.1800	0.594549	0.000145382	-2.52982
570	CC	GO:0032993	protein-DNA complex	10	TB927.5.4170	-1.72683	0.000145382	-2.52982
571	CC	GO:0032993	protein-DNA complex	10	TB927.5.4180	-1.61824	0.000145382	-2.52982
572	CC	GO:0032993	protein-DNA complex	10	TB927.5.4190	-1.71809	0.000145382	-2.52982
573	CC	GO:0032993	protein-DNA complex	10	TB927.5.4210	-1.65992	0.000145382	-2.52982
574	CC	GO:0032993	protein-DNA complex	10	TB927.5.4220	-1.67807	0.000145382	-2.52982
575	CC	GO:0032993	protein-DNA complex	10	TB927.5.4230	-1.62761	0.000145382	-2.52982
576	CC	GO:0035328	transcriptionally silent chromatin	3	TB927.11.1790	-1.61824	0.00210232	-1.73205
577	CC	GO:0035328	transcriptionally silent chromatin	3	TB927.11.1800	-1.70487	0.00210232	-1.73205
578	CC	GO:0035328	transcriptionally silent chromatin	3	TB927.11.1880	-1.59455	0.00210232	-1.73205
579	CC	GO:0005694	chromosome	12	TB927.10.15350	-1.90689	0.0116796	-2.3094
580	CC	GO:0005694	chromosome	12	TB927.11.1790	-1.61824	0.0116796	-2.3094
581	CC	GO:0005694	chromosome	12	TB927.11.1800	-1.70487	0.0116796	-2.3094
582	CC	GO:0005694	chromosome	12	TB927.11.1880	-1.59455	0.0116796	-2.3094
583	CC	GO:0005694	chromosome	12	TB927.2.1800	0.594549	0.0116796	-2.3094
584	CC	GO:0005694	chromosome	12	TB927.2.1810	0.111031	0.0116796	-2.3094
585	CC	GO:0005694	chromosome	12	TB927.5.4170	-1.72683	0.0116796	-2.3094
586	CC	GO:0005694	chromosome	12	TB927.5.4180	-1.61824	0.0116796	-2.3094
587	CC	GO:0005694	chromosome	12	TB927.5.4190	-1.71809	0.0116796	-2.3094
588	CC	GO:0005694	chromosome	12	TB927.5.4210	-1.65992	0.0116796	-2.3094
589	CC	GO:0005694	chromosome	12	TB927.5.4220	-1.67807	0.0116796	-2.3094
590	CC	GO:0005694	chromosome	12	TB927.5.4230	-1.62761	0.0116796	-2.3094
591	CC	GO:0022626	cytosolic ribosome	9	TB927.10.3280	-1.61824	0.0265763	-3
592	CC	GO:0022626	cytosolic ribosome	9	TB927.10.5610	-1.67356	0.0265763	-3
593	CC	GO:0022626	cytosolic ribosome	9	TB927.2.6090	-1.59932	0.0265763	-3
594	CC	GO:0022626	cytosolic ribosome	9	TB927.5.1820	-1.85599	0.0265763	-3
595	CC	GO:0022626	cytosolic ribosome	9	TB927.6.2100	-1.65076	0.0265763	-3
596	CC	GO:0022626	cytosolic ribosome	9	TB927.8.5260	-1.60407	0.0265763	-3
597	CC	GO:0022626	cytosolic ribosome	9	TB927.8.6180	-1.79494	0.0265763	-3
598	CC	GO:0022626	cytosolic ribosome	9	TB927.9.14370	-1.67807	0.0265763	-3
599	CC	GO:0022626	cytosolic ribosome	9	TB927.9.3920	-1.75702	0.0265763	-3
600	CC	GO:0020039	pellicle	6	TB927.1.2260	-1.62761	0.0311469	-2.44949
601	CC	GO:0020039	pellicle	6	TB927.11.2410	-1.96717	0.0311469	-2.44949
602	CC	GO:0020039	pellicle	6	TB927.11.5720	-1.69599	0.0311469	-2.44949
603	CC	GO:0020039	pellicle	6	TB927.4.3950	-1.73985	0.0311469	-2.44949
604	CC	GO:0020039	pellicle	6	TB927.6.1520	-1.58976	0.0311469	-2.44949
605	CC	GO:0020039	pellicle	6	TB927.7.5930	-1.60881	0.0311469	-2.44949
606	CC	GO:0031510	SUMO activating enzyme complex	2	TB927.2.2460	0.925999	0.039914	1.41421
607	CC	GO:0031510	SUMO activating enzyme complex	2	TB927.5.3430	0.238787	0.039914	1.41421
608	CC	GO:0044428	obsolete nuclear part	41	TB11.V5.0964	-1.62761	0.0713196	-4.84139
609	CC	GO:0044428	obsolete nuclear part	41	TB927.1.1860	-2.04264	0.0713196	-4.84139
610	CC	GO:0044428	obsolete nuclear part	41	TB927.1.2310	-1.61824	0.0713196	-4.84139
611	CC	GO:0044428	obsolete nuclear part	41	TB927.10.11140	0.0285692	0.0713196	-4.84139
612	CC	GO:0044428	obsolete nuclear part	41	TB927.10.15340	-1.99277	0.0713196	-4.84139
613	CC	GO:0044428	obsolete nuclear part	41	TB927.10.2360	-1.8953	0.0713196	-4.84139
614	CC	GO:0044428	obsolete nuclear part	41	TB927.10.3280	-1.61824	0.0713196	-4.84139
615	CC	GO:0044428	obsolete nuclear part	41	TB927.10.3420	-1.87578	0.0713196	-4.84139
616	CC	GO:0044428	obsolete nuclear part	41	TB927.10.3910	0	0.0713196	-4.84139
617	CC	GO:0044428	obsolete nuclear part	41	TB927.10.5610	-1.67356	0.0713196	-4.84139
618	CC	GO:0044428	obsolete nuclear part	41	TB927.10.6070	-1.62293	0.0713196	-4.84139
619	CC	GO:0044428	obsolete nuclear part	41	TB927.10.9340	-1.68257	0.0713196	-4.84139
620	CC	GO:0044428	obsolete nuclear part	41	TB927.10.9630	-1.90689	0.0713196	-4.84139
621	CC	GO:0044428	obsolete nuclear part	41	TB927.11.1790	-1.61824	0.0713196	-4.84139
622	CC	GO:0044428	obsolete nuclear part	41	TB927.11.1800	-1.70487	0.0713196	-4.84139
623	CC	GO:0044428	obsolete nuclear part	41	TB927.11.1880	-1.59455	0.0713196	-4.84139
624	CC	GO:0044428	obsolete nuclear part	41	TB927.11.2410	-1.96717	0.0713196	-4.84139
625	CC	GO:0044428	obsolete nuclear part	41	TB927.11.4750	-1.60407	0.0713196	-4.84139
626	CC	GO:0044428	obsolete nuclear part	41	TB927.11.5720	-1.69599	0.0713196	-4.84139
627	CC	GO:0044428	obsolete nuclear part	41	TB927.11.8340	-1.79494	0.0713196	-4.84139
628	CC	GO:0044428	obsolete nuclear part	41	TB927.2.6090	-1.59932	0.0713196	-4.84139
629	CC	GO:0044428	obsolete nuclear part	41	TB927.4.170	-2.25701	0.0713196	-4.84139
630	CC	GO:0044428	obsolete nuclear part	41	TB927.5.1820	-1.85599	0.0713196	-4.84139
631	CC	GO:0044428	obsolete nuclear part	41	TB927.5.4170	-1.72683	0.0713196	-4.84139
632	CC	GO:0044428	obsolete nuclear part	41	TB927.5.4180	-1.61824	0.0713196	-4.84139
633	CC	GO:0044428	obsolete nuclear part	41	TB927.5.4190	-1.71809	0.0713196	-4.84139
634	CC	GO:0044428	obsolete nuclear part	41	TB927.5.4210	-1.65992	0.0713196	-4.84139
635	CC	GO:0044428	obsolete nuclear part	41	TB927.5.4220	-1.67807	0.0713196	-4.84139
636	CC	GO:0044428	obsolete nuclear part	41	TB927.5.4230	-1.62761	0.0713196	-4.84139
637	CC	GO:0044428	obsolete nuclear part	41	TB927.6.1520	-1.58976	0.0713196	-4.84139
638	CC	GO:0044428	obsolete nuclear part	41	TB927.6.4420	0.367371	0.0713196	-4.84139
639	CC	GO:0044428	obsolete nuclear part	41	TB927.7.7380	0.0426443	0.0713196	-4.84139
640	CC	GO:0044428	obsolete nuclear part	41	TB927.8.5120	-2.68706	0.0713196	-4.84139
641	CC	GO:0044428	obsolete nuclear part	41	TB927.8.5260	-1.60407	0.0713196	-4.84139
642	CC	GO:0044428	obsolete nuclear part	41	TB927.8.550	-1.9486	0.0713196	-4.84139
643	CC	GO:0044428	obsolete nuclear part	41	TB927.8.6180	-1.79494	0.0713196	-4.84139
644	CC	GO:0044428	obsolete nuclear part	41	TB927.8.7290	0.992768	0.0713196	-4.84139
645	CC	GO:0044428	obsolete nuclear part	41	TB927.9.10830	0.189034	0.0713196	-4.84139
646	CC	GO:0044428	obsolete nuclear part	41	TB927.9.14370	-1.67807	0.0713196	-4.84139
647	CC	GO:0044428	obsolete nuclear part	41	TB927.9.2210	-1.70044	0.0713196	-4.84139
648	CC	GO:0044428	obsolete nuclear part	41	TB927.9.6570	-1.97085	0.0713196	-4.84139
649	CC	GO:0031224	intrinsic component of membrane	41	TB08.27P2.110	0.189034	0.076857	NA
650	CC	GO:0031224	intrinsic component of membrane	41	TB927.1.2310	-1.61824	0.076857	NA
651	CC	GO:0031224	intrinsic component of membrane	41	TB927.1.4890	-1.76553	0.076857	NA
652	CC	GO:0031224	intrinsic component of membrane	41	TB927.10.10210	1.02857	0.076857	NA
653	CC	GO:0031224	intrinsic component of membrane	41	TB927.10.10240	2.63227	0.076857	NA
654	CC	GO:0031224	intrinsic component of membrane	41	TB927.10.2360	-1.8953	0.076857	NA
655	CC	GO:0031224	intrinsic component of membrane	41	TB927.10.3420	-1.87578	0.076857	NA
656	CC	GO:0031224	intrinsic component of membrane	41	TB927.10.3910	0	0.076857	NA
657	CC	GO:0031224	intrinsic component of membrane	41	TB927.10.530	-1.66448	0.076857	NA
658	CC	GO:0031224	intrinsic component of membrane	41	TB927.10.7400	0.411426	0.076857	NA
659	CC	GO:0031224	intrinsic component of membrane	41	TB927.10.9630	-1.90689	0.076857	NA
660	CC	GO:0031224	intrinsic component of membrane	41	TB927.11.150	NA	0.076857	NA
661	CC	GO:0031224	intrinsic component of membrane	41	TB927.11.15330	0.111031	0.076857	NA
662	CC	GO:0031224	intrinsic component of membrane	41	TB927.11.5720	-1.69599	0.076857	NA
663	CC	GO:0031224	intrinsic component of membrane	41	TB927.11.7000	-1.58976	0.076857	NA
664	CC	GO:0031224	intrinsic component of membrane	41	TB927.2.1700	0.238787	0.076857	NA
665	CC	GO:0031224	intrinsic component of membrane	41	TB927.2.3460	-1.69599	0.076857	NA
666	CC	GO:0031224	intrinsic component of membrane	41	TB927.3.2400	0.464668	0.076857	NA
667	CC	GO:0031224	intrinsic component of membrane	41	TB927.3.4230	0.0565835	0.076857	NA
668	CC	GO:0031224	intrinsic component of membrane	41	TB927.4.170	-2.25701	0.076857	NA
669	CC	GO:0031224	intrinsic component of membrane	41	TB927.4.3520	-1.66448	0.076857	NA
670	CC	GO:0031224	intrinsic component of membrane	41	TB927.5.2560	-1.76553	0.076857	NA
671	CC	GO:0031224	intrinsic component of membrane	41	TB927.5.4000	0.0143553	0.076857	NA
672	CC	GO:0031224	intrinsic component of membrane	41	TB927.6.1520	-1.58976	0.076857	NA
673	CC	GO:0031224	intrinsic component of membrane	41	TB927.6.4320	0.0143553	0.076857	NA
674	CC	GO:0031224	intrinsic component of membrane	41	TB927.6.4570	-1.73552	0.076857	NA
675	CC	GO:0031224	intrinsic component of membrane	41	TB927.7.5860	-1.80323	0.076857	NA
676	CC	GO:0031224	intrinsic component of membrane	41	TB927.7.5930	-1.60881	0.076857	NA
677	CC	GO:0031224	intrinsic component of membrane	41	TB927.7.6050	0.0143553	0.076857	NA
678	CC	GO:0031224	intrinsic component of membrane	41	TB927.7.7340	0.238787	0.076857	NA
679	CC	GO:0031224	intrinsic component of membrane	41	TB927.7.7530	0.124328	0.076857	NA
680	CC	GO:0031224	intrinsic component of membrane	41	TB927.8.2100	0.659925	0.076857	NA
681	CC	GO:0031224	intrinsic component of membrane	41	TB927.8.7270	0.275007	0.076857	NA
682	CC	GO:0031224	intrinsic component of membrane	41	TB927.9.10650	-1.60881	0.076857	NA
683	CC	GO:0031224	intrinsic component of membrane	41	TB927.9.14230	0.15056	0.076857	NA
684	CC	GO:0031224	intrinsic component of membrane	41	TB927.9.15090	0.15056	0.076857	NA
685	CC	GO:0031224	intrinsic component of membrane	41	TB927.9.15320	-1.59455	0.076857	NA
686	CC	GO:0031224	intrinsic component of membrane	41	TB927.9.2210	-1.70044	0.076857	NA
687	CC	GO:0031224	intrinsic component of membrane	41	TB927.9.6570	-1.97085	0.076857	NA
688	CC	GO:0031224	intrinsic component of membrane	41	TB927.9.7470	-1.61353	0.076857	NA
689	CC	GO:0031224	intrinsic component of membrane	41	TB927.9.9660	0.0285692	0.076857	NA
690	CC	GO:0022625	cytosolic large ribosomal subunit	6	TB927.10.3280	-1.61824	0.076857	-2.44949
691	CC	GO:0022625	cytosolic large ribosomal subunit	6	TB927.2.6090	-1.59932	0.076857	-2.44949
692	CC	GO:0022625	cytosolic large ribosomal subunit	6	TB927.5.1820	-1.85599	0.076857	-2.44949
693	CC	GO:0022625	cytosolic large ribosomal subunit	6	TB927.8.5260	-1.60407	0.076857	-2.44949
694	CC	GO:0022625	cytosolic large ribosomal subunit	6	TB927.8.6180	-1.79494	0.076857	-2.44949
695	CC	GO:0022625	cytosolic large ribosomal subunit	6	TB927.9.14370	-1.67807	0.076857	-2.44949
696	CC	GO:0120267	pellicular membrane	5	TB927.1.2260	-1.62761	0.100208	-2.23607
697	CC	GO:0120267	pellicular membrane	5	TB927.11.2410	-1.96717	0.100208	-2.23607
698	CC	GO:0120267	pellicular membrane	5	TB927.11.5720	-1.69599	0.100208	-2.23607
699	CC	GO:0120267	pellicular membrane	5	TB927.6.1520	-1.58976	0.100208	-2.23607
700	CC	GO:0120267	pellicular membrane	5	TB927.7.5930	-1.60881	0.100208	-2.23607
701	CC	GO:0016021	integral component of membrane	39	TB08.27P2.110	0.189034	0.123685	NA
702	CC	GO:0016021	integral component of membrane	39	TB927.1.2310	-1.61824	0.123685	NA
703	CC	GO:0016021	integral component of membrane	39	TB927.1.4890	-1.76553	0.123685	NA
704	CC	GO:0016021	integral component of membrane	39	TB927.10.2360	-1.8953	0.123685	NA
705	CC	GO:0016021	integral component of membrane	39	TB927.10.3420	-1.87578	0.123685	NA
706	CC	GO:0016021	integral component of membrane	39	TB927.10.3910	0	0.123685	NA
707	CC	GO:0016021	integral component of membrane	39	TB927.10.530	-1.66448	0.123685	NA
708	CC	GO:0016021	integral component of membrane	39	TB927.10.7400	0.411426	0.123685	NA
709	CC	GO:0016021	integral component of membrane	39	TB927.10.9630	-1.90689	0.123685	NA
710	CC	GO:0016021	integral component of membrane	39	TB927.11.150	NA	0.123685	NA
711	CC	GO:0016021	integral component of membrane	39	TB927.11.15330	0.111031	0.123685	NA
712	CC	GO:0016021	integral component of membrane	39	TB927.11.5720	-1.69599	0.123685	NA
713	CC	GO:0016021	integral component of membrane	39	TB927.11.7000	-1.58976	0.123685	NA
714	CC	GO:0016021	integral component of membrane	39	TB927.2.1700	0.238787	0.123685	NA
715	CC	GO:0016021	integral component of membrane	39	TB927.2.3460	-1.69599	0.123685	NA
716	CC	GO:0016021	integral component of membrane	39	TB927.3.2400	0.464668	0.123685	NA
717	CC	GO:0016021	integral component of membrane	39	TB927.3.4230	0.0565835	0.123685	NA
718	CC	GO:0016021	integral component of membrane	39	TB927.4.170	-2.25701	0.123685	NA
719	CC	GO:0016021	integral component of membrane	39	TB927.4.3520	-1.66448	0.123685	NA
720	CC	GO:0016021	integral component of membrane	39	TB927.5.2560	-1.76553	0.123685	NA
721	CC	GO:0016021	integral component of membrane	39	TB927.5.4000	0.0143553	0.123685	NA
722	CC	GO:0016021	integral component of membrane	39	TB927.6.1520	-1.58976	0.123685	NA
723	CC	GO:0016021	integral component of membrane	39	TB927.6.4320	0.0143553	0.123685	NA
724	CC	GO:0016021	integral component of membrane	39	TB927.6.4570	-1.73552	0.123685	NA
725	CC	GO:0016021	integral component of membrane	39	TB927.7.5860	-1.80323	0.123685	NA
726	CC	GO:0016021	integral component of membrane	39	TB927.7.5930	-1.60881	0.123685	NA
727	CC	GO:0016021	integral component of membrane	39	TB927.7.6050	0.0143553	0.123685	NA
728	CC	GO:0016021	integral component of membrane	39	TB927.7.7340	0.238787	0.123685	NA
729	CC	GO:0016021	integral component of membrane	39	TB927.7.7530	0.124328	0.123685	NA
730	CC	GO:0016021	integral component of membrane	39	TB927.8.2100	0.659925	0.123685	NA
731	CC	GO:0016021	integral component of membrane	39	TB927.8.7270	0.275007	0.123685	NA
732	CC	GO:0016021	integral component of membrane	39	TB927.9.10650	-1.60881	0.123685	NA
733	CC	GO:0016021	integral component of membrane	39	TB927.9.14230	0.15056	0.123685	NA
734	CC	GO:0016021	integral component of membrane	39	TB927.9.15090	0.15056	0.123685	NA
735	CC	GO:0016021	integral component of membrane	39	TB927.9.15320	-1.59455	0.123685	NA
736	CC	GO:0016021	integral component of membrane	39	TB927.9.2210	-1.70044	0.123685	NA
737	CC	GO:0016021	integral component of membrane	39	TB927.9.6570	-1.97085	0.123685	NA
738	CC	GO:0016021	integral component of membrane	39	TB927.9.7470	-1.61353	0.123685	NA
739	CC	GO:0016021	integral component of membrane	39	TB927.9.9660	0.0285692	0.123685	NA
740	CC	GO:0044424	obsolete intracellular part	95	TB11.V5.0964	-1.62761	0.135493	-1.53897
741	CC	GO:0044424	obsolete intracellular part	95	TB927.1.1860	-2.04264	0.135493	-1.53897
742	CC	GO:0044424	obsolete intracellular part	95	TB927.1.2310	-1.61824	0.135493	-1.53897
743	CC	GO:0044424	obsolete intracellular part	95	TB927.10.10210	1.02857	0.135493	-1.53897
744	CC	GO:0044424	obsolete intracellular part	95	TB927.10.11140	0.0285692	0.135493	-1.53897
745	CC	GO:0044424	obsolete intracellular part	95	TB927.10.15340	-1.99277	0.135493	-1.53897
746	CC	GO:0044424	obsolete intracellular part	95	TB927.10.15350	-1.90689	0.135493	-1.53897
747	CC	GO:0044424	obsolete intracellular part	95	TB927.10.15790	-1.68706	0.135493	-1.53897
748	CC	GO:0044424	obsolete intracellular part	95	TB927.10.2360	-1.8953	0.135493	-1.53897
749	CC	GO:0044424	obsolete intracellular part	95	TB927.10.2590	0.722466	0.135493	-1.53897
750	CC	GO:0044424	obsolete intracellular part	95	TB927.10.3280	-1.61824	0.135493	-1.53897
751	CC	GO:0044424	obsolete intracellular part	95	TB927.10.3400	-1.74416	0.135493	-1.53897
752	CC	GO:0044424	obsolete intracellular part	95	TB927.10.3420	-1.87578	0.135493	-1.53897
753	CC	GO:0044424	obsolete intracellular part	95	TB927.10.3910	0	0.135493	-1.53897
754	CC	GO:0044424	obsolete intracellular part	95	TB927.10.3960	-1.62293	0.135493	-1.53897
755	CC	GO:0044424	obsolete intracellular part	95	TB927.10.5610	-1.67356	0.135493	-1.53897
756	CC	GO:0044424	obsolete intracellular part	95	TB927.10.6070	-1.62293	0.135493	-1.53897
757	CC	GO:0044424	obsolete intracellular part	95	TB927.10.7160	1.58015	0.135493	-1.53897
758	CC	GO:0044424	obsolete intracellular part	95	TB927.10.7380	0.0976108	0.135493	-1.53897
759	CC	GO:0044424	obsolete intracellular part	95	TB927.10.7520	0.0285692	0.135493	-1.53897
760	CC	GO:0044424	obsolete intracellular part	95	TB927.10.830	-1.66903	0.135493	-1.53897
761	CC	GO:0044424	obsolete intracellular part	95	TB927.10.9340	-1.68257	0.135493	-1.53897
762	CC	GO:0044424	obsolete intracellular part	95	TB927.10.9630	-1.90689	0.135493	-1.53897
763	CC	GO:0044424	obsolete intracellular part	95	TB927.11.11010	-1.61824	0.135493	-1.53897
764	CC	GO:0044424	obsolete intracellular part	95	TB927.11.12100	0.344828	0.135493	-1.53897
765	CC	GO:0044424	obsolete intracellular part	95	TB927.11.13060	0.263034	0.135493	-1.53897
766	CC	GO:0044424	obsolete intracellular part	95	TB927.11.1450	-1.70044	0.135493	-1.53897
767	CC	GO:0044424	obsolete intracellular part	95	TB927.11.14840	-1.99277	0.135493	-1.53897
768	CC	GO:0044424	obsolete intracellular part	95	TB927.11.15210	0.111031	0.135493	-1.53897
769	CC	GO:0044424	obsolete intracellular part	95	TB927.11.15330	0.111031	0.135493	-1.53897
770	CC	GO:0044424	obsolete intracellular part	95	TB927.11.16060	0.0143553	0.135493	-1.53897
771	CC	GO:0044424	obsolete intracellular part	95	TB927.11.16100	0.389567	0.135493	-1.53897
772	CC	GO:0044424	obsolete intracellular part	95	TB927.11.16200	-2.53854	0.135493	-1.53897
773	CC	GO:0044424	obsolete intracellular part	95	TB927.11.2030	0	0.135493	-1.53897
774	CC	GO:0044424	obsolete intracellular part	95	TB927.11.2410	-1.96717	0.135493	-1.53897
775	CC	GO:0044424	obsolete intracellular part	95	TB927.11.2500	-1.71809	0.135493	-1.53897
776	CC	GO:0044424	obsolete intracellular part	95	TB927.11.2690	-1.74846	0.135493	-1.53897
777	CC	GO:0044424	obsolete intracellular part	95	TB927.11.3560	0.124328	0.135493	-1.53897
778	CC	GO:0044424	obsolete intracellular part	95	TB927.11.4750	-1.60407	0.135493	-1.53897
779	CC	GO:0044424	obsolete intracellular part	95	TB927.11.4860	0.176323	0.135493	-1.53897
780	CC	GO:0044424	obsolete intracellular part	95	TB927.11.5720	-1.69599	0.135493	-1.53897
781	CC	GO:0044424	obsolete intracellular part	95	TB927.11.8340	-1.79494	0.135493	-1.53897
782	CC	GO:0044424	obsolete intracellular part	95	TB927.11.9770	0.0143553	0.135493	-1.53897
783	CC	GO:0044424	obsolete intracellular part	95	TB927.2.1800	0.594549	0.135493	-1.53897
784	CC	GO:0044424	obsolete intracellular part	95	TB927.2.1920	0.238787	0.135493	-1.53897
785	CC	GO:0044424	obsolete intracellular part	95	TB927.2.2460	0.925999	0.135493	-1.53897
786	CC	GO:0044424	obsolete intracellular part	95	TB927.2.3460	-1.69599	0.135493	-1.53897
787	CC	GO:0044424	obsolete intracellular part	95	TB927.2.4930	0.226509	0.135493	-1.53897
788	CC	GO:0044424	obsolete intracellular part	95	TB927.2.5980	0.650765	0.135493	-1.53897
789	CC	GO:0044424	obsolete intracellular part	95	TB927.2.6090	-1.59932	0.135493	-1.53897
790	CC	GO:0044424	obsolete intracellular part	95	TB927.3.2720	-1.60881	0.135493	-1.53897
791	CC	GO:0044424	obsolete intracellular part	95	TB927.3.3610	0.111031	0.135493	-1.53897
792	CC	GO:0044424	obsolete intracellular part	95	TB927.3.3750	-1.69153	0.135493	-1.53897
793	CC	GO:0044424	obsolete intracellular part	95	TB927.3.4230	0.0565835	0.135493	-1.53897
794	CC	GO:0044424	obsolete intracellular part	95	TB927.4.1000	0.298658	0.135493	-1.53897
795	CC	GO:0044424	obsolete intracellular part	95	TB927.4.1020	0.0565835	0.135493	-1.53897
796	CC	GO:0044424	obsolete intracellular part	95	TB927.4.1220	-1.60407	0.135493	-1.53897
797	CC	GO:0044424	obsolete intracellular part	95	TB927.4.170	-2.25701	0.135493	-1.53897
798	CC	GO:0044424	obsolete intracellular part	95	TB927.5.1820	-1.85599	0.135493	-1.53897
799	CC	GO:0044424	obsolete intracellular part	95	TB927.5.3430	0.238787	0.135493	-1.53897
800	CC	GO:0044424	obsolete intracellular part	95	TB927.5.4100	0.298658	0.135493	-1.53897
801	CC	GO:0044424	obsolete intracellular part	95	TB927.5.4170	-1.72683	0.135493	-1.53897
802	CC	GO:0044424	obsolete intracellular part	95	TB927.5.4180	-1.61824	0.135493	-1.53897
803	CC	GO:0044424	obsolete intracellular part	95	TB927.5.4190	-1.71809	0.135493	-1.53897
804	CC	GO:0044424	obsolete intracellular part	95	TB927.5.4210	-1.65992	0.135493	-1.53897
805	CC	GO:0044424	obsolete intracellular part	95	TB927.5.4220	-1.67807	0.135493	-1.53897
806	CC	GO:0044424	obsolete intracellular part	95	TB927.5.4230	-1.62761	0.135493	-1.53897
807	CC	GO:0044424	obsolete intracellular part	95	TB927.6.1120	0.263034	0.135493	-1.53897
808	CC	GO:0044424	obsolete intracellular part	95	TB927.6.1520	-1.58976	0.135493	-1.53897
809	CC	GO:0044424	obsolete intracellular part	95	TB927.6.2100	-1.65076	0.135493	-1.53897
810	CC	GO:0044424	obsolete intracellular part	95	TB927.6.4260	0.0426443	0.135493	-1.53897
811	CC	GO:0044424	obsolete intracellular part	95	TB927.6.4420	0.367371	0.135493	-1.53897
812	CC	GO:0044424	obsolete intracellular part	95	TB927.6.4710	0.176323	0.135493	-1.53897
813	CC	GO:0044424	obsolete intracellular part	95	TB927.6.700	1	0.135493	-1.53897
814	CC	GO:0044424	obsolete intracellular part	95	TB927.7.3950	0.400538	0.135493	-1.53897
815	CC	GO:0044424	obsolete intracellular part	95	TB927.7.7360	0.137504	0.135493	-1.53897
816	CC	GO:0044424	obsolete intracellular part	95	TB927.8.3820	0.344828	0.135493	-1.53897
817	CC	GO:0044424	obsolete intracellular part	95	TB927.8.5120	-2.68706	0.135493	-1.53897
818	CC	GO:0044424	obsolete intracellular part	95	TB927.8.5260	-1.60407	0.135493	-1.53897
819	CC	GO:0044424	obsolete intracellular part	95	TB927.8.550	-1.9486	0.135493	-1.53897
820	CC	GO:0044424	obsolete intracellular part	95	TB927.8.6180	-1.79494	0.135493	-1.53897
821	CC	GO:0044424	obsolete intracellular part	95	TB927.8.7270	0.275007	0.135493	-1.53897
822	CC	GO:0044424	obsolete intracellular part	95	TB927.8.7290	0.992768	0.135493	-1.53897
823	CC	GO:0044424	obsolete intracellular part	95	TB927.8.7820	0.298658	0.135493	-1.53897
824	CC	GO:0044424	obsolete intracellular part	95	TB927.8.8340	-1.94486	0.135493	-1.53897
825	CC	GO:0044424	obsolete intracellular part	95	TB927.9.10650	-1.60881	0.135493	-1.53897
826	CC	GO:0044424	obsolete intracellular part	95	TB927.9.10830	0.189034	0.135493	-1.53897
827	CC	GO:0044424	obsolete intracellular part	95	TB927.9.13820	-1.66448	0.135493	-1.53897
828	CC	GO:0044424	obsolete intracellular part	95	TB927.9.14370	-1.67807	0.135493	-1.53897
829	CC	GO:0044424	obsolete intracellular part	95	TB927.9.2210	-1.70044	0.135493	-1.53897
830	CC	GO:0044424	obsolete intracellular part	95	TB927.9.2800	-1.66903	0.135493	-1.53897
831	CC	GO:0044424	obsolete intracellular part	95	TB927.9.3920	-1.75702	0.135493	-1.53897
832	CC	GO:0044424	obsolete intracellular part	95	TB927.9.4050	0.275007	0.135493	-1.53897
833	CC	GO:0044424	obsolete intracellular part	95	TB927.9.6570	-1.97085	0.135493	-1.53897
834	CC	GO:0044424	obsolete intracellular part	95	TB927.9.9660	0.0285692	0.135493	-1.53897
835	CC	GO:0015934	large ribosomal subunit	8	TB927.10.3280	-1.61824	0.135493	-2.12132
836	CC	GO:0015934	large ribosomal subunit	8	TB927.10.7380	0.0976108	0.135493	-2.12132
837	CC	GO:0015934	large ribosomal subunit	8	TB927.2.6090	-1.59932	0.135493	-2.12132
838	CC	GO:0015934	large ribosomal subunit	8	TB927.5.1820	-1.85599	0.135493	-2.12132
839	CC	GO:0015934	large ribosomal subunit	8	TB927.7.2760	-1.63691	0.135493	-2.12132
840	CC	GO:0015934	large ribosomal subunit	8	TB927.8.5260	-1.60407	0.135493	-2.12132
841	CC	GO:0015934	large ribosomal subunit	8	TB927.8.6180	-1.79494	0.135493	-2.12132
842	CC	GO:0015934	large ribosomal subunit	8	TB927.9.14370	-1.67807	0.135493	-2.12132
843	CC	GO:0044391	ribosomal subunit	11	TB927.10.3280	-1.61824	0.135493	-2.7136
844	CC	GO:0044391	ribosomal subunit	11	TB927.10.5610	-1.67356	0.135493	-2.7136
845	CC	GO:0044391	ribosomal subunit	11	TB927.10.7380	0.0976108	0.135493	-2.7136
846	CC	GO:0044391	ribosomal subunit	11	TB927.2.6090	-1.59932	0.135493	-2.7136
847	CC	GO:0044391	ribosomal subunit	11	TB927.5.1820	-1.85599	0.135493	-2.7136
848	CC	GO:0044391	ribosomal subunit	11	TB927.6.2100	-1.65076	0.135493	-2.7136
849	CC	GO:0044391	ribosomal subunit	11	TB927.7.2760	-1.63691	0.135493	-2.7136
850	CC	GO:0044391	ribosomal subunit	11	TB927.8.5260	-1.60407	0.135493	-2.7136
851	CC	GO:0044391	ribosomal subunit	11	TB927.8.6180	-1.79494	0.135493	-2.7136
852	CC	GO:0044391	ribosomal subunit	11	TB927.9.14370	-1.67807	0.135493	-2.7136
853	CC	GO:0044391	ribosomal subunit	11	TB927.9.3920	-1.75702	0.135493	-2.7136
854	CC	GO:0035869	ciliary transition zone	6	TB927.5.4170	-1.72683	0.135493	-2.44949
855	CC	GO:0035869	ciliary transition zone	6	TB927.5.4180	-1.61824	0.135493	-2.44949
856	CC	GO:0035869	ciliary transition zone	6	TB927.5.4190	-1.71809	0.135493	-2.44949
857	CC	GO:0035869	ciliary transition zone	6	TB927.5.4210	-1.65992	0.135493	-2.44949
858	CC	GO:0035869	ciliary transition zone	6	TB927.5.4220	-1.67807	0.135493	-2.44949
859	CC	GO:0035869	ciliary transition zone	6	TB927.5.4230	-1.62761	0.135493	-2.44949
860	CC	GO:0016020	membrane	51	TB08.27P2.110	0.189034	0.145019	NA
861	CC	GO:0016020	membrane	51	TB927.1.2260	-1.62761	0.145019	NA
862	CC	GO:0016020	membrane	51	TB927.1.2310	-1.61824	0.145019	NA
863	CC	GO:0016020	membrane	51	TB927.1.4890	-1.76553	0.145019	NA
864	CC	GO:0016020	membrane	51	TB927.10.10210	1.02857	0.145019	NA
865	CC	GO:0016020	membrane	51	TB927.10.10240	2.63227	0.145019	NA
866	CC	GO:0016020	membrane	51	TB927.10.2360	-1.8953	0.145019	NA
867	CC	GO:0016020	membrane	51	TB927.10.3420	-1.87578	0.145019	NA
868	CC	GO:0016020	membrane	51	TB927.10.3910	0	0.145019	NA
869	CC	GO:0016020	membrane	51	TB927.10.530	-1.66448	0.145019	NA
870	CC	GO:0016020	membrane	51	TB927.10.7400	0.411426	0.145019	NA
871	CC	GO:0016020	membrane	51	TB927.10.9630	-1.90689	0.145019	NA
872	CC	GO:0016020	membrane	51	TB927.11.150	NA	0.145019	NA
873	CC	GO:0016020	membrane	51	TB927.11.15240	0.238787	0.145019	NA
874	CC	GO:0016020	membrane	51	TB927.11.15330	0.111031	0.145019	NA
875	CC	GO:0016020	membrane	51	TB927.11.2410	-1.96717	0.145019	NA
876	CC	GO:0016020	membrane	51	TB927.11.5720	-1.69599	0.145019	NA
877	CC	GO:0016020	membrane	51	TB927.11.7000	-1.58976	0.145019	NA
878	CC	GO:0016020	membrane	51	TB927.2.1700	0.238787	0.145019	NA
879	CC	GO:0016020	membrane	51	TB927.2.1920	0.238787	0.145019	NA
880	CC	GO:0016020	membrane	51	TB927.2.3460	-1.69599	0.145019	NA
881	CC	GO:0016020	membrane	51	TB927.2.5980	0.650765	0.145019	NA
882	CC	GO:0016020	membrane	51	TB927.3.2400	0.464668	0.145019	NA
883	CC	GO:0016020	membrane	51	TB927.3.2500	0.739848	0.145019	NA
884	CC	GO:0016020	membrane	51	TB927.3.4230	0.0565835	0.145019	NA
885	CC	GO:0016020	membrane	51	TB927.4.170	-2.25701	0.145019	NA
886	CC	GO:0016020	membrane	51	TB927.4.3280	2.95977	0.145019	NA
887	CC	GO:0016020	membrane	51	TB927.4.3290	2.03562	0.145019	NA
888	CC	GO:0016020	membrane	51	TB927.4.3520	-1.66448	0.145019	NA
889	CC	GO:0016020	membrane	51	TB927.5.2560	-1.76553	0.145019	NA
890	CC	GO:0016020	membrane	51	TB927.5.4000	0.0143553	0.145019	NA
891	CC	GO:0016020	membrane	51	TB927.6.1520	-1.58976	0.145019	NA
892	CC	GO:0016020	membrane	51	TB927.6.4320	0.0143553	0.145019	NA
893	CC	GO:0016020	membrane	51	TB927.6.4570	-1.73552	0.145019	NA
894	CC	GO:0016020	membrane	51	TB927.7.5860	-1.80323	0.145019	NA
895	CC	GO:0016020	membrane	51	TB927.7.5930	-1.60881	0.145019	NA
896	CC	GO:0016020	membrane	51	TB927.7.6050	0.0143553	0.145019	NA
897	CC	GO:0016020	membrane	51	TB927.7.7340	0.238787	0.145019	NA
898	CC	GO:0016020	membrane	51	TB927.7.7530	0.124328	0.145019	NA
899	CC	GO:0016020	membrane	51	TB927.7.840	0.773996	0.145019	NA
900	CC	GO:0016020	membrane	51	TB927.8.2100	0.659925	0.145019	NA
901	CC	GO:0016020	membrane	51	TB927.8.5120	-2.68706	0.145019	NA
902	CC	GO:0016020	membrane	51	TB927.8.7270	0.275007	0.145019	NA
903	CC	GO:0016020	membrane	51	TB927.9.10650	-1.60881	0.145019	NA
904	CC	GO:0016020	membrane	51	TB927.9.14230	0.15056	0.145019	NA
905	CC	GO:0016020	membrane	51	TB927.9.15090	0.15056	0.145019	NA
906	CC	GO:0016020	membrane	51	TB927.9.15320	-1.59455	0.145019	NA
907	CC	GO:0016020	membrane	51	TB927.9.2210	-1.70044	0.145019	NA
908	CC	GO:0016020	membrane	51	TB927.9.6570	-1.97085	0.145019	NA
909	CC	GO:0016020	membrane	51	TB927.9.7470	-1.61353	0.145019	NA
910	CC	GO:0016020	membrane	51	TB927.9.9660	0.0285692	0.145019	NA
911	CC	GO:0005840	ribosome	13	TB927.10.3280	-1.61824	0.157359	-2.49615
912	CC	GO:0005840	ribosome	13	TB927.10.5610	-1.67356	0.157359	-2.49615
913	CC	GO:0005840	ribosome	13	TB927.10.7380	0.0976108	0.157359	-2.49615
914	CC	GO:0005840	ribosome	13	TB927.2.6090	-1.59932	0.157359	-2.49615
915	CC	GO:0005840	ribosome	13	TB927.3.3610	0.111031	0.157359	-2.49615
916	CC	GO:0005840	ribosome	13	TB927.5.1820	-1.85599	0.157359	-2.49615
917	CC	GO:0005840	ribosome	13	TB927.6.2100	-1.65076	0.157359	-2.49615
918	CC	GO:0005840	ribosome	13	TB927.7.2760	-1.63691	0.157359	-2.49615
919	CC	GO:0005840	ribosome	13	TB927.8.5260	-1.60407	0.157359	-2.49615
920	CC	GO:0005840	ribosome	13	TB927.8.6180	-1.79494	0.157359	-2.49615
921	CC	GO:0005840	ribosome	13	TB927.9.14370	-1.67807	0.157359	-2.49615
922	CC	GO:0005840	ribosome	13	TB927.9.15190	-1.7137	0.157359	-2.49615
923	CC	GO:0005840	ribosome	13	TB927.9.3920	-1.75702	0.157359	-2.49615
924	CC	GO:0020038	subpellicular network	1	TB927.4.3950	-1.73985	0.157359	-1
925	CC	GO:0005634	nucleus	66	TB11.V5.0964	-1.62761	0.157359	-2.21565
926	CC	GO:0005634	nucleus	66	TB927.1.1860	-2.04264	0.157359	-2.21565
927	CC	GO:0005634	nucleus	66	TB927.1.2310	-1.61824	0.157359	-2.21565
928	CC	GO:0005634	nucleus	66	TB927.1.3050	0.238787	0.157359	-2.21565
929	CC	GO:0005634	nucleus	66	TB927.10.11140	0.0285692	0.157359	-2.21565
930	CC	GO:0005634	nucleus	66	TB927.10.15340	-1.99277	0.157359	-2.21565
931	CC	GO:0005634	nucleus	66	TB927.10.15350	-1.90689	0.157359	-2.21565
932	CC	GO:0005634	nucleus	66	TB927.10.2360	-1.8953	0.157359	-2.21565
933	CC	GO:0005634	nucleus	66	TB927.10.3280	-1.61824	0.157359	-2.21565
934	CC	GO:0005634	nucleus	66	TB927.10.3420	-1.87578	0.157359	-2.21565
935	CC	GO:0005634	nucleus	66	TB927.10.3910	0	0.157359	-2.21565
936	CC	GO:0005634	nucleus	66	TB927.10.5610	-1.67356	0.157359	-2.21565
937	CC	GO:0005634	nucleus	66	TB927.10.6070	-1.62293	0.157359	-2.21565
938	CC	GO:0005634	nucleus	66	TB927.10.7400	0.411426	0.157359	-2.21565
939	CC	GO:0005634	nucleus	66	TB927.10.9340	-1.68257	0.157359	-2.21565
940	CC	GO:0005634	nucleus	66	TB927.10.9630	-1.90689	0.157359	-2.21565
941	CC	GO:0005634	nucleus	66	TB927.11.14840	-1.99277	0.157359	-2.21565
942	CC	GO:0005634	nucleus	66	TB927.11.1790	-1.61824	0.157359	-2.21565
943	CC	GO:0005634	nucleus	66	TB927.11.1800	-1.70487	0.157359	-2.21565
944	CC	GO:0005634	nucleus	66	TB927.11.1880	-1.59455	0.157359	-2.21565
945	CC	GO:0005634	nucleus	66	TB927.11.2410	-1.96717	0.157359	-2.21565
946	CC	GO:0005634	nucleus	66	TB927.11.4540	0.0426443	0.157359	-2.21565
947	CC	GO:0005634	nucleus	66	TB927.11.4750	-1.60407	0.157359	-2.21565
948	CC	GO:0005634	nucleus	66	TB927.11.4860	0.176323	0.157359	-2.21565
949	CC	GO:0005634	nucleus	66	TB927.11.5720	-1.69599	0.157359	-2.21565
950	CC	GO:0005634	nucleus	66	TB927.11.8340	-1.79494	0.157359	-2.21565
951	CC	GO:0005634	nucleus	66	TB927.2.1800	0.594549	0.157359	-2.21565
952	CC	GO:0005634	nucleus	66	TB927.2.1810	0.111031	0.157359	-2.21565
953	CC	GO:0005634	nucleus	66	TB927.2.2460	0.925999	0.157359	-2.21565
954	CC	GO:0005634	nucleus	66	TB927.2.5980	0.650765	0.157359	-2.21565
955	CC	GO:0005634	nucleus	66	TB927.2.6090	-1.59932	0.157359	-2.21565
956	CC	GO:0005634	nucleus	66	TB927.4.1020	0.0565835	0.157359	-2.21565
957	CC	GO:0005634	nucleus	66	TB927.4.170	-2.25701	0.157359	-2.21565
958	CC	GO:0005634	nucleus	66	TB927.5.1820	-1.85599	0.157359	-2.21565
959	CC	GO:0005634	nucleus	66	TB927.5.2060	0.0426443	0.157359	-2.21565
960	CC	GO:0005634	nucleus	66	TB927.5.3430	0.238787	0.157359	-2.21565
961	CC	GO:0005634	nucleus	66	TB927.5.3670	0.0703893	0.157359	-2.21565
962	CC	GO:0005634	nucleus	66	TB927.5.4100	0.298658	0.157359	-2.21565
963	CC	GO:0005634	nucleus	66	TB927.5.4170	-1.72683	0.157359	-2.21565
964	CC	GO:0005634	nucleus	66	TB927.5.4180	-1.61824	0.157359	-2.21565
965	CC	GO:0005634	nucleus	66	TB927.5.4190	-1.71809	0.157359	-2.21565
966	CC	GO:0005634	nucleus	66	TB927.5.4210	-1.65992	0.157359	-2.21565
967	CC	GO:0005634	nucleus	66	TB927.5.4220	-1.67807	0.157359	-2.21565
968	CC	GO:0005634	nucleus	66	TB927.5.4230	-1.62761	0.157359	-2.21565
969	CC	GO:0005634	nucleus	66	TB927.6.1120	0.263034	0.157359	-2.21565
970	CC	GO:0005634	nucleus	66	TB927.6.1520	-1.58976	0.157359	-2.21565
971	CC	GO:0005634	nucleus	66	TB927.6.4320	0.0143553	0.157359	-2.21565
972	CC	GO:0005634	nucleus	66	TB927.6.4420	0.367371	0.157359	-2.21565
973	CC	GO:0005634	nucleus	66	TB927.6.670	0.124328	0.157359	-2.21565
974	CC	GO:0005634	nucleus	66	TB927.7.3950	0.400538	0.157359	-2.21565
975	CC	GO:0005634	nucleus	66	TB927.7.5860	-1.80323	0.157359	-2.21565
976	CC	GO:0005634	nucleus	66	TB927.7.7360	0.137504	0.157359	-2.21565
977	CC	GO:0005634	nucleus	66	TB927.7.7380	0.0426443	0.157359	-2.21565
978	CC	GO:0005634	nucleus	66	TB927.8.5120	-2.68706	0.157359	-2.21565
979	CC	GO:0005634	nucleus	66	TB927.8.5260	-1.60407	0.157359	-2.21565
980	CC	GO:0005634	nucleus	66	TB927.8.550	-1.9486	0.157359	-2.21565
981	CC	GO:0005634	nucleus	66	TB927.8.6180	-1.79494	0.157359	-2.21565
982	CC	GO:0005634	nucleus	66	TB927.8.7290	0.992768	0.157359	-2.21565
983	CC	GO:0005634	nucleus	66	TB927.9.10650	-1.60881	0.157359	-2.21565
984	CC	GO:0005634	nucleus	66	TB927.9.10830	0.189034	0.157359	-2.21565
985	CC	GO:0005634	nucleus	66	TB927.9.13820	-1.66448	0.157359	-2.21565
986	CC	GO:0005634	nucleus	66	TB927.9.14230	0.15056	0.157359	-2.21565
987	CC	GO:0005634	nucleus	66	TB927.9.14370	-1.67807	0.157359	-2.21565
988	CC	GO:0005634	nucleus	66	TB927.9.2210	-1.70044	0.157359	-2.21565
989	CC	GO:0005634	nucleus	66	TB927.9.6570	-1.97085	0.157359	-2.21565
990	CC	GO:0005634	nucleus	66	TB927.9.7470	-1.61353	0.157359	-2.21565
991	CC	GO:0031970	organelle envelope lumen	2	TB927.10.15790	-1.68706	0.157359	-1.41421
992	CC	GO:0031970	organelle envelope lumen	2	TB927.8.5120	-2.68706	0.157359	-1.41421
993	CC	GO:0005758	mitochondrial intermembrane space	2	TB927.10.15790	-1.68706	0.157359	-1.41421
994	CC	GO:0005758	mitochondrial intermembrane space	2	TB927.8.5120	-2.68706	0.157359	-1.41421
995	CC	GO:0044429	obsolete mitochondrial part	2	TB927.10.15790	-1.68706	0.157359	-1.41421
996	CC	GO:0044429	obsolete mitochondrial part	2	TB927.8.5120	-2.68706	0.157359	-1.41421
997	CC	GO:0043233	organelle lumen	56	TB11.V5.0964	-1.62761	0.157359	-2.93987
998	CC	GO:0043233	organelle lumen	56	TB927.1.1860	-2.04264	0.157359	-2.93987
999	CC	GO:0043233	organelle lumen	56	TB927.1.2310	-1.61824	0.157359	-2.93987
1000	CC	GO:0043233	organelle lumen	56	TB927.10.11140	0.0285692	0.157359	-2.93987
1001	CC	GO:0043233	organelle lumen	56	TB927.10.15340	-1.99277	0.157359	-2.93987
1002	CC	GO:0043233	organelle lumen	56	TB927.10.15790	-1.68706	0.157359	-2.93987
1003	CC	GO:0043233	organelle lumen	56	TB927.10.2360	-1.8953	0.157359	-2.93987
1004	CC	GO:0043233	organelle lumen	56	TB927.10.3280	-1.61824	0.157359	-2.93987
1005	CC	GO:0043233	organelle lumen	56	TB927.10.3420	-1.87578	0.157359	-2.93987
1006	CC	GO:0043233	organelle lumen	56	TB927.10.3910	0	0.157359	-2.93987
1007	CC	GO:0043233	organelle lumen	56	TB927.10.5610	-1.67356	0.157359	-2.93987
1008	CC	GO:0043233	organelle lumen	56	TB927.10.6070	-1.62293	0.157359	-2.93987
1009	CC	GO:0043233	organelle lumen	56	TB927.10.7380	0.0976108	0.157359	-2.93987
1010	CC	GO:0043233	organelle lumen	56	TB927.10.7400	0.411426	0.157359	-2.93987
1011	CC	GO:0043233	organelle lumen	56	TB927.10.9340	-1.68257	0.157359	-2.93987
1012	CC	GO:0043233	organelle lumen	56	TB927.10.9630	-1.90689	0.157359	-2.93987
1013	CC	GO:0043233	organelle lumen	56	TB927.11.1790	-1.61824	0.157359	-2.93987
1014	CC	GO:0043233	organelle lumen	56	TB927.11.1800	-1.70487	0.157359	-2.93987
1015	CC	GO:0043233	organelle lumen	56	TB927.11.1880	-1.59455	0.157359	-2.93987
1016	CC	GO:0043233	organelle lumen	56	TB927.11.2410	-1.96717	0.157359	-2.93987
1017	CC	GO:0043233	organelle lumen	56	TB927.11.4750	-1.60407	0.157359	-2.93987
1018	CC	GO:0043233	organelle lumen	56	TB927.11.5720	-1.69599	0.157359	-2.93987
1019	CC	GO:0043233	organelle lumen	56	TB927.11.8340	-1.79494	0.157359	-2.93987
1020	CC	GO:0043233	organelle lumen	56	TB927.2.1800	0.594549	0.157359	-2.93987
1021	CC	GO:0043233	organelle lumen	56	TB927.2.1810	0.111031	0.157359	-2.93987
1022	CC	GO:0043233	organelle lumen	56	TB927.2.2460	0.925999	0.157359	-2.93987
1023	CC	GO:0043233	organelle lumen	56	TB927.2.5980	0.650765	0.157359	-2.93987
1024	CC	GO:0043233	organelle lumen	56	TB927.2.6090	-1.59932	0.157359	-2.93987
1025	CC	GO:0043233	organelle lumen	56	TB927.3.3610	0.111031	0.157359	-2.93987
1026	CC	GO:0043233	organelle lumen	56	TB927.4.170	-2.25701	0.157359	-2.93987
1027	CC	GO:0043233	organelle lumen	56	TB927.5.1820	-1.85599	0.157359	-2.93987
1028	CC	GO:0043233	organelle lumen	56	TB927.5.2060	0.0426443	0.157359	-2.93987
1029	CC	GO:0043233	organelle lumen	56	TB927.5.3430	0.238787	0.157359	-2.93987
1030	CC	GO:0043233	organelle lumen	56	TB927.5.4100	0.298658	0.157359	-2.93987
1031	CC	GO:0043233	organelle lumen	56	TB927.5.4170	-1.72683	0.157359	-2.93987
1032	CC	GO:0043233	organelle lumen	56	TB927.5.4180	-1.61824	0.157359	-2.93987
1033	CC	GO:0043233	organelle lumen	56	TB927.5.4190	-1.71809	0.157359	-2.93987
1034	CC	GO:0043233	organelle lumen	56	TB927.5.4210	-1.65992	0.157359	-2.93987
1035	CC	GO:0043233	organelle lumen	56	TB927.5.4220	-1.67807	0.157359	-2.93987
1036	CC	GO:0043233	organelle lumen	56	TB927.5.4230	-1.62761	0.157359	-2.93987
1037	CC	GO:0043233	organelle lumen	56	TB927.6.1120	0.263034	0.157359	-2.93987
1038	CC	GO:0043233	organelle lumen	56	TB927.6.1520	-1.58976	0.157359	-2.93987
1039	CC	GO:0043233	organelle lumen	56	TB927.6.4420	0.367371	0.157359	-2.93987
1040	CC	GO:0043233	organelle lumen	56	TB927.6.670	0.124328	0.157359	-2.93987
1041	CC	GO:0043233	organelle lumen	56	TB927.7.2760	-1.63691	0.157359	-2.93987
1042	CC	GO:0043233	organelle lumen	56	TB927.7.7380	0.0426443	0.157359	-2.93987
1043	CC	GO:0043233	organelle lumen	56	TB927.8.5120	-2.68706	0.157359	-2.93987
1044	CC	GO:0043233	organelle lumen	56	TB927.8.5260	-1.60407	0.157359	-2.93987
1045	CC	GO:0043233	organelle lumen	56	TB927.8.550	-1.9486	0.157359	-2.93987
1046	CC	GO:0043233	organelle lumen	56	TB927.8.6180	-1.79494	0.157359	-2.93987
1047	CC	GO:0043233	organelle lumen	56	TB927.8.7290	0.992768	0.157359	-2.93987
1048	CC	GO:0043233	organelle lumen	56	TB927.9.10830	0.189034	0.157359	-2.93987
1049	CC	GO:0043233	organelle lumen	56	TB927.9.13820	-1.66448	0.157359	-2.93987
1050	CC	GO:0043233	organelle lumen	56	TB927.9.14370	-1.67807	0.157359	-2.93987
1051	CC	GO:0043233	organelle lumen	56	TB927.9.2210	-1.70044	0.157359	-2.93987
1052	CC	GO:0043233	organelle lumen	56	TB927.9.6570	-1.97085	0.157359	-2.93987
1053	CC	GO:0031974	membrane-enclosed lumen	56	TB11.V5.0964	-1.62761	0.157359	-2.93987
1054	CC	GO:0031974	membrane-enclosed lumen	56	TB927.1.1860	-2.04264	0.157359	-2.93987
1055	CC	GO:0031974	membrane-enclosed lumen	56	TB927.1.2310	-1.61824	0.157359	-2.93987
1056	CC	GO:0031974	membrane-enclosed lumen	56	TB927.10.11140	0.0285692	0.157359	-2.93987
1057	CC	GO:0031974	membrane-enclosed lumen	56	TB927.10.15340	-1.99277	0.157359	-2.93987
1058	CC	GO:0031974	membrane-enclosed lumen	56	TB927.10.15790	-1.68706	0.157359	-2.93987
1059	CC	GO:0031974	membrane-enclosed lumen	56	TB927.10.2360	-1.8953	0.157359	-2.93987
1060	CC	GO:0031974	membrane-enclosed lumen	56	TB927.10.3280	-1.61824	0.157359	-2.93987
1061	CC	GO:0031974	membrane-enclosed lumen	56	TB927.10.3420	-1.87578	0.157359	-2.93987
1062	CC	GO:0031974	membrane-enclosed lumen	56	TB927.10.3910	0	0.157359	-2.93987
1063	CC	GO:0031974	membrane-enclosed lumen	56	TB927.10.5610	-1.67356	0.157359	-2.93987
1064	CC	GO:0031974	membrane-enclosed lumen	56	TB927.10.6070	-1.62293	0.157359	-2.93987
1065	CC	GO:0031974	membrane-enclosed lumen	56	TB927.10.7380	0.0976108	0.157359	-2.93987
1066	CC	GO:0031974	membrane-enclosed lumen	56	TB927.10.7400	0.411426	0.157359	-2.93987
1067	CC	GO:0031974	membrane-enclosed lumen	56	TB927.10.9340	-1.68257	0.157359	-2.93987
1068	CC	GO:0031974	membrane-enclosed lumen	56	TB927.10.9630	-1.90689	0.157359	-2.93987
1069	CC	GO:0031974	membrane-enclosed lumen	56	TB927.11.1790	-1.61824	0.157359	-2.93987
1070	CC	GO:0031974	membrane-enclosed lumen	56	TB927.11.1800	-1.70487	0.157359	-2.93987
1071	CC	GO:0031974	membrane-enclosed lumen	56	TB927.11.1880	-1.59455	0.157359	-2.93987
1072	CC	GO:0031974	membrane-enclosed lumen	56	TB927.11.2410	-1.96717	0.157359	-2.93987
1073	CC	GO:0031974	membrane-enclosed lumen	56	TB927.11.4750	-1.60407	0.157359	-2.93987
1074	CC	GO:0031974	membrane-enclosed lumen	56	TB927.11.5720	-1.69599	0.157359	-2.93987
1075	CC	GO:0031974	membrane-enclosed lumen	56	TB927.11.8340	-1.79494	0.157359	-2.93987
1076	CC	GO:0031974	membrane-enclosed lumen	56	TB927.2.1800	0.594549	0.157359	-2.93987
1077	CC	GO:0031974	membrane-enclosed lumen	56	TB927.2.1810	0.111031	0.157359	-2.93987
1078	CC	GO:0031974	membrane-enclosed lumen	56	TB927.2.2460	0.925999	0.157359	-2.93987
1079	CC	GO:0031974	membrane-enclosed lumen	56	TB927.2.5980	0.650765	0.157359	-2.93987
1080	CC	GO:0031974	membrane-enclosed lumen	56	TB927.2.6090	-1.59932	0.157359	-2.93987
1081	CC	GO:0031974	membrane-enclosed lumen	56	TB927.3.3610	0.111031	0.157359	-2.93987
1082	CC	GO:0031974	membrane-enclosed lumen	56	TB927.4.170	-2.25701	0.157359	-2.93987
1083	CC	GO:0031974	membrane-enclosed lumen	56	TB927.5.1820	-1.85599	0.157359	-2.93987
1084	CC	GO:0031974	membrane-enclosed lumen	56	TB927.5.2060	0.0426443	0.157359	-2.93987
1085	CC	GO:0031974	membrane-enclosed lumen	56	TB927.5.3430	0.238787	0.157359	-2.93987
1086	CC	GO:0031974	membrane-enclosed lumen	56	TB927.5.4100	0.298658	0.157359	-2.93987
1087	CC	GO:0031974	membrane-enclosed lumen	56	TB927.5.4170	-1.72683	0.157359	-2.93987
1088	CC	GO:0031974	membrane-enclosed lumen	56	TB927.5.4180	-1.61824	0.157359	-2.93987
1089	CC	GO:0031974	membrane-enclosed lumen	56	TB927.5.4190	-1.71809	0.157359	-2.93987
1090	CC	GO:0031974	membrane-enclosed lumen	56	TB927.5.4210	-1.65992	0.157359	-2.93987
1091	CC	GO:0031974	membrane-enclosed lumen	56	TB927.5.4220	-1.67807	0.157359	-2.93987
1092	CC	GO:0031974	membrane-enclosed lumen	56	TB927.5.4230	-1.62761	0.157359	-2.93987
1093	CC	GO:0031974	membrane-enclosed lumen	56	TB927.6.1120	0.263034	0.157359	-2.93987
1094	CC	GO:0031974	membrane-enclosed lumen	56	TB927.6.1520	-1.58976	0.157359	-2.93987
1095	CC	GO:0031974	membrane-enclosed lumen	56	TB927.6.4420	0.367371	0.157359	-2.93987
1096	CC	GO:0031974	membrane-enclosed lumen	56	TB927.6.670	0.124328	0.157359	-2.93987
1097	CC	GO:0031974	membrane-enclosed lumen	56	TB927.7.2760	-1.63691	0.157359	-2.93987
1098	CC	GO:0031974	membrane-enclosed lumen	56	TB927.7.7380	0.0426443	0.157359	-2.93987
1099	CC	GO:0031974	membrane-enclosed lumen	56	TB927.8.5120	-2.68706	0.157359	-2.93987
1100	CC	GO:0031974	membrane-enclosed lumen	56	TB927.8.5260	-1.60407	0.157359	-2.93987
1101	CC	GO:0031974	membrane-enclosed lumen	56	TB927.8.550	-1.9486	0.157359	-2.93987
1102	CC	GO:0031974	membrane-enclosed lumen	56	TB927.8.6180	-1.79494	0.157359	-2.93987
1103	CC	GO:0031974	membrane-enclosed lumen	56	TB927.8.7290	0.992768	0.157359	-2.93987
1104	CC	GO:0031974	membrane-enclosed lumen	56	TB927.9.10830	0.189034	0.157359	-2.93987
1105	CC	GO:0031974	membrane-enclosed lumen	56	TB927.9.13820	-1.66448	0.157359	-2.93987
1106	CC	GO:0031974	membrane-enclosed lumen	56	TB927.9.14370	-1.67807	0.157359	-2.93987
1107	CC	GO:0031974	membrane-enclosed lumen	56	TB927.9.2210	-1.70044	0.157359	-2.93987
1108	CC	GO:0031974	membrane-enclosed lumen	56	TB927.9.6570	-1.97085	0.157359	-2.93987
1109	CC	GO:0070013	intracellular organelle lumen	56	TB11.V5.0964	-1.62761	0.157359	-2.93987
1110	CC	GO:0070013	intracellular organelle lumen	56	TB927.1.1860	-2.04264	0.157359	-2.93987
1111	CC	GO:0070013	intracellular organelle lumen	56	TB927.1.2310	-1.61824	0.157359	-2.93987
1112	CC	GO:0070013	intracellular organelle lumen	56	TB927.10.11140	0.0285692	0.157359	-2.93987
1113	CC	GO:0070013	intracellular organelle lumen	56	TB927.10.15340	-1.99277	0.157359	-2.93987
1114	CC	GO:0070013	intracellular organelle lumen	56	TB927.10.15790	-1.68706	0.157359	-2.93987
1115	CC	GO:0070013	intracellular organelle lumen	56	TB927.10.2360	-1.8953	0.157359	-2.93987
1116	CC	GO:0070013	intracellular organelle lumen	56	TB927.10.3280	-1.61824	0.157359	-2.93987
1117	CC	GO:0070013	intracellular organelle lumen	56	TB927.10.3420	-1.87578	0.157359	-2.93987
1118	CC	GO:0070013	intracellular organelle lumen	56	TB927.10.3910	0	0.157359	-2.93987
1119	CC	GO:0070013	intracellular organelle lumen	56	TB927.10.5610	-1.67356	0.157359	-2.93987
1120	CC	GO:0070013	intracellular organelle lumen	56	TB927.10.6070	-1.62293	0.157359	-2.93987
1121	CC	GO:0070013	intracellular organelle lumen	56	TB927.10.7380	0.0976108	0.157359	-2.93987
1122	CC	GO:0070013	intracellular organelle lumen	56	TB927.10.7400	0.411426	0.157359	-2.93987
1123	CC	GO:0070013	intracellular organelle lumen	56	TB927.10.9340	-1.68257	0.157359	-2.93987
1124	CC	GO:0070013	intracellular organelle lumen	56	TB927.10.9630	-1.90689	0.157359	-2.93987
1125	CC	GO:0070013	intracellular organelle lumen	56	TB927.11.1790	-1.61824	0.157359	-2.93987
1126	CC	GO:0070013	intracellular organelle lumen	56	TB927.11.1800	-1.70487	0.157359	-2.93987
1127	CC	GO:0070013	intracellular organelle lumen	56	TB927.11.1880	-1.59455	0.157359	-2.93987
1128	CC	GO:0070013	intracellular organelle lumen	56	TB927.11.2410	-1.96717	0.157359	-2.93987
1129	CC	GO:0070013	intracellular organelle lumen	56	TB927.11.4750	-1.60407	0.157359	-2.93987
1130	CC	GO:0070013	intracellular organelle lumen	56	TB927.11.5720	-1.69599	0.157359	-2.93987
1131	CC	GO:0070013	intracellular organelle lumen	56	TB927.11.8340	-1.79494	0.157359	-2.93987
1132	CC	GO:0070013	intracellular organelle lumen	56	TB927.2.1800	0.594549	0.157359	-2.93987
1133	CC	GO:0070013	intracellular organelle lumen	56	TB927.2.1810	0.111031	0.157359	-2.93987
1134	CC	GO:0070013	intracellular organelle lumen	56	TB927.2.2460	0.925999	0.157359	-2.93987
1135	CC	GO:0070013	intracellular organelle lumen	56	TB927.2.5980	0.650765	0.157359	-2.93987
1136	CC	GO:0070013	intracellular organelle lumen	56	TB927.2.6090	-1.59932	0.157359	-2.93987
1137	CC	GO:0070013	intracellular organelle lumen	56	TB927.3.3610	0.111031	0.157359	-2.93987
1138	CC	GO:0070013	intracellular organelle lumen	56	TB927.4.170	-2.25701	0.157359	-2.93987
1139	CC	GO:0070013	intracellular organelle lumen	56	TB927.5.1820	-1.85599	0.157359	-2.93987
1140	CC	GO:0070013	intracellular organelle lumen	56	TB927.5.2060	0.0426443	0.157359	-2.93987
1141	CC	GO:0070013	intracellular organelle lumen	56	TB927.5.3430	0.238787	0.157359	-2.93987
1142	CC	GO:0070013	intracellular organelle lumen	56	TB927.5.4100	0.298658	0.157359	-2.93987
1143	CC	GO:0070013	intracellular organelle lumen	56	TB927.5.4170	-1.72683	0.157359	-2.93987
1144	CC	GO:0070013	intracellular organelle lumen	56	TB927.5.4180	-1.61824	0.157359	-2.93987
1145	CC	GO:0070013	intracellular organelle lumen	56	TB927.5.4190	-1.71809	0.157359	-2.93987
1146	CC	GO:0070013	intracellular organelle lumen	56	TB927.5.4210	-1.65992	0.157359	-2.93987
1147	CC	GO:0070013	intracellular organelle lumen	56	TB927.5.4220	-1.67807	0.157359	-2.93987
1148	CC	GO:0070013	intracellular organelle lumen	56	TB927.5.4230	-1.62761	0.157359	-2.93987
1149	CC	GO:0070013	intracellular organelle lumen	56	TB927.6.1120	0.263034	0.157359	-2.93987
1150	CC	GO:0070013	intracellular organelle lumen	56	TB927.6.1520	-1.58976	0.157359	-2.93987
1151	CC	GO:0070013	intracellular organelle lumen	56	TB927.6.4420	0.367371	0.157359	-2.93987
1152	CC	GO:0070013	intracellular organelle lumen	56	TB927.6.670	0.124328	0.157359	-2.93987
1153	CC	GO:0070013	intracellular organelle lumen	56	TB927.7.2760	-1.63691	0.157359	-2.93987
1154	CC	GO:0070013	intracellular organelle lumen	56	TB927.7.7380	0.0426443	0.157359	-2.93987
1155	CC	GO:0070013	intracellular organelle lumen	56	TB927.8.5120	-2.68706	0.157359	-2.93987
1156	CC	GO:0070013	intracellular organelle lumen	56	TB927.8.5260	-1.60407	0.157359	-2.93987
1157	CC	GO:0070013	intracellular organelle lumen	56	TB927.8.550	-1.9486	0.157359	-2.93987
1158	CC	GO:0070013	intracellular organelle lumen	56	TB927.8.6180	-1.79494	0.157359	-2.93987
1159	CC	GO:0070013	intracellular organelle lumen	56	TB927.8.7290	0.992768	0.157359	-2.93987
1160	CC	GO:0070013	intracellular organelle lumen	56	TB927.9.10830	0.189034	0.157359	-2.93987
1161	CC	GO:0070013	intracellular organelle lumen	56	TB927.9.13820	-1.66448	0.157359	-2.93987
1162	CC	GO:0070013	intracellular organelle lumen	56	TB927.9.14370	-1.67807	0.157359	-2.93987
1163	CC	GO:0070013	intracellular organelle lumen	56	TB927.9.2210	-1.70044	0.157359	-2.93987
1164	CC	GO:0070013	intracellular organelle lumen	56	TB927.9.6570	-1.97085	0.157359	-2.93987
1165	CC	GO:0031981	nuclear lumen	52	TB11.V5.0964	-1.62761	0.187424	-3.05085
1166	CC	GO:0031981	nuclear lumen	52	TB927.1.1860	-2.04264	0.187424	-3.05085
1167	CC	GO:0031981	nuclear lumen	52	TB927.1.2310	-1.61824	0.187424	-3.05085
1168	CC	GO:0031981	nuclear lumen	52	TB927.10.11140	0.0285692	0.187424	-3.05085
1169	CC	GO:0031981	nuclear lumen	52	TB927.10.15340	-1.99277	0.187424	-3.05085
1170	CC	GO:0031981	nuclear lumen	52	TB927.10.2360	-1.8953	0.187424	-3.05085
1171	CC	GO:0031981	nuclear lumen	52	TB927.10.3280	-1.61824	0.187424	-3.05085
1172	CC	GO:0031981	nuclear lumen	52	TB927.10.3420	-1.87578	0.187424	-3.05085
1173	CC	GO:0031981	nuclear lumen	52	TB927.10.3910	0	0.187424	-3.05085
1174	CC	GO:0031981	nuclear lumen	52	TB927.10.5610	-1.67356	0.187424	-3.05085
1175	CC	GO:0031981	nuclear lumen	52	TB927.10.6070	-1.62293	0.187424	-3.05085
1176	CC	GO:0031981	nuclear lumen	52	TB927.10.7400	0.411426	0.187424	-3.05085
1177	CC	GO:0031981	nuclear lumen	52	TB927.10.9340	-1.68257	0.187424	-3.05085
1178	CC	GO:0031981	nuclear lumen	52	TB927.10.9630	-1.90689	0.187424	-3.05085
1179	CC	GO:0031981	nuclear lumen	52	TB927.11.1790	-1.61824	0.187424	-3.05085
1180	CC	GO:0031981	nuclear lumen	52	TB927.11.1800	-1.70487	0.187424	-3.05085
1181	CC	GO:0031981	nuclear lumen	52	TB927.11.1880	-1.59455	0.187424	-3.05085
1182	CC	GO:0031981	nuclear lumen	52	TB927.11.2410	-1.96717	0.187424	-3.05085
1183	CC	GO:0031981	nuclear lumen	52	TB927.11.4750	-1.60407	0.187424	-3.05085
1184	CC	GO:0031981	nuclear lumen	52	TB927.11.5720	-1.69599	0.187424	-3.05085
1185	CC	GO:0031981	nuclear lumen	52	TB927.11.8340	-1.79494	0.187424	-3.05085
1186	CC	GO:0031981	nuclear lumen	52	TB927.2.1800	0.594549	0.187424	-3.05085
1187	CC	GO:0031981	nuclear lumen	52	TB927.2.1810	0.111031	0.187424	-3.05085
1188	CC	GO:0031981	nuclear lumen	52	TB927.2.2460	0.925999	0.187424	-3.05085
1189	CC	GO:0031981	nuclear lumen	52	TB927.2.5980	0.650765	0.187424	-3.05085
1190	CC	GO:0031981	nuclear lumen	52	TB927.2.6090	-1.59932	0.187424	-3.05085
1191	CC	GO:0031981	nuclear lumen	52	TB927.4.170	-2.25701	0.187424	-3.05085
1192	CC	GO:0031981	nuclear lumen	52	TB927.5.1820	-1.85599	0.187424	-3.05085
1193	CC	GO:0031981	nuclear lumen	52	TB927.5.2060	0.0426443	0.187424	-3.05085
1194	CC	GO:0031981	nuclear lumen	52	TB927.5.3430	0.238787	0.187424	-3.05085
1195	CC	GO:0031981	nuclear lumen	52	TB927.5.4100	0.298658	0.187424	-3.05085
1196	CC	GO:0031981	nuclear lumen	52	TB927.5.4170	-1.72683	0.187424	-3.05085
1197	CC	GO:0031981	nuclear lumen	52	TB927.5.4180	-1.61824	0.187424	-3.05085
1198	CC	GO:0031981	nuclear lumen	52	TB927.5.4190	-1.71809	0.187424	-3.05085
1199	CC	GO:0031981	nuclear lumen	52	TB927.5.4210	-1.65992	0.187424	-3.05085
1200	CC	GO:0031981	nuclear lumen	52	TB927.5.4220	-1.67807	0.187424	-3.05085
1201	CC	GO:0031981	nuclear lumen	52	TB927.5.4230	-1.62761	0.187424	-3.05085
1202	CC	GO:0031981	nuclear lumen	52	TB927.6.1120	0.263034	0.187424	-3.05085
1203	CC	GO:0031981	nuclear lumen	52	TB927.6.1520	-1.58976	0.187424	-3.05085
1204	CC	GO:0031981	nuclear lumen	52	TB927.6.4420	0.367371	0.187424	-3.05085
1205	CC	GO:0031981	nuclear lumen	52	TB927.6.670	0.124328	0.187424	-3.05085
1206	CC	GO:0031981	nuclear lumen	52	TB927.7.7380	0.0426443	0.187424	-3.05085
1207	CC	GO:0031981	nuclear lumen	52	TB927.8.5120	-2.68706	0.187424	-3.05085
1208	CC	GO:0031981	nuclear lumen	52	TB927.8.5260	-1.60407	0.187424	-3.05085
1209	CC	GO:0031981	nuclear lumen	52	TB927.8.550	-1.9486	0.187424	-3.05085
1210	CC	GO:0031981	nuclear lumen	52	TB927.8.6180	-1.79494	0.187424	-3.05085
1211	CC	GO:0031981	nuclear lumen	52	TB927.8.7290	0.992768	0.187424	-3.05085
1212	CC	GO:0031981	nuclear lumen	52	TB927.9.10830	0.189034	0.187424	-3.05085
1213	CC	GO:0031981	nuclear lumen	52	TB927.9.13820	-1.66448	0.187424	-3.05085
1214	CC	GO:0031981	nuclear lumen	52	TB927.9.14370	-1.67807	0.187424	-3.05085
1215	CC	GO:0031981	nuclear lumen	52	TB927.9.2210	-1.70044	0.187424	-3.05085
1216	CC	GO:0031981	nuclear lumen	52	TB927.9.6570	-1.97085	0.187424	-3.05085
1217	CC	GO:0020016	ciliary pocket	8	TB927.1.2260	-1.62761	0.190123	-1.41421
1218	CC	GO:0020016	ciliary pocket	8	TB927.10.530	-1.66448	0.190123	-1.41421
1219	CC	GO:0020016	ciliary pocket	8	TB927.11.16200	-2.53854	0.190123	-1.41421
1220	CC	GO:0020016	ciliary pocket	8	TB927.11.2410	-1.96717	0.190123	-1.41421
1221	CC	GO:0020016	ciliary pocket	8	TB927.2.1700	0.238787	0.190123	-1.41421
1222	CC	GO:0020016	ciliary pocket	8	TB927.4.3950	-1.73985	0.190123	-1.41421
1223	CC	GO:0020016	ciliary pocket	8	TB927.7.5860	-1.80323	0.190123	-1.41421
1224	CC	GO:0020016	ciliary pocket	8	TB927.7.7340	0.238787	0.190123	-1.41421
1225	CC	GO:0000110	nucleotide-excision repair factor 1 complex	1	TB927.5.3670	0.0703893	0.207809	1
1226	CC	GO:0043625	delta DNA polymerase complex	1	TB927.2.1800	0.594549	0.207809	1
1227	CC	GO:1990112	RQC complex	1	TB927.11.13060	0.263034	0.207809	1
1228	CC	GO:0032838	plasma membrane bounded cell projection cytoplasm	41	TB11.V5.0964	-1.62761	0.237106	-3.592
1229	CC	GO:0032838	plasma membrane bounded cell projection cytoplasm	41	TB927.1.1860	-2.04264	0.237106	-3.592
1230	CC	GO:0032838	plasma membrane bounded cell projection cytoplasm	41	TB927.1.2310	-1.61824	0.237106	-3.592
1231	CC	GO:0032838	plasma membrane bounded cell projection cytoplasm	41	TB927.10.11140	0.0285692	0.237106	-3.592
1232	CC	GO:0032838	plasma membrane bounded cell projection cytoplasm	41	TB927.10.15340	-1.99277	0.237106	-3.592
1233	CC	GO:0032838	plasma membrane bounded cell projection cytoplasm	41	TB927.10.2360	-1.8953	0.237106	-3.592
1234	CC	GO:0032838	plasma membrane bounded cell projection cytoplasm	41	TB927.10.3280	-1.61824	0.237106	-3.592
1235	CC	GO:0032838	plasma membrane bounded cell projection cytoplasm	41	TB927.10.3420	-1.87578	0.237106	-3.592
1236	CC	GO:0032838	plasma membrane bounded cell projection cytoplasm	41	TB927.10.3910	0	0.237106	-3.592
1237	CC	GO:0032838	plasma membrane bounded cell projection cytoplasm	41	TB927.10.3960	-1.62293	0.237106	-3.592
1238	CC	GO:0032838	plasma membrane bounded cell projection cytoplasm	41	TB927.10.5610	-1.67356	0.237106	-3.592
1239	CC	GO:0032838	plasma membrane bounded cell projection cytoplasm	41	TB927.10.7380	0.0976108	0.237106	-3.592
1240	CC	GO:0032838	plasma membrane bounded cell projection cytoplasm	41	TB927.10.9340	-1.68257	0.237106	-3.592
1241	CC	GO:0032838	plasma membrane bounded cell projection cytoplasm	41	TB927.10.9630	-1.90689	0.237106	-3.592
1242	CC	GO:0032838	plasma membrane bounded cell projection cytoplasm	41	TB927.11.11010	-1.61824	0.237106	-3.592
1243	CC	GO:0032838	plasma membrane bounded cell projection cytoplasm	41	TB927.11.15330	0.111031	0.237106	-3.592
1244	CC	GO:0032838	plasma membrane bounded cell projection cytoplasm	41	TB927.11.2500	-1.71809	0.237106	-3.592
1245	CC	GO:0032838	plasma membrane bounded cell projection cytoplasm	41	TB927.11.4750	-1.60407	0.237106	-3.592
1246	CC	GO:0032838	plasma membrane bounded cell projection cytoplasm	41	TB927.11.4860	0.176323	0.237106	-3.592
1247	CC	GO:0032838	plasma membrane bounded cell projection cytoplasm	41	TB927.11.5720	-1.69599	0.237106	-3.592
1248	CC	GO:0032838	plasma membrane bounded cell projection cytoplasm	41	TB927.11.8340	-1.79494	0.237106	-3.592
1249	CC	GO:0032838	plasma membrane bounded cell projection cytoplasm	41	TB927.2.4930	0.226509	0.237106	-3.592
1250	CC	GO:0032838	plasma membrane bounded cell projection cytoplasm	41	TB927.4.170	-2.25701	0.237106	-3.592
1251	CC	GO:0032838	plasma membrane bounded cell projection cytoplasm	41	TB927.5.4170	-1.72683	0.237106	-3.592
1252	CC	GO:0032838	plasma membrane bounded cell projection cytoplasm	41	TB927.5.4180	-1.61824	0.237106	-3.592
1253	CC	GO:0032838	plasma membrane bounded cell projection cytoplasm	41	TB927.5.4190	-1.71809	0.237106	-3.592
1254	CC	GO:0032838	plasma membrane bounded cell projection cytoplasm	41	TB927.5.4210	-1.65992	0.237106	-3.592
1255	CC	GO:0032838	plasma membrane bounded cell projection cytoplasm	41	TB927.5.4220	-1.67807	0.237106	-3.592
1256	CC	GO:0032838	plasma membrane bounded cell projection cytoplasm	41	TB927.5.4230	-1.62761	0.237106	-3.592
1257	CC	GO:0032838	plasma membrane bounded cell projection cytoplasm	41	TB927.6.1520	-1.58976	0.237106	-3.592
1258	CC	GO:0032838	plasma membrane bounded cell projection cytoplasm	41	TB927.6.3140	-1.91073	0.237106	-3.592
1259	CC	GO:0032838	plasma membrane bounded cell projection cytoplasm	41	TB927.6.4710	0.176323	0.237106	-3.592
1260	CC	GO:0032838	plasma membrane bounded cell projection cytoplasm	41	TB927.6.700	1	0.237106	-3.592
1261	CC	GO:0032838	plasma membrane bounded cell projection cytoplasm	41	TB927.7.7360	0.137504	0.237106	-3.592
1262	CC	GO:0032838	plasma membrane bounded cell projection cytoplasm	41	TB927.8.5120	-2.68706	0.237106	-3.592
1263	CC	GO:0032838	plasma membrane bounded cell projection cytoplasm	41	TB927.8.550	-1.9486	0.237106	-3.592
1264	CC	GO:0032838	plasma membrane bounded cell projection cytoplasm	41	TB927.8.6180	-1.79494	0.237106	-3.592
1265	CC	GO:0032838	plasma membrane bounded cell projection cytoplasm	41	TB927.9.10830	0.189034	0.237106	-3.592
1266	CC	GO:0032838	plasma membrane bounded cell projection cytoplasm	41	TB927.9.13820	-1.66448	0.237106	-3.592
1267	CC	GO:0032838	plasma membrane bounded cell projection cytoplasm	41	TB927.9.2210	-1.70044	0.237106	-3.592
1268	CC	GO:0032838	plasma membrane bounded cell projection cytoplasm	41	TB927.9.6570	-1.97085	0.237106	-3.592
1269	CC	GO:0097014	ciliary plasm	41	TB11.V5.0964	-1.62761	0.237106	-3.592
1270	CC	GO:0097014	ciliary plasm	41	TB927.1.1860	-2.04264	0.237106	-3.592
1271	CC	GO:0097014	ciliary plasm	41	TB927.1.2310	-1.61824	0.237106	-3.592
1272	CC	GO:0097014	ciliary plasm	41	TB927.10.11140	0.0285692	0.237106	-3.592
1273	CC	GO:0097014	ciliary plasm	41	TB927.10.15340	-1.99277	0.237106	-3.592
1274	CC	GO:0097014	ciliary plasm	41	TB927.10.2360	-1.8953	0.237106	-3.592
1275	CC	GO:0097014	ciliary plasm	41	TB927.10.3280	-1.61824	0.237106	-3.592
1276	CC	GO:0097014	ciliary plasm	41	TB927.10.3420	-1.87578	0.237106	-3.592
1277	CC	GO:0097014	ciliary plasm	41	TB927.10.3910	0	0.237106	-3.592
1278	CC	GO:0097014	ciliary plasm	41	TB927.10.3960	-1.62293	0.237106	-3.592
1279	CC	GO:0097014	ciliary plasm	41	TB927.10.5610	-1.67356	0.237106	-3.592
1280	CC	GO:0097014	ciliary plasm	41	TB927.10.7380	0.0976108	0.237106	-3.592
1281	CC	GO:0097014	ciliary plasm	41	TB927.10.9340	-1.68257	0.237106	-3.592
1282	CC	GO:0097014	ciliary plasm	41	TB927.10.9630	-1.90689	0.237106	-3.592
1283	CC	GO:0097014	ciliary plasm	41	TB927.11.11010	-1.61824	0.237106	-3.592
1284	CC	GO:0097014	ciliary plasm	41	TB927.11.15330	0.111031	0.237106	-3.592
1285	CC	GO:0097014	ciliary plasm	41	TB927.11.2500	-1.71809	0.237106	-3.592
1286	CC	GO:0097014	ciliary plasm	41	TB927.11.4750	-1.60407	0.237106	-3.592
1287	CC	GO:0097014	ciliary plasm	41	TB927.11.4860	0.176323	0.237106	-3.592
1288	CC	GO:0097014	ciliary plasm	41	TB927.11.5720	-1.69599	0.237106	-3.592
1289	CC	GO:0097014	ciliary plasm	41	TB927.11.8340	-1.79494	0.237106	-3.592
1290	CC	GO:0097014	ciliary plasm	41	TB927.2.4930	0.226509	0.237106	-3.592
1291	CC	GO:0097014	ciliary plasm	41	TB927.4.170	-2.25701	0.237106	-3.592
1292	CC	GO:0097014	ciliary plasm	41	TB927.5.4170	-1.72683	0.237106	-3.592
1293	CC	GO:0097014	ciliary plasm	41	TB927.5.4180	-1.61824	0.237106	-3.592
1294	CC	GO:0097014	ciliary plasm	41	TB927.5.4190	-1.71809	0.237106	-3.592
1295	CC	GO:0097014	ciliary plasm	41	TB927.5.4210	-1.65992	0.237106	-3.592
1296	CC	GO:0097014	ciliary plasm	41	TB927.5.4220	-1.67807	0.237106	-3.592
1297	CC	GO:0097014	ciliary plasm	41	TB927.5.4230	-1.62761	0.237106	-3.592
1298	CC	GO:0097014	ciliary plasm	41	TB927.6.1520	-1.58976	0.237106	-3.592
1299	CC	GO:0097014	ciliary plasm	41	TB927.6.3140	-1.91073	0.237106	-3.592
1300	CC	GO:0097014	ciliary plasm	41	TB927.6.4710	0.176323	0.237106	-3.592
1301	CC	GO:0097014	ciliary plasm	41	TB927.6.700	1	0.237106	-3.592
1302	CC	GO:0097014	ciliary plasm	41	TB927.7.7360	0.137504	0.237106	-3.592
1303	CC	GO:0097014	ciliary plasm	41	TB927.8.5120	-2.68706	0.237106	-3.592
1304	CC	GO:0097014	ciliary plasm	41	TB927.8.550	-1.9486	0.237106	-3.592
1305	CC	GO:0097014	ciliary plasm	41	TB927.8.6180	-1.79494	0.237106	-3.592
1306	CC	GO:0097014	ciliary plasm	41	TB927.9.10830	0.189034	0.237106	-3.592
1307	CC	GO:0097014	ciliary plasm	41	TB927.9.13820	-1.66448	0.237106	-3.592
1308	CC	GO:0097014	ciliary plasm	41	TB927.9.2210	-1.70044	0.237106	-3.592
1309	CC	GO:0097014	ciliary plasm	41	TB927.9.6570	-1.97085	0.237106	-3.592
1310	CC	GO:0099568	cytoplasmic region	41	TB11.V5.0964	-1.62761	0.237106	-3.592
1311	CC	GO:0099568	cytoplasmic region	41	TB927.1.1860	-2.04264	0.237106	-3.592
1312	CC	GO:0099568	cytoplasmic region	41	TB927.1.2310	-1.61824	0.237106	-3.592
1313	CC	GO:0099568	cytoplasmic region	41	TB927.10.11140	0.0285692	0.237106	-3.592
1314	CC	GO:0099568	cytoplasmic region	41	TB927.10.15340	-1.99277	0.237106	-3.592
1315	CC	GO:0099568	cytoplasmic region	41	TB927.10.2360	-1.8953	0.237106	-3.592
1316	CC	GO:0099568	cytoplasmic region	41	TB927.10.3280	-1.61824	0.237106	-3.592
1317	CC	GO:0099568	cytoplasmic region	41	TB927.10.3420	-1.87578	0.237106	-3.592
1318	CC	GO:0099568	cytoplasmic region	41	TB927.10.3910	0	0.237106	-3.592
1319	CC	GO:0099568	cytoplasmic region	41	TB927.10.3960	-1.62293	0.237106	-3.592
1320	CC	GO:0099568	cytoplasmic region	41	TB927.10.5610	-1.67356	0.237106	-3.592
1321	CC	GO:0099568	cytoplasmic region	41	TB927.10.7380	0.0976108	0.237106	-3.592
1322	CC	GO:0099568	cytoplasmic region	41	TB927.10.9340	-1.68257	0.237106	-3.592
1323	CC	GO:0099568	cytoplasmic region	41	TB927.10.9630	-1.90689	0.237106	-3.592
1324	CC	GO:0099568	cytoplasmic region	41	TB927.11.11010	-1.61824	0.237106	-3.592
1325	CC	GO:0099568	cytoplasmic region	41	TB927.11.15330	0.111031	0.237106	-3.592
1326	CC	GO:0099568	cytoplasmic region	41	TB927.11.2500	-1.71809	0.237106	-3.592
1327	CC	GO:0099568	cytoplasmic region	41	TB927.11.4750	-1.60407	0.237106	-3.592
1328	CC	GO:0099568	cytoplasmic region	41	TB927.11.4860	0.176323	0.237106	-3.592
1329	CC	GO:0099568	cytoplasmic region	41	TB927.11.5720	-1.69599	0.237106	-3.592
1330	CC	GO:0099568	cytoplasmic region	41	TB927.11.8340	-1.79494	0.237106	-3.592
1331	CC	GO:0099568	cytoplasmic region	41	TB927.2.4930	0.226509	0.237106	-3.592
1332	CC	GO:0099568	cytoplasmic region	41	TB927.4.170	-2.25701	0.237106	-3.592
1333	CC	GO:0099568	cytoplasmic region	41	TB927.5.4170	-1.72683	0.237106	-3.592
1334	CC	GO:0099568	cytoplasmic region	41	TB927.5.4180	-1.61824	0.237106	-3.592
1335	CC	GO:0099568	cytoplasmic region	41	TB927.5.4190	-1.71809	0.237106	-3.592
1336	CC	GO:0099568	cytoplasmic region	41	TB927.5.4210	-1.65992	0.237106	-3.592
1337	CC	GO:0099568	cytoplasmic region	41	TB927.5.4220	-1.67807	0.237106	-3.592
1338	CC	GO:0099568	cytoplasmic region	41	TB927.5.4230	-1.62761	0.237106	-3.592
1339	CC	GO:0099568	cytoplasmic region	41	TB927.6.1520	-1.58976	0.237106	-3.592
1340	CC	GO:0099568	cytoplasmic region	41	TB927.6.3140	-1.91073	0.237106	-3.592
1341	CC	GO:0099568	cytoplasmic region	41	TB927.6.4710	0.176323	0.237106	-3.592
1342	CC	GO:0099568	cytoplasmic region	41	TB927.6.700	1	0.237106	-3.592
1343	CC	GO:0099568	cytoplasmic region	41	TB927.7.7360	0.137504	0.237106	-3.592
1344	CC	GO:0099568	cytoplasmic region	41	TB927.8.5120	-2.68706	0.237106	-3.592
1345	CC	GO:0099568	cytoplasmic region	41	TB927.8.550	-1.9486	0.237106	-3.592
1346	CC	GO:0099568	cytoplasmic region	41	TB927.8.6180	-1.79494	0.237106	-3.592
1347	CC	GO:0099568	cytoplasmic region	41	TB927.9.10830	0.189034	0.237106	-3.592
1348	CC	GO:0099568	cytoplasmic region	41	TB927.9.13820	-1.66448	0.237106	-3.592
1349	CC	GO:0099568	cytoplasmic region	41	TB927.9.2210	-1.70044	0.237106	-3.592
1350	CC	GO:0099568	cytoplasmic region	41	TB927.9.6570	-1.97085	0.237106	-3.592
1351	MF	GO:0046982	protein heterodimerization activity	7	TB927.10.15350	-1.90689	0.00669167	-2.64575
1352	MF	GO:0046982	protein heterodimerization activity	7	TB927.5.4170	-1.72683	0.00669167	-2.64575
1353	MF	GO:0046982	protein heterodimerization activity	7	TB927.5.4180	-1.61824	0.00669167	-2.64575
1354	MF	GO:0046982	protein heterodimerization activity	7	TB927.5.4190	-1.71809	0.00669167	-2.64575
1355	MF	GO:0046982	protein heterodimerization activity	7	TB927.5.4210	-1.65992	0.00669167	-2.64575
1356	MF	GO:0046982	protein heterodimerization activity	7	TB927.5.4220	-1.67807	0.00669167	-2.64575
1357	MF	GO:0046982	protein heterodimerization activity	7	TB927.5.4230	-1.62761	0.00669167	-2.64575
1358	MF	GO:0031490	chromatin DNA binding	3	TB927.11.1790	-1.61824	0.00669167	-1.73205
1359	MF	GO:0031490	chromatin DNA binding	3	TB927.11.1800	-1.70487	0.00669167	-1.73205
1360	MF	GO:0031490	chromatin DNA binding	3	TB927.11.1880	-1.59455	0.00669167	-1.73205
1361	MF	GO:0046983	protein dimerization activity	7	TB927.10.15350	-1.90689	0.0195119	-2.64575
1362	MF	GO:0046983	protein dimerization activity	7	TB927.5.4170	-1.72683	0.0195119	-2.64575
1363	MF	GO:0046983	protein dimerization activity	7	TB927.5.4180	-1.61824	0.0195119	-2.64575
1364	MF	GO:0046983	protein dimerization activity	7	TB927.5.4190	-1.71809	0.0195119	-2.64575
1365	MF	GO:0046983	protein dimerization activity	7	TB927.5.4210	-1.65992	0.0195119	-2.64575
1366	MF	GO:0046983	protein dimerization activity	7	TB927.5.4220	-1.67807	0.0195119	-2.64575
1367	MF	GO:0046983	protein dimerization activity	7	TB927.5.4230	-1.62761	0.0195119	-2.64575
1368	MF	GO:0061656	SUMO conjugating enzyme activity	2	TB927.2.2460	0.925999	0.0195119	1.41421
1369	MF	GO:0061656	SUMO conjugating enzyme activity	2	TB927.5.3430	0.238787	0.0195119	1.41421
1370	MF	GO:0019789	SUMO transferase activity	2	TB927.2.2460	0.925999	0.0362989	1.41421
1371	MF	GO:0019789	SUMO transferase activity	2	TB927.5.3430	0.238787	0.0362989	1.41421
1372	MF	GO:0003677	DNA binding	14	TB11.V5.0661	-1.73985	0.0362989	-2.13809
1373	MF	GO:0003677	DNA binding	14	TB927.10.15350	-1.90689	0.0362989	-2.13809
1374	MF	GO:0003677	DNA binding	14	TB927.11.1790	-1.61824	0.0362989	-2.13809
1375	MF	GO:0003677	DNA binding	14	TB927.11.1800	-1.70487	0.0362989	-2.13809
1376	MF	GO:0003677	DNA binding	14	TB927.11.1880	-1.59455	0.0362989	-2.13809
1377	MF	GO:0003677	DNA binding	14	TB927.2.1800	0.594549	0.0362989	-2.13809
1378	MF	GO:0003677	DNA binding	14	TB927.2.1810	0.111031	0.0362989	-2.13809
1379	MF	GO:0003677	DNA binding	14	TB927.5.3670	0.0703893	0.0362989	-2.13809
1380	MF	GO:0003677	DNA binding	14	TB927.5.4170	-1.72683	0.0362989	-2.13809
1381	MF	GO:0003677	DNA binding	14	TB927.5.4180	-1.61824	0.0362989	-2.13809
1382	MF	GO:0003677	DNA binding	14	TB927.5.4190	-1.71809	0.0362989	-2.13809
1383	MF	GO:0003677	DNA binding	14	TB927.5.4210	-1.65992	0.0362989	-2.13809
1384	MF	GO:0003677	DNA binding	14	TB927.5.4220	-1.67807	0.0362989	-2.13809
1385	MF	GO:0003677	DNA binding	14	TB927.5.4230	-1.62761	0.0362989	-2.13809
1386	MF	GO:0003735	structural constituent of ribosome	11	TB927.10.3280	-1.61824	0.0362989	-3.31662
1387	MF	GO:0003735	structural constituent of ribosome	11	TB927.10.5610	-1.67356	0.0362989	-3.31662
1388	MF	GO:0003735	structural constituent of ribosome	11	TB927.2.6090	-1.59932	0.0362989	-3.31662
1389	MF	GO:0003735	structural constituent of ribosome	11	TB927.5.1820	-1.85599	0.0362989	-3.31662
1390	MF	GO:0003735	structural constituent of ribosome	11	TB927.6.2100	-1.65076	0.0362989	-3.31662
1391	MF	GO:0003735	structural constituent of ribosome	11	TB927.7.2760	-1.63691	0.0362989	-3.31662
1392	MF	GO:0003735	structural constituent of ribosome	11	TB927.8.5260	-1.60407	0.0362989	-3.31662
1393	MF	GO:0003735	structural constituent of ribosome	11	TB927.8.6180	-1.79494	0.0362989	-3.31662
1394	MF	GO:0003735	structural constituent of ribosome	11	TB927.9.14370	-1.67807	0.0362989	-3.31662
1395	MF	GO:0003735	structural constituent of ribosome	11	TB927.9.15190	-1.7137	0.0362989	-3.31662
1396	MF	GO:0003735	structural constituent of ribosome	11	TB927.9.3920	-1.75702	0.0362989	-3.31662
1397	MF	GO:0005198	structural molecule activity	11	TB927.10.3280	-1.61824	0.201837	-3.31662
1398	MF	GO:0005198	structural molecule activity	11	TB927.10.5610	-1.67356	0.201837	-3.31662
1399	MF	GO:0005198	structural molecule activity	11	TB927.2.6090	-1.59932	0.201837	-3.31662
1400	MF	GO:0005198	structural molecule activity	11	TB927.5.1820	-1.85599	0.201837	-3.31662
1401	MF	GO:0005198	structural molecule activity	11	TB927.6.2100	-1.65076	0.201837	-3.31662
1402	MF	GO:0005198	structural molecule activity	11	TB927.7.2760	-1.63691	0.201837	-3.31662
1403	MF	GO:0005198	structural molecule activity	11	TB927.8.5260	-1.60407	0.201837	-3.31662
1404	MF	GO:0005198	structural molecule activity	11	TB927.8.6180	-1.79494	0.201837	-3.31662
1405	MF	GO:0005198	structural molecule activity	11	TB927.9.14370	-1.67807	0.201837	-3.31662
1406	MF	GO:0005198	structural molecule activity	11	TB927.9.15190	-1.7137	0.201837	-3.31662
1407	MF	GO:0005198	structural molecule activity	11	TB927.9.3920	-1.75702	0.201837	-3.31662
1408	MF	GO:0000049	tRNA binding	3	TB927.11.13060	0.263034	0.209744	1.73205
1409	MF	GO:0000049	tRNA binding	3	TB927.6.4420	0.367371	0.209744	1.73205
1410	MF	GO:0000049	tRNA binding	3	TB927.6.700	1	0.209744	1.73205
1411	MF	GO:0005053	peroxisome matrix targeting signal-2 binding	1	TB927.3.3610	0.111031	0.209744	1
1412	MF	GO:0052905	tRNA (guanine(9)-N(1))-methyltransferase activity	1	TB927.6.4420	0.367371	0.209744	1
1413	MF	GO:0002953	5'-deoxynucleotidase activity	1	TB927.9.10830	0.189034	0.209744	1
1414	MF	GO:0042030	ATPase inhibitor activity	1	TB927.10.2970	-1.58976	0.209744	-1
1415	MF	GO:0036456	L-methionine-(S)-S-oxide reductase activity	1	TB927.8.550	-1.9486	0.209744	-1
1416	MF	GO:0033744	L-methionine:thioredoxin-disulfide S-oxidoreductase activity	1	TB927.8.550	-1.9486	0.209744	-1
1417	MF	GO:0004326	tetrahydrofolylpolyglutamate synthase activity	1	TB927.10.7520	0.0285692	0.209744	1
1418	MF	GO:0008260	3-oxoacid CoA-transferase activity	1	TB927.11.2690	-1.74846	0.209744	-1
1419	MF	GO:0008410	CoA-transferase activity	1	TB927.11.2690	-1.74846	0.209744	-1
1420	MF	GO:0008253	5'-nucleotidase activity	1	TB927.9.10830	0.189034	0.209744	1
1421	MF	GO:0008252	nucleotidase activity	1	TB927.9.10830	0.189034	0.209744	1
1422	MF	GO:0008113	peptide-methionine (S)-S-oxide reductase activity	1	TB927.8.550	-1.9486	0.209744	-1
1423	MF	GO:0003682	chromatin binding	3	TB927.11.1790	-1.61824	0.249463	-1.73205
1424	MF	GO:0003682	chromatin binding	3	TB927.11.1800	-1.70487	0.249463	-1.73205
1425	MF	GO:0003682	chromatin binding	3	TB927.11.1880	-1.59455	0.249463	-1.73205
1426	MF	GO:0061650	ubiquitin-like protein conjugating enzyme activity	2	TB927.2.2460	0.925999	0.2683	1.41421
1427	MF	GO:0061650	ubiquitin-like protein conjugating enzyme activity	2	TB927.5.3430	0.238787	0.2683	1.41421
1428	MF	GO:0004813	alanine-tRNA ligase activity	1	TB927.6.700	1	0.311829	1
1429	MF	GO:0004591	oxoglutarate dehydrogenase (succinyl-transferring) activity	1	TB927.11.1450	-1.70044	0.311829	-1
1430	MF	GO:0004758	serine C-palmitoyltransferase activity	1	TB927.4.1020	0.0565835	0.311829	1
1431	MF	GO:0009019	tRNA (guanine-N1-)-methyltransferase activity	1	TB927.6.4420	0.367371	0.311829	1
1432	MF	GO:0016454	C-palmitoyltransferase activity	1	TB927.4.1020	0.0565835	0.311829	1
1433	MF	GO:0016409	palmitoyltransferase activity	2	TB927.3.2400	0.464668	0.341576	1.41421
1434	MF	GO:0016409	palmitoyltransferase activity	2	TB927.4.1020	0.0565835	0.341576	1.41421

## Sheet: circ_200Gy_6h
Sn	category	ID	term	count	genes	logFC	adj_pval	zscore
1	BP	GO:0006323	DNA packaging	10	TB927.11.16400	-1.60881	0.00417042	-2.52982
2	BP	GO:0006323	DNA packaging	10	TB927.11.1790	-1.67807	0.00417042	-2.52982
3	BP	GO:0006323	DNA packaging	10	TB927.11.1800	-1.852	0.00417042	-2.52982
4	BP	GO:0006323	DNA packaging	10	TB927.11.1860	-1.66448	0.00417042	-2.52982
5	BP	GO:0006323	DNA packaging	10	TB927.11.1880	-1.73552	0.00417042	-2.52982
6	BP	GO:0006323	DNA packaging	10	TB927.11.3080	-1.60407	0.00417042	-2.52982
7	BP	GO:0006323	DNA packaging	10	TB927.2.1810	0.286881	0.00417042	-2.52982
8	BP	GO:0006323	DNA packaging	10	TB927.5.4170	-1.65076	0.00417042	-2.52982
9	BP	GO:0006323	DNA packaging	10	TB927.5.4190	-1.65992	0.00417042	-2.52982
10	BP	GO:0006323	DNA packaging	10	TB927.5.4210	-1.61353	0.00417042	-2.52982
11	BP	GO:0043954	cellular component maintenance	4	TB927.11.1790	-1.67807	0.00417042	-2
12	BP	GO:0043954	cellular component maintenance	4	TB927.11.1800	-1.852	0.00417042	-2
13	BP	GO:0043954	cellular component maintenance	4	TB927.11.1860	-1.66448	0.00417042	-2
14	BP	GO:0043954	cellular component maintenance	4	TB927.11.1880	-1.73552	0.00417042	-2
15	BP	GO:0070827	chromatin maintenance	4	TB927.11.1790	-1.67807	0.00417042	-2
16	BP	GO:0070827	chromatin maintenance	4	TB927.11.1800	-1.852	0.00417042	-2
17	BP	GO:0070827	chromatin maintenance	4	TB927.11.1860	-1.66448	0.00417042	-2
18	BP	GO:0070827	chromatin maintenance	4	TB927.11.1880	-1.73552	0.00417042	-2
19	BP	GO:0031497	chromatin assembly	8	TB927.11.1790	-1.67807	0.010918	-2.12132
20	BP	GO:0031497	chromatin assembly	8	TB927.11.1800	-1.852	0.010918	-2.12132
21	BP	GO:0031497	chromatin assembly	8	TB927.11.1860	-1.66448	0.010918	-2.12132
22	BP	GO:0031497	chromatin assembly	8	TB927.11.1880	-1.73552	0.010918	-2.12132
23	BP	GO:0031497	chromatin assembly	8	TB927.2.1810	0.286881	0.010918	-2.12132
24	BP	GO:0031497	chromatin assembly	8	TB927.5.4170	-1.65076	0.010918	-2.12132
25	BP	GO:0031497	chromatin assembly	8	TB927.5.4190	-1.65992	0.010918	-2.12132
26	BP	GO:0031497	chromatin assembly	8	TB927.5.4210	-1.61353	0.010918	-2.12132
27	BP	GO:0006333	chromatin assembly or disassembly	8	TB927.11.1790	-1.67807	0.010918	-2.12132
28	BP	GO:0006333	chromatin assembly or disassembly	8	TB927.11.1800	-1.852	0.010918	-2.12132
29	BP	GO:0006333	chromatin assembly or disassembly	8	TB927.11.1860	-1.66448	0.010918	-2.12132
30	BP	GO:0006333	chromatin assembly or disassembly	8	TB927.11.1880	-1.73552	0.010918	-2.12132
31	BP	GO:0006333	chromatin assembly or disassembly	8	TB927.2.1810	0.286881	0.010918	-2.12132
32	BP	GO:0006333	chromatin assembly or disassembly	8	TB927.5.4170	-1.65076	0.010918	-2.12132
33	BP	GO:0006333	chromatin assembly or disassembly	8	TB927.5.4190	-1.65992	0.010918	-2.12132
34	BP	GO:0006333	chromatin assembly or disassembly	8	TB927.5.4210	-1.61353	0.010918	-2.12132
35	BP	GO:0034728	nucleosome organization	8	TB927.11.1790	-1.67807	0.0148591	-2.12132
36	BP	GO:0034728	nucleosome organization	8	TB927.11.1800	-1.852	0.0148591	-2.12132
37	BP	GO:0034728	nucleosome organization	8	TB927.11.1860	-1.66448	0.0148591	-2.12132
38	BP	GO:0034728	nucleosome organization	8	TB927.11.1880	-1.73552	0.0148591	-2.12132
39	BP	GO:0034728	nucleosome organization	8	TB927.2.1810	0.286881	0.0148591	-2.12132
40	BP	GO:0034728	nucleosome organization	8	TB927.5.4170	-1.65076	0.0148591	-2.12132
41	BP	GO:0034728	nucleosome organization	8	TB927.5.4190	-1.65992	0.0148591	-2.12132
42	BP	GO:0034728	nucleosome organization	8	TB927.5.4210	-1.61353	0.0148591	-2.12132
43	BP	GO:0006334	nucleosome assembly	7	TB927.11.1790	-1.67807	0.0305154	-2.64575
44	BP	GO:0006334	nucleosome assembly	7	TB927.11.1800	-1.852	0.0305154	-2.64575
45	BP	GO:0006334	nucleosome assembly	7	TB927.11.1860	-1.66448	0.0305154	-2.64575
46	BP	GO:0006334	nucleosome assembly	7	TB927.11.1880	-1.73552	0.0305154	-2.64575
47	BP	GO:0006334	nucleosome assembly	7	TB927.5.4170	-1.65076	0.0305154	-2.64575
48	BP	GO:0006334	nucleosome assembly	7	TB927.5.4190	-1.65992	0.0305154	-2.64575
49	BP	GO:0006334	nucleosome assembly	7	TB927.5.4210	-1.61353	0.0305154	-2.64575
50	BP	GO:0009190	cyclic nucleotide biosynthetic process	9	TB11.V5.0484	-1.63691	0.0305154	1
51	BP	GO:0009190	cyclic nucleotide biosynthetic process	9	TB11.V5.0546	0.137504	0.0305154	1
52	BP	GO:0009190	cyclic nucleotide biosynthetic process	9	TB11.V5.1015	-1.73552	0.0305154	1
53	BP	GO:0009190	cyclic nucleotide biosynthetic process	9	TB927.4.3750	0.863938	0.0305154	1
54	BP	GO:0009190	cyclic nucleotide biosynthetic process	9	TB927.7.6050	0.321928	0.0305154	1
55	BP	GO:0009190	cyclic nucleotide biosynthetic process	9	TB927.7.6060	0.286881	0.0305154	1
56	BP	GO:0009190	cyclic nucleotide biosynthetic process	9	TB927.7.6070	0.201634	0.0305154	1
57	BP	GO:0009190	cyclic nucleotide biosynthetic process	9	TB927.7.6080	0.286881	0.0305154	1
58	BP	GO:0009190	cyclic nucleotide biosynthetic process	9	TB927.7.7530	0	0.0305154	1
59	BP	GO:0009187	cyclic nucleotide metabolic process	9	TB11.V5.0484	-1.63691	0.0305154	1
60	BP	GO:0009187	cyclic nucleotide metabolic process	9	TB11.V5.0546	0.137504	0.0305154	1
61	BP	GO:0009187	cyclic nucleotide metabolic process	9	TB11.V5.1015	-1.73552	0.0305154	1
62	BP	GO:0009187	cyclic nucleotide metabolic process	9	TB927.4.3750	0.863938	0.0305154	1
63	BP	GO:0009187	cyclic nucleotide metabolic process	9	TB927.7.6050	0.321928	0.0305154	1
64	BP	GO:0009187	cyclic nucleotide metabolic process	9	TB927.7.6060	0.286881	0.0305154	1
65	BP	GO:0009187	cyclic nucleotide metabolic process	9	TB927.7.6070	0.201634	0.0305154	1
66	BP	GO:0009187	cyclic nucleotide metabolic process	9	TB927.7.6080	0.286881	0.0305154	1
67	BP	GO:0009187	cyclic nucleotide metabolic process	9	TB927.7.7530	0	0.0305154	1
68	BP	GO:0071824	protein-DNA complex subunit organization	8	TB927.11.1790	-1.67807	0.050706	-2.12132
69	BP	GO:0071824	protein-DNA complex subunit organization	8	TB927.11.1800	-1.852	0.050706	-2.12132
70	BP	GO:0071824	protein-DNA complex subunit organization	8	TB927.11.1860	-1.66448	0.050706	-2.12132
71	BP	GO:0071824	protein-DNA complex subunit organization	8	TB927.11.1880	-1.73552	0.050706	-2.12132
72	BP	GO:0071824	protein-DNA complex subunit organization	8	TB927.2.1810	0.286881	0.050706	-2.12132
73	BP	GO:0071824	protein-DNA complex subunit organization	8	TB927.5.4170	-1.65076	0.050706	-2.12132
74	BP	GO:0071824	protein-DNA complex subunit organization	8	TB927.5.4190	-1.65992	0.050706	-2.12132
75	BP	GO:0071824	protein-DNA complex subunit organization	8	TB927.5.4210	-1.61353	0.050706	-2.12132
76	BP	GO:0071103	DNA conformation change	10	TB927.11.16400	-1.60881	0.0521388	-2.52982
77	BP	GO:0071103	DNA conformation change	10	TB927.11.1790	-1.67807	0.0521388	-2.52982
78	BP	GO:0071103	DNA conformation change	10	TB927.11.1800	-1.852	0.0521388	-2.52982
79	BP	GO:0071103	DNA conformation change	10	TB927.11.1860	-1.66448	0.0521388	-2.52982
80	BP	GO:0071103	DNA conformation change	10	TB927.11.1880	-1.73552	0.0521388	-2.52982
81	BP	GO:0071103	DNA conformation change	10	TB927.11.3080	-1.60407	0.0521388	-2.52982
82	BP	GO:0071103	DNA conformation change	10	TB927.2.1810	0.286881	0.0521388	-2.52982
83	BP	GO:0071103	DNA conformation change	10	TB927.5.4170	-1.65076	0.0521388	-2.52982
84	BP	GO:0071103	DNA conformation change	10	TB927.5.4190	-1.65992	0.0521388	-2.52982
85	BP	GO:0071103	DNA conformation change	10	TB927.5.4210	-1.61353	0.0521388	-2.52982
86	BP	GO:0010133	proline catabolic process to glutamate	2	TB927.10.3210	-1.67356	0.0676512	-1.41421
87	BP	GO:0010133	proline catabolic process to glutamate	2	TB927.7.210	-1.66448	0.0676512	-1.41421
88	BP	GO:0006562	proline catabolic process	2	TB927.10.3210	-1.67356	0.0676512	-1.41421
89	BP	GO:0006562	proline catabolic process	2	TB927.7.210	-1.66448	0.0676512	-1.41421
90	BP	GO:0065004	protein-DNA complex assembly	7	TB927.11.1790	-1.67807	0.0943058	-2.64575
91	BP	GO:0065004	protein-DNA complex assembly	7	TB927.11.1800	-1.852	0.0943058	-2.64575
92	BP	GO:0065004	protein-DNA complex assembly	7	TB927.11.1860	-1.66448	0.0943058	-2.64575
93	BP	GO:0065004	protein-DNA complex assembly	7	TB927.11.1880	-1.73552	0.0943058	-2.64575
94	BP	GO:0065004	protein-DNA complex assembly	7	TB927.5.4170	-1.65076	0.0943058	-2.64575
95	BP	GO:0065004	protein-DNA complex assembly	7	TB927.5.4190	-1.65992	0.0943058	-2.64575
96	BP	GO:0065004	protein-DNA complex assembly	7	TB927.5.4210	-1.61353	0.0943058	-2.64575
97	BP	GO:0044281	small molecule metabolic process	27	TB11.V5.0484	-1.63691	0.095737	-0.96225
98	BP	GO:0044281	small molecule metabolic process	27	TB11.V5.0498	0.475085	0.095737	-0.96225
99	BP	GO:0044281	small molecule metabolic process	27	TB11.V5.0546	0.137504	0.095737	-0.96225
100	BP	GO:0044281	small molecule metabolic process	27	TB11.V5.1015	-1.73552	0.095737	-0.96225
101	BP	GO:0044281	small molecule metabolic process	27	TB927.1.4220	-1.7137	0.095737	-0.96225
102	BP	GO:0044281	small molecule metabolic process	27	TB927.10.1390	-1.84398	0.095737	-0.96225
103	BP	GO:0044281	small molecule metabolic process	27	TB927.10.15410	-1.926	0.095737	-0.96225
104	BP	GO:0044281	small molecule metabolic process	27	TB927.10.2250	-1.80323	0.095737	-0.96225
105	BP	GO:0044281	small molecule metabolic process	27	TB927.10.3210	-1.67356	0.095737	-0.96225
106	BP	GO:0044281	small molecule metabolic process	27	TB927.10.830	-1.774	0.095737	-0.96225
107	BP	GO:0044281	small molecule metabolic process	27	TB927.11.1450	-1.9222	0.095737	-0.96225
108	BP	GO:0044281	small molecule metabolic process	27	TB927.11.2690	-1.774	0.095737	-0.96225
109	BP	GO:0044281	small molecule metabolic process	27	TB927.11.9590	-1.7866	0.095737	-0.96225
110	BP	GO:0044281	small molecule metabolic process	27	TB927.3.1380	0.0703893	0.095737	-0.96225
111	BP	GO:0044281	small molecule metabolic process	27	TB927.4.1020	0.275007	0.095737	-0.96225
112	BP	GO:0044281	small molecule metabolic process	27	TB927.4.360	-1.59455	0.095737	-0.96225
113	BP	GO:0044281	small molecule metabolic process	27	TB927.4.3750	0.863938	0.095737	-0.96225
114	BP	GO:0044281	small molecule metabolic process	27	TB927.6.2740	-1.93734	0.095737	-0.96225
115	BP	GO:0044281	small molecule metabolic process	27	TB927.6.700	1.38957	0.095737	-0.96225
116	BP	GO:0044281	small molecule metabolic process	27	TB927.7.210	-1.66448	0.095737	-0.96225
117	BP	GO:0044281	small molecule metabolic process	27	TB927.7.6050	0.321928	0.095737	-0.96225
118	BP	GO:0044281	small molecule metabolic process	27	TB927.7.6060	0.286881	0.095737	-0.96225
119	BP	GO:0044281	small molecule metabolic process	27	TB927.7.6070	0.201634	0.095737	-0.96225
120	BP	GO:0044281	small molecule metabolic process	27	TB927.7.6080	0.286881	0.095737	-0.96225
121	BP	GO:0044281	small molecule metabolic process	27	TB927.7.7530	0	0.095737	-0.96225
122	BP	GO:0044281	small molecule metabolic process	27	TB927.9.10830	0.0143553	0.095737	-0.96225
123	BP	GO:0044281	small molecule metabolic process	27	TB927.9.12320	-1.60407	0.095737	-0.96225
124	BP	GO:1901293	nucleoside phosphate biosynthetic process	12	TB11.V5.0484	-1.63691	0.129137	0.57735
125	BP	GO:1901293	nucleoside phosphate biosynthetic process	12	TB11.V5.0546	0.137504	0.129137	0.57735
126	BP	GO:1901293	nucleoside phosphate biosynthetic process	12	TB11.V5.1015	-1.73552	0.129137	0.57735
127	BP	GO:1901293	nucleoside phosphate biosynthetic process	12	TB927.10.1390	-1.84398	0.129137	0.57735
128	BP	GO:1901293	nucleoside phosphate biosynthetic process	12	TB927.10.830	-1.774	0.129137	0.57735
129	BP	GO:1901293	nucleoside phosphate biosynthetic process	12	TB927.3.1380	0.0703893	0.129137	0.57735
130	BP	GO:1901293	nucleoside phosphate biosynthetic process	12	TB927.4.3750	0.863938	0.129137	0.57735
131	BP	GO:1901293	nucleoside phosphate biosynthetic process	12	TB927.7.6050	0.321928	0.129137	0.57735
132	BP	GO:1901293	nucleoside phosphate biosynthetic process	12	TB927.7.6060	0.286881	0.129137	0.57735
133	BP	GO:1901293	nucleoside phosphate biosynthetic process	12	TB927.7.6070	0.201634	0.129137	0.57735
134	BP	GO:1901293	nucleoside phosphate biosynthetic process	12	TB927.7.6080	0.286881	0.129137	0.57735
135	BP	GO:1901293	nucleoside phosphate biosynthetic process	12	TB927.7.7530	0	0.129137	0.57735
136	BP	GO:0006536	glutamate metabolic process	2	TB927.10.3210	-1.67356	0.129137	-1.41421
137	BP	GO:0006536	glutamate metabolic process	2	TB927.7.210	-1.66448	0.129137	-1.41421
138	BP	GO:0015793	glycerol transport	2	TB927.10.14160	-1.60407	0.129137	-1.41421
139	BP	GO:0015793	glycerol transport	2	TB927.6.1520	-1.72247	0.129137	-1.41421
140	BP	GO:0015791	polyol transport	2	TB927.10.14160	-1.60407	0.129137	-1.41421
141	BP	GO:0015791	polyol transport	2	TB927.6.1520	-1.72247	0.129137	-1.41421
142	BP	GO:0009065	glutamine family amino acid catabolic process	2	TB927.10.3210	-1.67356	0.129137	-1.41421
143	BP	GO:0009065	glutamine family amino acid catabolic process	2	TB927.7.210	-1.66448	0.129137	-1.41421
144	BP	GO:0090407	organophosphate biosynthetic process	16	TB11.V5.0484	-1.63691	0.148677	0.5
145	BP	GO:0090407	organophosphate biosynthetic process	16	TB11.V5.0546	0.137504	0.148677	0.5
146	BP	GO:0090407	organophosphate biosynthetic process	16	TB11.V5.1015	-1.73552	0.148677	0.5
147	BP	GO:0090407	organophosphate biosynthetic process	16	TB927.10.12290	0.422233	0.148677	0.5
148	BP	GO:0090407	organophosphate biosynthetic process	16	TB927.10.1390	-1.84398	0.148677	0.5
149	BP	GO:0090407	organophosphate biosynthetic process	16	TB927.10.830	-1.774	0.148677	0.5
150	BP	GO:0090407	organophosphate biosynthetic process	16	TB927.2.3370	-1.70929	0.148677	0.5
151	BP	GO:0090407	organophosphate biosynthetic process	16	TB927.3.1380	0.0703893	0.148677	0.5
152	BP	GO:0090407	organophosphate biosynthetic process	16	TB927.4.3750	0.863938	0.148677	0.5
153	BP	GO:0090407	organophosphate biosynthetic process	16	TB927.6.2740	-1.93734	0.148677	0.5
154	BP	GO:0090407	organophosphate biosynthetic process	16	TB927.7.300	0.367371	0.148677	0.5
155	BP	GO:0090407	organophosphate biosynthetic process	16	TB927.7.6050	0.321928	0.148677	0.5
156	BP	GO:0090407	organophosphate biosynthetic process	16	TB927.7.6060	0.286881	0.148677	0.5
157	BP	GO:0090407	organophosphate biosynthetic process	16	TB927.7.6070	0.201634	0.148677	0.5
158	BP	GO:0090407	organophosphate biosynthetic process	16	TB927.7.6080	0.286881	0.148677	0.5
159	BP	GO:0090407	organophosphate biosynthetic process	16	TB927.7.7530	0	0.148677	0.5
160	BP	GO:0009117	nucleotide metabolic process	14	TB11.V5.0484	-1.63691	0.148677	0.534522
161	BP	GO:0009117	nucleotide metabolic process	14	TB11.V5.0546	0.137504	0.148677	0.534522
162	BP	GO:0009117	nucleotide metabolic process	14	TB11.V5.1015	-1.73552	0.148677	0.534522
163	BP	GO:0009117	nucleotide metabolic process	14	TB927.1.4220	-1.7137	0.148677	0.534522
164	BP	GO:0009117	nucleotide metabolic process	14	TB927.10.1390	-1.84398	0.148677	0.534522
165	BP	GO:0009117	nucleotide metabolic process	14	TB927.10.830	-1.774	0.148677	0.534522
166	BP	GO:0009117	nucleotide metabolic process	14	TB927.3.1380	0.0703893	0.148677	0.534522
167	BP	GO:0009117	nucleotide metabolic process	14	TB927.4.3750	0.863938	0.148677	0.534522
168	BP	GO:0009117	nucleotide metabolic process	14	TB927.7.6050	0.321928	0.148677	0.534522
169	BP	GO:0009117	nucleotide metabolic process	14	TB927.7.6060	0.286881	0.148677	0.534522
170	BP	GO:0009117	nucleotide metabolic process	14	TB927.7.6070	0.201634	0.148677	0.534522
171	BP	GO:0009117	nucleotide metabolic process	14	TB927.7.6080	0.286881	0.148677	0.534522
172	BP	GO:0009117	nucleotide metabolic process	14	TB927.7.7530	0	0.148677	0.534522
173	BP	GO:0009117	nucleotide metabolic process	14	TB927.9.10830	0.0143553	0.148677	0.534522
174	BP	GO:0035556	intracellular signal transduction	13	TB11.V5.0484	-1.63691	0.155021	1.38675
175	BP	GO:0035556	intracellular signal transduction	13	TB11.V5.0546	0.137504	0.155021	1.38675
176	BP	GO:0035556	intracellular signal transduction	13	TB11.V5.1015	-1.73552	0.155021	1.38675
177	BP	GO:0035556	intracellular signal transduction	13	TB927.11.13020	-1.59932	0.155021	1.38675
178	BP	GO:0035556	intracellular signal transduction	13	TB927.11.15240	0.978196	0.155021	1.38675
179	BP	GO:0035556	intracellular signal transduction	13	TB927.11.15330	0.321928	0.155021	1.38675
180	BP	GO:0035556	intracellular signal transduction	13	TB927.4.3750	0.863938	0.155021	1.38675
181	BP	GO:0035556	intracellular signal transduction	13	TB927.7.6050	0.321928	0.155021	1.38675
182	BP	GO:0035556	intracellular signal transduction	13	TB927.7.6060	0.286881	0.155021	1.38675
183	BP	GO:0035556	intracellular signal transduction	13	TB927.7.6070	0.201634	0.155021	1.38675
184	BP	GO:0035556	intracellular signal transduction	13	TB927.7.6080	0.286881	0.155021	1.38675
185	BP	GO:0035556	intracellular signal transduction	13	TB927.7.7530	0	0.155021	1.38675
186	BP	GO:0035556	intracellular signal transduction	13	TB927.9.14220	0.15056	0.155021	1.38675
187	BP	GO:0006753	nucleoside phosphate metabolic process	14	TB11.V5.0484	-1.63691	0.155021	0.534522
188	BP	GO:0006753	nucleoside phosphate metabolic process	14	TB11.V5.0546	0.137504	0.155021	0.534522
189	BP	GO:0006753	nucleoside phosphate metabolic process	14	TB11.V5.1015	-1.73552	0.155021	0.534522
190	BP	GO:0006753	nucleoside phosphate metabolic process	14	TB927.1.4220	-1.7137	0.155021	0.534522
191	BP	GO:0006753	nucleoside phosphate metabolic process	14	TB927.10.1390	-1.84398	0.155021	0.534522
192	BP	GO:0006753	nucleoside phosphate metabolic process	14	TB927.10.830	-1.774	0.155021	0.534522
193	BP	GO:0006753	nucleoside phosphate metabolic process	14	TB927.3.1380	0.0703893	0.155021	0.534522
194	BP	GO:0006753	nucleoside phosphate metabolic process	14	TB927.4.3750	0.863938	0.155021	0.534522
195	BP	GO:0006753	nucleoside phosphate metabolic process	14	TB927.7.6050	0.321928	0.155021	0.534522
196	BP	GO:0006753	nucleoside phosphate metabolic process	14	TB927.7.6060	0.286881	0.155021	0.534522
197	BP	GO:0006753	nucleoside phosphate metabolic process	14	TB927.7.6070	0.201634	0.155021	0.534522
198	BP	GO:0006753	nucleoside phosphate metabolic process	14	TB927.7.6080	0.286881	0.155021	0.534522
199	BP	GO:0006753	nucleoside phosphate metabolic process	14	TB927.7.7530	0	0.155021	0.534522
200	BP	GO:0006753	nucleoside phosphate metabolic process	14	TB927.9.10830	0.0143553	0.155021	0.534522
201	BP	GO:0009165	nucleotide biosynthetic process	11	TB11.V5.0484	-1.63691	0.164163	0.904534
202	BP	GO:0009165	nucleotide biosynthetic process	11	TB11.V5.0546	0.137504	0.164163	0.904534
203	BP	GO:0009165	nucleotide biosynthetic process	11	TB11.V5.1015	-1.73552	0.164163	0.904534
204	BP	GO:0009165	nucleotide biosynthetic process	11	TB927.10.1390	-1.84398	0.164163	0.904534
205	BP	GO:0009165	nucleotide biosynthetic process	11	TB927.3.1380	0.0703893	0.164163	0.904534
206	BP	GO:0009165	nucleotide biosynthetic process	11	TB927.4.3750	0.863938	0.164163	0.904534
207	BP	GO:0009165	nucleotide biosynthetic process	11	TB927.7.6050	0.321928	0.164163	0.904534
208	BP	GO:0009165	nucleotide biosynthetic process	11	TB927.7.6060	0.286881	0.164163	0.904534
209	BP	GO:0009165	nucleotide biosynthetic process	11	TB927.7.6070	0.201634	0.164163	0.904534
210	BP	GO:0009165	nucleotide biosynthetic process	11	TB927.7.6080	0.286881	0.164163	0.904534
211	BP	GO:0009165	nucleotide biosynthetic process	11	TB927.7.7530	0	0.164163	0.904534
212	BP	GO:0019637	organophosphate metabolic process	20	TB08.27P2.110	0.895303	0.164163	0.894427
213	BP	GO:0019637	organophosphate metabolic process	20	TB11.V5.0484	-1.63691	0.164163	0.894427
214	BP	GO:0019637	organophosphate metabolic process	20	TB11.V5.0546	0.137504	0.164163	0.894427
215	BP	GO:0019637	organophosphate metabolic process	20	TB11.V5.1015	-1.73552	0.164163	0.894427
216	BP	GO:0019637	organophosphate metabolic process	20	TB927.1.4220	-1.7137	0.164163	0.894427
217	BP	GO:0019637	organophosphate metabolic process	20	TB927.10.12290	0.422233	0.164163	0.894427
218	BP	GO:0019637	organophosphate metabolic process	20	TB927.10.1390	-1.84398	0.164163	0.894427
219	BP	GO:0019637	organophosphate metabolic process	20	TB927.10.830	-1.774	0.164163	0.894427
220	BP	GO:0019637	organophosphate metabolic process	20	TB927.11.15330	0.321928	0.164163	0.894427
221	BP	GO:0019637	organophosphate metabolic process	20	TB927.2.3370	-1.70929	0.164163	0.894427
222	BP	GO:0019637	organophosphate metabolic process	20	TB927.3.1380	0.0703893	0.164163	0.894427
223	BP	GO:0019637	organophosphate metabolic process	20	TB927.4.3750	0.863938	0.164163	0.894427
224	BP	GO:0019637	organophosphate metabolic process	20	TB927.6.2740	-1.93734	0.164163	0.894427
225	BP	GO:0019637	organophosphate metabolic process	20	TB927.7.300	0.367371	0.164163	0.894427
226	BP	GO:0019637	organophosphate metabolic process	20	TB927.7.6050	0.321928	0.164163	0.894427
227	BP	GO:0019637	organophosphate metabolic process	20	TB927.7.6060	0.286881	0.164163	0.894427
228	BP	GO:0019637	organophosphate metabolic process	20	TB927.7.6070	0.201634	0.164163	0.894427
229	BP	GO:0019637	organophosphate metabolic process	20	TB927.7.6080	0.286881	0.164163	0.894427
230	BP	GO:0019637	organophosphate metabolic process	20	TB927.7.7530	0	0.164163	0.894427
231	BP	GO:0019637	organophosphate metabolic process	20	TB927.9.10830	0.0143553	0.164163	0.894427
232	BP	GO:0045291	mRNA trans splicing, SL addition	3	TB927.10.3500	0.536053	0.180599	0.57735
233	BP	GO:0045291	mRNA trans splicing, SL addition	3	TB927.2.5240	0.15056	0.180599	0.57735
234	BP	GO:0045291	mRNA trans splicing, SL addition	3	TB927.7.7380	0	0.180599	0.57735
235	BP	GO:0015850	organic hydroxy compound transport	2	TB927.10.14160	-1.60407	0.180599	-1.41421
236	BP	GO:0015850	organic hydroxy compound transport	2	TB927.6.1520	-1.72247	0.180599	-1.41421
237	BP	GO:1901606	alpha-amino acid catabolic process	3	TB927.10.3210	-1.67356	0.216414	-1.73205
238	BP	GO:1901606	alpha-amino acid catabolic process	3	TB927.11.1450	-1.9222	0.216414	-1.73205
239	BP	GO:1901606	alpha-amino acid catabolic process	3	TB927.7.210	-1.66448	0.216414	-1.73205
240	BP	GO:0006560	proline metabolic process	2	TB927.10.3210	-1.67356	0.258819	-1.41421
241	BP	GO:0006560	proline metabolic process	2	TB927.7.210	-1.66448	0.258819	-1.41421
242	BP	GO:0051716	cellular response to stimulus	25	TB11.V5.0173	0.286881	0.258819	1
243	BP	GO:0051716	cellular response to stimulus	25	TB11.V5.0484	-1.63691	0.258819	1
244	BP	GO:0051716	cellular response to stimulus	25	TB11.V5.0546	0.137504	0.258819	1
245	BP	GO:0051716	cellular response to stimulus	25	TB11.V5.0661	-1.70487	0.258819	1
246	BP	GO:0051716	cellular response to stimulus	25	TB11.V5.1015	-1.73552	0.258819	1
247	BP	GO:0051716	cellular response to stimulus	25	TB927.1.4690	-1.64616	0.258819	1
248	BP	GO:0051716	cellular response to stimulus	25	TB927.10.6380	0.137504	0.258819	1
249	BP	GO:0051716	cellular response to stimulus	25	TB927.11.13020	-1.59932	0.258819	1
250	BP	GO:0051716	cellular response to stimulus	25	TB927.11.15240	0.978196	0.258819	1
251	BP	GO:0051716	cellular response to stimulus	25	TB927.11.15330	0.321928	0.258819	1
252	BP	GO:0051716	cellular response to stimulus	25	TB927.11.16200	-2.75489	0.258819	1
253	BP	GO:0051716	cellular response to stimulus	25	TB927.2.1800	0.948601	0.258819	1
254	BP	GO:0051716	cellular response to stimulus	25	TB927.2.3960	-1.58976	0.258819	1
255	BP	GO:0051716	cellular response to stimulus	25	TB927.2.5240	0.15056	0.258819	1
256	BP	GO:0051716	cellular response to stimulus	25	TB927.2.5980	0.847997	0.258819	1
257	BP	GO:0051716	cellular response to stimulus	25	TB927.4.3750	0.863938	0.258819	1
258	BP	GO:0051716	cellular response to stimulus	25	TB927.7.6050	0.321928	0.258819	1
259	BP	GO:0051716	cellular response to stimulus	25	TB927.7.6060	0.286881	0.258819	1
260	BP	GO:0051716	cellular response to stimulus	25	TB927.7.6070	0.201634	0.258819	1
261	BP	GO:0051716	cellular response to stimulus	25	TB927.7.6080	0.286881	0.258819	1
262	BP	GO:0051716	cellular response to stimulus	25	TB927.7.7320	0.111031	0.258819	1
263	BP	GO:0051716	cellular response to stimulus	25	TB927.7.7530	0	0.258819	1
264	BP	GO:0051716	cellular response to stimulus	25	TB927.8.550	-1.90304	0.258819	1
265	BP	GO:0051716	cellular response to stimulus	25	TB927.9.14220	0.15056	0.258819	1
266	BP	GO:0051716	cellular response to stimulus	25	TB927.9.2800	-1.93734	0.258819	1
267	BP	GO:0046058	cAMP metabolic process	6	TB927.4.3750	0.863938	0.258819	1.63299
268	BP	GO:0046058	cAMP metabolic process	6	TB927.7.6050	0.321928	0.258819	1.63299
269	BP	GO:0046058	cAMP metabolic process	6	TB927.7.6060	0.286881	0.258819	1.63299
270	BP	GO:0046058	cAMP metabolic process	6	TB927.7.6070	0.201634	0.258819	1.63299
271	BP	GO:0046058	cAMP metabolic process	6	TB927.7.6080	0.286881	0.258819	1.63299
272	BP	GO:0046058	cAMP metabolic process	6	TB927.7.7530	0	0.258819	1.63299
273	BP	GO:0006171	cAMP biosynthetic process	6	TB927.4.3750	0.863938	0.258819	1.63299
274	BP	GO:0006171	cAMP biosynthetic process	6	TB927.7.6050	0.321928	0.258819	1.63299
275	BP	GO:0006171	cAMP biosynthetic process	6	TB927.7.6060	0.286881	0.258819	1.63299
276	BP	GO:0006171	cAMP biosynthetic process	6	TB927.7.6070	0.201634	0.258819	1.63299
277	BP	GO:0006171	cAMP biosynthetic process	6	TB927.7.6080	0.286881	0.258819	1.63299
278	BP	GO:0006171	cAMP biosynthetic process	6	TB927.7.7530	0	0.258819	1.63299
279	BP	GO:0052652	cyclic purine nucleotide metabolic process	6	TB927.4.3750	0.863938	0.258819	1.63299
280	BP	GO:0052652	cyclic purine nucleotide metabolic process	6	TB927.7.6050	0.321928	0.258819	1.63299
281	BP	GO:0052652	cyclic purine nucleotide metabolic process	6	TB927.7.6060	0.286881	0.258819	1.63299
282	BP	GO:0052652	cyclic purine nucleotide metabolic process	6	TB927.7.6070	0.201634	0.258819	1.63299
283	BP	GO:0052652	cyclic purine nucleotide metabolic process	6	TB927.7.6080	0.286881	0.258819	1.63299
284	BP	GO:0052652	cyclic purine nucleotide metabolic process	6	TB927.7.7530	0	0.258819	1.63299
285	BP	GO:0045851	pH reduction	2	TB927.4.4380	-1.58976	0.258819	0
286	BP	GO:0045851	pH reduction	2	TB927.5.550	0.536053	0.258819	0
287	BP	GO:0051452	intracellular pH reduction	2	TB927.4.4380	-1.58976	0.258819	0
288	BP	GO:0051452	intracellular pH reduction	2	TB927.5.550	0.536053	0.258819	0
289	BP	GO:0007165	signal transduction	13	TB11.V5.0484	-1.63691	0.258819	1.38675
290	BP	GO:0007165	signal transduction	13	TB11.V5.0546	0.137504	0.258819	1.38675
291	BP	GO:0007165	signal transduction	13	TB11.V5.1015	-1.73552	0.258819	1.38675
292	BP	GO:0007165	signal transduction	13	TB927.11.13020	-1.59932	0.258819	1.38675
293	BP	GO:0007165	signal transduction	13	TB927.11.15240	0.978196	0.258819	1.38675
294	BP	GO:0007165	signal transduction	13	TB927.11.15330	0.321928	0.258819	1.38675
295	BP	GO:0007165	signal transduction	13	TB927.4.3750	0.863938	0.258819	1.38675
296	BP	GO:0007165	signal transduction	13	TB927.7.6050	0.321928	0.258819	1.38675
297	BP	GO:0007165	signal transduction	13	TB927.7.6060	0.286881	0.258819	1.38675
298	BP	GO:0007165	signal transduction	13	TB927.7.6070	0.201634	0.258819	1.38675
299	BP	GO:0007165	signal transduction	13	TB927.7.6080	0.286881	0.258819	1.38675
300	BP	GO:0007165	signal transduction	13	TB927.7.7530	0	0.258819	1.38675
301	BP	GO:0007165	signal transduction	13	TB927.9.14220	0.15056	0.258819	1.38675
302	BP	GO:1901605	alpha-amino acid metabolic process	5	TB927.10.3210	-1.67356	0.258819	-2.23607
303	BP	GO:1901605	alpha-amino acid metabolic process	5	TB927.11.1450	-1.9222	0.258819	-2.23607
304	BP	GO:1901605	alpha-amino acid metabolic process	5	TB927.4.360	-1.59455	0.258819	-2.23607
305	BP	GO:1901605	alpha-amino acid metabolic process	5	TB927.7.210	-1.66448	0.258819	-2.23607
306	BP	GO:1901605	alpha-amino acid metabolic process	5	TB927.9.12320	-1.60407	0.258819	-2.23607
307	BP	GO:0007154	cell communication	15	TB11.V5.0484	-1.63691	0.258819	1.29099
308	BP	GO:0007154	cell communication	15	TB11.V5.0546	0.137504	0.258819	1.29099
309	BP	GO:0007154	cell communication	15	TB11.V5.1015	-1.73552	0.258819	1.29099
310	BP	GO:0007154	cell communication	15	TB927.1.4690	-1.64616	0.258819	1.29099
311	BP	GO:0007154	cell communication	15	TB927.11.13020	-1.59932	0.258819	1.29099
312	BP	GO:0007154	cell communication	15	TB927.11.15240	0.978196	0.258819	1.29099
313	BP	GO:0007154	cell communication	15	TB927.11.15330	0.321928	0.258819	1.29099
314	BP	GO:0007154	cell communication	15	TB927.2.1810	0.286881	0.258819	1.29099
315	BP	GO:0007154	cell communication	15	TB927.4.3750	0.863938	0.258819	1.29099
316	BP	GO:0007154	cell communication	15	TB927.7.6050	0.321928	0.258819	1.29099
317	BP	GO:0007154	cell communication	15	TB927.7.6060	0.286881	0.258819	1.29099
318	BP	GO:0007154	cell communication	15	TB927.7.6070	0.201634	0.258819	1.29099
319	BP	GO:0007154	cell communication	15	TB927.7.6080	0.286881	0.258819	1.29099
320	BP	GO:0007154	cell communication	15	TB927.7.7530	0	0.258819	1.29099
321	BP	GO:0007154	cell communication	15	TB927.9.14220	0.15056	0.258819	1.29099
322	BP	GO:0009063	cellular amino acid catabolic process	3	TB927.10.3210	-1.67356	0.258819	-1.73205
323	BP	GO:0009063	cellular amino acid catabolic process	3	TB927.11.1450	-1.9222	0.258819	-1.73205
324	BP	GO:0009063	cellular amino acid catabolic process	3	TB927.7.210	-1.66448	0.258819	-1.73205
325	BP	GO:0070887	cellular response to chemical stimulus	5	TB927.10.6380	0.137504	0.258819	0.447214
326	BP	GO:0070887	cellular response to chemical stimulus	5	TB927.2.3960	-1.58976	0.258819	0.447214
327	BP	GO:0070887	cellular response to chemical stimulus	5	TB927.7.7320	0.111031	0.258819	0.447214
328	BP	GO:0070887	cellular response to chemical stimulus	5	TB927.8.550	-1.90304	0.258819	0.447214
329	BP	GO:0070887	cellular response to chemical stimulus	5	TB927.9.14220	0.15056	0.258819	0.447214
330	BP	GO:1901566	organonitrogen compound biosynthetic process	30	TB927.10.12290	0.422233	0.258819	-0.365148
331	BP	GO:1901566	organonitrogen compound biosynthetic process	30	TB927.10.1390	-1.84398	0.258819	-0.365148
332	BP	GO:1901566	organonitrogen compound biosynthetic process	30	TB927.10.5610	-1.7866	0.258819	-0.365148
333	BP	GO:1901566	organonitrogen compound biosynthetic process	30	TB927.11.10790	-1.63691	0.258819	-0.365148
334	BP	GO:1901566	organonitrogen compound biosynthetic process	30	TB927.11.6180	-1.58976	0.258819	-0.365148
335	BP	GO:1901566	organonitrogen compound biosynthetic process	30	TB927.2.3370	-1.70929	0.258819	-0.365148
336	BP	GO:1901566	organonitrogen compound biosynthetic process	30	TB927.3.1380	0.0703893	0.258819	-0.365148
337	BP	GO:1901566	organonitrogen compound biosynthetic process	30	TB927.3.2400	0.765535	0.258819	-0.365148
338	BP	GO:1901566	organonitrogen compound biosynthetic process	30	TB927.4.1020	0.275007	0.258819	-0.365148
339	BP	GO:1901566	organonitrogen compound biosynthetic process	30	TB927.4.1860	-1.65535	0.258819	-0.365148
340	BP	GO:1901566	organonitrogen compound biosynthetic process	30	TB927.4.360	-1.59455	0.258819	-0.365148
341	BP	GO:1901566	organonitrogen compound biosynthetic process	30	TB927.4.3750	0.863938	0.258819	-0.365148
342	BP	GO:1901566	organonitrogen compound biosynthetic process	30	TB927.4.5170	0.0565835	0.258819	-0.365148
343	BP	GO:1901566	organonitrogen compound biosynthetic process	30	TB927.5.1820	-1.59455	0.258819	-0.365148
344	BP	GO:1901566	organonitrogen compound biosynthetic process	30	TB927.6.2740	-1.93734	0.258819	-0.365148
345	BP	GO:1901566	organonitrogen compound biosynthetic process	30	TB927.6.700	1.38957	0.258819	-0.365148
346	BP	GO:1901566	organonitrogen compound biosynthetic process	30	TB927.7.300	0.367371	0.258819	-0.365148
347	BP	GO:1901566	organonitrogen compound biosynthetic process	30	TB927.7.6050	0.321928	0.258819	-0.365148
348	BP	GO:1901566	organonitrogen compound biosynthetic process	30	TB927.7.6060	0.286881	0.258819	-0.365148
349	BP	GO:1901566	organonitrogen compound biosynthetic process	30	TB927.7.6070	0.201634	0.258819	-0.365148
350	BP	GO:1901566	organonitrogen compound biosynthetic process	30	TB927.7.6080	0.286881	0.258819	-0.365148
351	BP	GO:1901566	organonitrogen compound biosynthetic process	30	TB927.7.7530	0	0.258819	-0.365148
352	BP	GO:1901566	organonitrogen compound biosynthetic process	30	TB927.8.6180	-1.59455	0.258819	-0.365148
353	BP	GO:1901566	organonitrogen compound biosynthetic process	30	TB927.9.10830	0.0143553	0.258819	-0.365148
354	BP	GO:1901566	organonitrogen compound biosynthetic process	30	TB927.9.12200	-1.63691	0.258819	-0.365148
355	BP	GO:1901566	organonitrogen compound biosynthetic process	30	TB927.9.15190	-1.60881	0.258819	-0.365148
356	BP	GO:1901566	organonitrogen compound biosynthetic process	30	TB927.9.15210	-1.60881	0.258819	-0.365148
357	BP	GO:1901566	organonitrogen compound biosynthetic process	30	TB927.9.15360	-1.60881	0.258819	-0.365148
358	BP	GO:1901566	organonitrogen compound biosynthetic process	30	TB927.9.3920	-1.67807	0.258819	-0.365148
359	BP	GO:1901566	organonitrogen compound biosynthetic process	30	TB927.9.4950	0.0976108	0.258819	-0.365148
360	BP	GO:0055086	nucleobase-containing small molecule metabolic process	14	TB11.V5.0484	-1.63691	0.258819	0.534522
361	BP	GO:0055086	nucleobase-containing small molecule metabolic process	14	TB11.V5.0546	0.137504	0.258819	0.534522
362	BP	GO:0055086	nucleobase-containing small molecule metabolic process	14	TB11.V5.1015	-1.73552	0.258819	0.534522
363	BP	GO:0055086	nucleobase-containing small molecule metabolic process	14	TB927.1.4220	-1.7137	0.258819	0.534522
364	BP	GO:0055086	nucleobase-containing small molecule metabolic process	14	TB927.10.1390	-1.84398	0.258819	0.534522
365	BP	GO:0055086	nucleobase-containing small molecule metabolic process	14	TB927.10.830	-1.774	0.258819	0.534522
366	BP	GO:0055086	nucleobase-containing small molecule metabolic process	14	TB927.3.1380	0.0703893	0.258819	0.534522
367	BP	GO:0055086	nucleobase-containing small molecule metabolic process	14	TB927.4.3750	0.863938	0.258819	0.534522
368	BP	GO:0055086	nucleobase-containing small molecule metabolic process	14	TB927.7.6050	0.321928	0.258819	0.534522
369	BP	GO:0055086	nucleobase-containing small molecule metabolic process	14	TB927.7.6060	0.286881	0.258819	0.534522
370	BP	GO:0055086	nucleobase-containing small molecule metabolic process	14	TB927.7.6070	0.201634	0.258819	0.534522
371	BP	GO:0055086	nucleobase-containing small molecule metabolic process	14	TB927.7.6080	0.286881	0.258819	0.534522
372	BP	GO:0055086	nucleobase-containing small molecule metabolic process	14	TB927.7.7530	0	0.258819	0.534522
373	BP	GO:0055086	nucleobase-containing small molecule metabolic process	14	TB927.9.10830	0.0143553	0.258819	0.534522
374	BP	GO:0023052	signaling	14	TB11.V5.0484	-1.63691	0.258819	1.60357
375	BP	GO:0023052	signaling	14	TB11.V5.0546	0.137504	0.258819	1.60357
376	BP	GO:0023052	signaling	14	TB11.V5.1015	-1.73552	0.258819	1.60357
377	BP	GO:0023052	signaling	14	TB927.11.13020	-1.59932	0.258819	1.60357
378	BP	GO:0023052	signaling	14	TB927.11.15240	0.978196	0.258819	1.60357
379	BP	GO:0023052	signaling	14	TB927.11.15330	0.321928	0.258819	1.60357
380	BP	GO:0023052	signaling	14	TB927.2.1810	0.286881	0.258819	1.60357
381	BP	GO:0023052	signaling	14	TB927.4.3750	0.863938	0.258819	1.60357
382	BP	GO:0023052	signaling	14	TB927.7.6050	0.321928	0.258819	1.60357
383	BP	GO:0023052	signaling	14	TB927.7.6060	0.286881	0.258819	1.60357
384	BP	GO:0023052	signaling	14	TB927.7.6070	0.201634	0.258819	1.60357
385	BP	GO:0023052	signaling	14	TB927.7.6080	0.286881	0.258819	1.60357
386	BP	GO:0023052	signaling	14	TB927.7.7530	0	0.258819	1.60357
387	BP	GO:0023052	signaling	14	TB927.9.14220	0.15056	0.258819	1.60357
388	BP	GO:0043933	protein-containing complex subunit organization	16	TB927.1.2985	0.356144	0.258819	-1
389	BP	GO:0043933	protein-containing complex subunit organization	16	TB927.1.3110	0.124328	0.258819	-1
390	BP	GO:0043933	protein-containing complex subunit organization	16	TB927.10.15790	-1.95977	0.258819	-1
391	BP	GO:0043933	protein-containing complex subunit organization	16	TB927.10.6400	0.545968	0.258819	-1
392	BP	GO:0043933	protein-containing complex subunit organization	16	TB927.11.10790	-1.63691	0.258819	-1
393	BP	GO:0043933	protein-containing complex subunit organization	16	TB927.11.1790	-1.67807	0.258819	-1
394	BP	GO:0043933	protein-containing complex subunit organization	16	TB927.11.1800	-1.852	0.258819	-1
395	BP	GO:0043933	protein-containing complex subunit organization	16	TB927.11.1860	-1.66448	0.258819	-1
396	BP	GO:0043933	protein-containing complex subunit organization	16	TB927.11.1880	-1.73552	0.258819	-1
397	BP	GO:0043933	protein-containing complex subunit organization	16	TB927.2.1810	0.286881	0.258819	-1
398	BP	GO:0043933	protein-containing complex subunit organization	16	TB927.2.5240	0.15056	0.258819	-1
399	BP	GO:0043933	protein-containing complex subunit organization	16	TB927.4.1860	-1.65535	0.258819	-1
400	BP	GO:0043933	protein-containing complex subunit organization	16	TB927.5.4170	-1.65076	0.258819	-1
401	BP	GO:0043933	protein-containing complex subunit organization	16	TB927.5.4190	-1.65992	0.258819	-1
402	BP	GO:0043933	protein-containing complex subunit organization	16	TB927.5.4210	-1.61353	0.258819	-1
403	BP	GO:0043933	protein-containing complex subunit organization	16	TB927.8.2100	0.432959	0.258819	-1
404	BP	GO:0055085	transmembrane transport	16	TB11.V5.0330	-1.68706	0.258819	-1
405	BP	GO:0055085	transmembrane transport	16	TB927.10.14160	-1.60407	0.258819	-1
406	BP	GO:0055085	transmembrane transport	16	TB927.10.15710	-1.7137	0.258819	-1
407	BP	GO:0055085	transmembrane transport	16	TB927.10.6400	0.545968	0.258819	-1
408	BP	GO:0055085	transmembrane transport	16	TB927.11.16690	0.275007	0.258819	-1
409	BP	GO:0055085	transmembrane transport	16	TB927.3.1380	0.0703893	0.258819	-1
410	BP	GO:0055085	transmembrane transport	16	TB927.3.3610	0.321928	0.258819	-1
411	BP	GO:0055085	transmembrane transport	16	TB927.4.4380	-1.58976	0.258819	-1
412	BP	GO:0055085	transmembrane transport	16	TB927.5.550	0.536053	0.258819	-1
413	BP	GO:0055085	transmembrane transport	16	TB927.6.1520	-1.72247	0.258819	-1
414	BP	GO:0055085	transmembrane transport	16	TB927.7.5930	-1.65535	0.258819	-1
415	BP	GO:0055085	transmembrane transport	16	TB927.7.5950	-1.63227	0.258819	-1
416	BP	GO:0055085	transmembrane transport	16	TB927.7.6000	-1.68257	0.258819	-1
417	BP	GO:0055085	transmembrane transport	16	TB927.8.2100	0.432959	0.258819	-1
418	BP	GO:0055085	transmembrane transport	16	TB927.8.8300	-1.7137	0.258819	-1
419	BP	GO:0055085	transmembrane transport	16	TB927.9.7470	-1.72683	0.258819	-1
420	BP	GO:1902600	proton transmembrane transport	4	TB927.3.1380	0.0703893	0.258819	1
421	BP	GO:1902600	proton transmembrane transport	4	TB927.4.4380	-1.58976	0.258819	1
422	BP	GO:1902600	proton transmembrane transport	4	TB927.5.550	0.536053	0.258819	1
423	BP	GO:1902600	proton transmembrane transport	4	TB927.8.2100	0.432959	0.258819	1
424	BP	GO:0002181	cytoplasmic translation	5	TB927.11.10790	-1.63691	0.258819	-2.23607
425	BP	GO:0002181	cytoplasmic translation	5	TB927.5.1820	-1.59455	0.258819	-2.23607
426	BP	GO:0002181	cytoplasmic translation	5	TB927.8.6180	-1.59455	0.258819	-2.23607
427	BP	GO:0002181	cytoplasmic translation	5	TB927.9.12200	-1.63691	0.258819	-2.23607
428	BP	GO:0002181	cytoplasmic translation	5	TB927.9.15210	-1.60881	0.258819	-2.23607
429	BP	GO:0009152	purine ribonucleotide biosynthetic process	8	TB927.10.1390	-1.84398	0.258819	1.41421
430	BP	GO:0009152	purine ribonucleotide biosynthetic process	8	TB927.3.1380	0.0703893	0.258819	1.41421
431	BP	GO:0009152	purine ribonucleotide biosynthetic process	8	TB927.4.3750	0.863938	0.258819	1.41421
432	BP	GO:0009152	purine ribonucleotide biosynthetic process	8	TB927.7.6050	0.321928	0.258819	1.41421
433	BP	GO:0009152	purine ribonucleotide biosynthetic process	8	TB927.7.6060	0.286881	0.258819	1.41421
434	BP	GO:0009152	purine ribonucleotide biosynthetic process	8	TB927.7.6070	0.201634	0.258819	1.41421
435	BP	GO:0009152	purine ribonucleotide biosynthetic process	8	TB927.7.6080	0.286881	0.258819	1.41421
436	BP	GO:0009152	purine ribonucleotide biosynthetic process	8	TB927.7.7530	0	0.258819	1.41421
437	BP	GO:0006164	purine nucleotide biosynthetic process	8	TB927.10.1390	-1.84398	0.258819	1.41421
438	BP	GO:0006164	purine nucleotide biosynthetic process	8	TB927.3.1380	0.0703893	0.258819	1.41421
439	BP	GO:0006164	purine nucleotide biosynthetic process	8	TB927.4.3750	0.863938	0.258819	1.41421
440	BP	GO:0006164	purine nucleotide biosynthetic process	8	TB927.7.6050	0.321928	0.258819	1.41421
441	BP	GO:0006164	purine nucleotide biosynthetic process	8	TB927.7.6060	0.286881	0.258819	1.41421
442	BP	GO:0006164	purine nucleotide biosynthetic process	8	TB927.7.6070	0.201634	0.258819	1.41421
443	BP	GO:0006164	purine nucleotide biosynthetic process	8	TB927.7.6080	0.286881	0.258819	1.41421
444	BP	GO:0006164	purine nucleotide biosynthetic process	8	TB927.7.7530	0	0.258819	1.41421
445	BP	GO:1901564	organonitrogen compound metabolic process	61	TB11.V5.0534	-1.58976	0.258819	-0.128037
446	BP	GO:1901564	organonitrogen compound metabolic process	61	TB927.1.3000	0.298658	0.258819	-0.128037
447	BP	GO:1901564	organonitrogen compound metabolic process	61	TB927.1.4690	-1.64616	0.258819	-0.128037
448	BP	GO:1901564	organonitrogen compound metabolic process	61	TB927.10.12260	-1.83996	0.258819	-0.128037
449	BP	GO:1901564	organonitrogen compound metabolic process	61	TB927.10.12290	0.422233	0.258819	-0.128037
450	BP	GO:1901564	organonitrogen compound metabolic process	61	TB927.10.1390	-1.84398	0.258819	-0.128037
451	BP	GO:1901564	organonitrogen compound metabolic process	61	TB927.10.2410	0.333424	0.258819	-0.128037
452	BP	GO:1901564	organonitrogen compound metabolic process	61	TB927.10.3210	-1.67356	0.258819	-0.128037
453	BP	GO:1901564	organonitrogen compound metabolic process	61	TB927.10.4980	0.286881	0.258819	-0.128037
454	BP	GO:1901564	organonitrogen compound metabolic process	61	TB927.10.5610	-1.7866	0.258819	-0.128037
455	BP	GO:1901564	organonitrogen compound metabolic process	61	TB927.10.6380	0.137504	0.258819	-0.128037
456	BP	GO:1901564	organonitrogen compound metabolic process	61	TB927.10.7400	0.263034	0.258819	-0.128037
457	BP	GO:1901564	organonitrogen compound metabolic process	61	TB927.10.830	-1.774	0.258819	-0.128037
458	BP	GO:1901564	organonitrogen compound metabolic process	61	TB927.11.10740	-1.64616	0.258819	-0.128037
459	BP	GO:1901564	organonitrogen compound metabolic process	61	TB927.11.10790	-1.63691	0.258819	-0.128037
460	BP	GO:1901564	organonitrogen compound metabolic process	61	TB927.11.11410	0.31034	0.258819	-0.128037
461	BP	GO:1901564	organonitrogen compound metabolic process	61	TB927.11.1450	-1.9222	0.258819	-0.128037
462	BP	GO:1901564	organonitrogen compound metabolic process	61	TB927.11.16100	0.613532	0.258819	-0.128037
463	BP	GO:1901564	organonitrogen compound metabolic process	61	TB927.11.3220	0.516015	0.258819	-0.128037
464	BP	GO:1901564	organonitrogen compound metabolic process	61	TB927.11.6180	-1.58976	0.258819	-0.128037
465	BP	GO:1901564	organonitrogen compound metabolic process	61	TB927.11.7410	0.0143553	0.258819	-0.128037
466	BP	GO:1901564	organonitrogen compound metabolic process	61	TB927.11.8170	0.275007	0.258819	-0.128037
467	BP	GO:1901564	organonitrogen compound metabolic process	61	TB927.2.2460	0.956057	0.258819	-0.128037
468	BP	GO:1901564	organonitrogen compound metabolic process	61	TB927.2.3370	-1.70929	0.258819	-0.128037
469	BP	GO:1901564	organonitrogen compound metabolic process	61	TB927.2.3960	-1.58976	0.258819	-0.128037
470	BP	GO:1901564	organonitrogen compound metabolic process	61	TB927.2.5240	0.15056	0.258819	-0.128037
471	BP	GO:1901564	organonitrogen compound metabolic process	61	TB927.2.5980	0.847997	0.258819	-0.128037
472	BP	GO:1901564	organonitrogen compound metabolic process	61	TB927.3.1380	0.0703893	0.258819	-0.128037
473	BP	GO:1901564	organonitrogen compound metabolic process	61	TB927.3.2400	0.765535	0.258819	-0.128037
474	BP	GO:1901564	organonitrogen compound metabolic process	61	TB927.3.4230	0.575312	0.258819	-0.128037
475	BP	GO:1901564	organonitrogen compound metabolic process	61	TB927.4.1020	0.275007	0.258819	-0.128037
476	BP	GO:1901564	organonitrogen compound metabolic process	61	TB927.4.1860	-1.65535	0.258819	-0.128037
477	BP	GO:1901564	organonitrogen compound metabolic process	61	TB927.4.360	-1.59455	0.258819	-0.128037
478	BP	GO:1901564	organonitrogen compound metabolic process	61	TB927.4.3750	0.863938	0.258819	-0.128037
479	BP	GO:1901564	organonitrogen compound metabolic process	61	TB927.4.3950	-1.81967	0.258819	-0.128037
480	BP	GO:1901564	organonitrogen compound metabolic process	61	TB927.4.5170	0.0565835	0.258819	-0.128037
481	BP	GO:1901564	organonitrogen compound metabolic process	61	TB927.5.1820	-1.59455	0.258819	-0.128037
482	BP	GO:1901564	organonitrogen compound metabolic process	61	TB927.6.2740	-1.93734	0.258819	-0.128037
483	BP	GO:1901564	organonitrogen compound metabolic process	61	TB927.6.3570	-1.59932	0.258819	-0.128037
484	BP	GO:1901564	organonitrogen compound metabolic process	61	TB927.6.700	1.38957	0.258819	-0.128037
485	BP	GO:1901564	organonitrogen compound metabolic process	61	TB927.7.210	-1.66448	0.258819	-0.128037
486	BP	GO:1901564	organonitrogen compound metabolic process	61	TB927.7.300	0.367371	0.258819	-0.128037
487	BP	GO:1901564	organonitrogen compound metabolic process	61	TB927.7.310	-1.61824	0.258819	-0.128037
488	BP	GO:1901564	organonitrogen compound metabolic process	61	TB927.7.6050	0.321928	0.258819	-0.128037
489	BP	GO:1901564	organonitrogen compound metabolic process	61	TB927.7.6060	0.286881	0.258819	-0.128037
490	BP	GO:1901564	organonitrogen compound metabolic process	61	TB927.7.6070	0.201634	0.258819	-0.128037
491	BP	GO:1901564	organonitrogen compound metabolic process	61	TB927.7.6080	0.286881	0.258819	-0.128037
492	BP	GO:1901564	organonitrogen compound metabolic process	61	TB927.7.7530	0	0.258819	-0.128037
493	BP	GO:1901564	organonitrogen compound metabolic process	61	TB927.8.4010	-1.68257	0.258819	-0.128037
494	BP	GO:1901564	organonitrogen compound metabolic process	61	TB927.8.550	-1.90304	0.258819	-0.128037
495	BP	GO:1901564	organonitrogen compound metabolic process	61	TB927.8.6180	-1.59455	0.258819	-0.128037
496	BP	GO:1901564	organonitrogen compound metabolic process	61	TB927.8.7580	0.137504	0.258819	-0.128037
497	BP	GO:1901564	organonitrogen compound metabolic process	61	TB927.9.10830	0.0143553	0.258819	-0.128037
498	BP	GO:1901564	organonitrogen compound metabolic process	61	TB927.9.12200	-1.63691	0.258819	-0.128037
499	BP	GO:1901564	organonitrogen compound metabolic process	61	TB927.9.12320	-1.60407	0.258819	-0.128037
500	BP	GO:1901564	organonitrogen compound metabolic process	61	TB927.9.14220	0.15056	0.258819	-0.128037
501	BP	GO:1901564	organonitrogen compound metabolic process	61	TB927.9.15190	-1.60881	0.258819	-0.128037
502	BP	GO:1901564	organonitrogen compound metabolic process	61	TB927.9.15210	-1.60881	0.258819	-0.128037
503	BP	GO:1901564	organonitrogen compound metabolic process	61	TB927.9.15360	-1.60881	0.258819	-0.128037
504	BP	GO:1901564	organonitrogen compound metabolic process	61	TB927.9.3920	-1.67807	0.258819	-0.128037
505	BP	GO:1901564	organonitrogen compound metabolic process	61	TB927.9.4950	0.0976108	0.258819	-0.128037
506	BP	GO:0044271	cellular nitrogen compound biosynthetic process	29	TB11.V5.0484	-1.63691	0.258819	-1.29987
507	BP	GO:0044271	cellular nitrogen compound biosynthetic process	29	TB11.V5.0546	0.137504	0.258819	-1.29987
508	BP	GO:0044271	cellular nitrogen compound biosynthetic process	29	TB11.V5.1015	-1.73552	0.258819	-1.29987
509	BP	GO:0044271	cellular nitrogen compound biosynthetic process	29	TB927.10.1390	-1.84398	0.258819	-1.29987
510	BP	GO:0044271	cellular nitrogen compound biosynthetic process	29	TB927.10.15350	-1.91839	0.258819	-1.29987
511	BP	GO:0044271	cellular nitrogen compound biosynthetic process	29	TB927.10.5610	-1.7866	0.258819	-1.29987
512	BP	GO:0044271	cellular nitrogen compound biosynthetic process	29	TB927.10.830	-1.774	0.258819	-1.29987
513	BP	GO:0044271	cellular nitrogen compound biosynthetic process	29	TB927.11.10790	-1.63691	0.258819	-1.29987
514	BP	GO:0044271	cellular nitrogen compound biosynthetic process	29	TB927.11.6180	-1.58976	0.258819	-1.29987
515	BP	GO:0044271	cellular nitrogen compound biosynthetic process	29	TB927.3.1380	0.0703893	0.258819	-1.29987
516	BP	GO:0044271	cellular nitrogen compound biosynthetic process	29	TB927.4.1020	0.275007	0.258819	-1.29987
517	BP	GO:0044271	cellular nitrogen compound biosynthetic process	29	TB927.4.1860	-1.65535	0.258819	-1.29987
518	BP	GO:0044271	cellular nitrogen compound biosynthetic process	29	TB927.4.3750	0.863938	0.258819	-1.29987
519	BP	GO:0044271	cellular nitrogen compound biosynthetic process	29	TB927.4.5170	0.0565835	0.258819	-1.29987
520	BP	GO:0044271	cellular nitrogen compound biosynthetic process	29	TB927.5.1820	-1.59455	0.258819	-1.29987
521	BP	GO:0044271	cellular nitrogen compound biosynthetic process	29	TB927.6.2740	-1.93734	0.258819	-1.29987
522	BP	GO:0044271	cellular nitrogen compound biosynthetic process	29	TB927.6.700	1.38957	0.258819	-1.29987
523	BP	GO:0044271	cellular nitrogen compound biosynthetic process	29	TB927.7.6050	0.321928	0.258819	-1.29987
524	BP	GO:0044271	cellular nitrogen compound biosynthetic process	29	TB927.7.6060	0.286881	0.258819	-1.29987
525	BP	GO:0044271	cellular nitrogen compound biosynthetic process	29	TB927.7.6070	0.201634	0.258819	-1.29987
526	BP	GO:0044271	cellular nitrogen compound biosynthetic process	29	TB927.7.6080	0.286881	0.258819	-1.29987
527	BP	GO:0044271	cellular nitrogen compound biosynthetic process	29	TB927.7.7530	0	0.258819	-1.29987
528	BP	GO:0044271	cellular nitrogen compound biosynthetic process	29	TB927.8.6180	-1.59455	0.258819	-1.29987
529	BP	GO:0044271	cellular nitrogen compound biosynthetic process	29	TB927.9.10830	0.0143553	0.258819	-1.29987
530	BP	GO:0044271	cellular nitrogen compound biosynthetic process	29	TB927.9.12200	-1.63691	0.258819	-1.29987
531	BP	GO:0044271	cellular nitrogen compound biosynthetic process	29	TB927.9.15190	-1.60881	0.258819	-1.29987
532	BP	GO:0044271	cellular nitrogen compound biosynthetic process	29	TB927.9.15210	-1.60881	0.258819	-1.29987
533	BP	GO:0044271	cellular nitrogen compound biosynthetic process	29	TB927.9.15360	-1.60881	0.258819	-1.29987
534	BP	GO:0044271	cellular nitrogen compound biosynthetic process	29	TB927.9.3920	-1.67807	0.258819	-1.29987
535	BP	GO:0034599	cellular response to oxidative stress	2	TB927.8.550	-1.90304	0.258819	0
536	BP	GO:0034599	cellular response to oxidative stress	2	TB927.9.14220	0.15056	0.258819	0
537	BP	GO:0045981	positive regulation of nucleotide metabolic process	1	TB927.1.4690	-1.64616	0.258819	-1
538	BP	GO:0045913	positive regulation of carbohydrate metabolic process	1	TB927.1.4690	-1.64616	0.258819	-1
539	BP	GO:0045821	positive regulation of glycolytic process	1	TB927.1.4690	-1.64616	0.258819	-1
540	BP	GO:0045763	negative regulation of cellular amino acid metabolic process	1	TB927.1.4690	-1.64616	0.258819	-1
541	BP	GO:0045004	DNA replication proofreading	1	TB927.2.1800	0.948601	0.258819	1
542	BP	GO:0000820	regulation of glutamine family amino acid metabolic process	1	TB927.1.4690	-1.64616	0.258819	-1
543	BP	GO:0070143	mitochondrial alanyl-tRNA aminoacylation	1	TB927.6.700	1.38957	0.258819	1
544	BP	GO:0070301	cellular response to hydrogen peroxide	1	TB927.9.14220	0.15056	0.258819	1
545	BP	GO:0071466	cellular response to xenobiotic stimulus	1	TB927.7.7320	0.111031	0.258819	1
546	BP	GO:0090646	mitochondrial tRNA processing	1	TB927.6.4420	0.333424	0.258819	1
547	BP	GO:0097190	apoptotic signaling pathway	1	TB927.9.14220	0.15056	0.258819	1
548	BP	GO:0097193	intrinsic apoptotic signaling pathway	1	TB927.9.14220	0.15056	0.258819	1
549	BP	GO:1900544	positive regulation of purine nucleotide metabolic process	1	TB927.1.4690	-1.64616	0.258819	-1
550	BP	GO:1901569	fatty acid derivative catabolic process	1	TB927.11.2690	-1.774	0.258819	-1
551	BP	GO:2000211	regulation of glutamate metabolic process	1	TB927.1.4690	-1.64616	0.258819	-1
552	BP	GO:2000212	negative regulation of glutamate metabolic process	1	TB927.1.4690	-1.64616	0.258819	-1
553	BP	GO:2000214	regulation of proline metabolic process	1	TB927.1.4690	-1.64616	0.258819	-1
554	BP	GO:2000215	negative regulation of proline metabolic process	1	TB927.1.4690	-1.64616	0.258819	-1
555	BP	GO:0046952	ketone body catabolic process	1	TB927.11.2690	-1.774	0.258819	-1
556	BP	GO:0090071	negative regulation of ribosome biogenesis	1	TB927.6.3420	-1.66903	0.258819	-1
557	BP	GO:2001157	negative regulation of proline catabolic process to glutamate	1	TB927.1.4690	-1.64616	0.258819	-1
558	BP	GO:0043575	detection of osmotic stimulus	1	TB927.6.1520	-1.72247	0.258819	-1
559	BP	GO:0032238	adenosine transport	1	TB927.9.7470	-1.72683	0.258819	-1
560	BP	GO:0006521	regulation of cellular amino acid metabolic process	1	TB927.1.4690	-1.64616	0.258819	-1
561	BP	GO:0019646	aerobic electron transport chain	1	TB927.8.5120	-3.11936	0.258819	-1
562	BP	GO:0006123	mitochondrial electron transport, cytochrome c to oxygen	1	TB927.8.5120	-3.11936	0.258819	-1
563	BP	GO:0016584	nucleosome positioning	1	TB927.2.1810	0.286881	0.258819	1
564	BP	GO:0016540	protein autoprocessing	1	TB927.9.14220	0.15056	0.258819	1
565	BP	GO:0009582	detection of abiotic stimulus	1	TB927.6.1520	-1.72247	0.258819	-1
566	BP	GO:0009443	pyridoxal 5'-phosphate salvage	1	TB927.6.2740	-1.93734	0.258819	-1
567	BP	GO:0006244	pyrimidine nucleotide catabolic process	1	TB927.9.10830	0.0143553	0.258819	1
568	BP	GO:0009410	response to xenobiotic stimulus	1	TB927.7.7320	0.111031	0.258819	1
569	BP	GO:0006287	base-excision repair, gap-filling	1	TB927.2.1800	0.948601	0.258819	1
570	BP	GO:0008631	intrinsic apoptotic signaling pathway in response to oxidative stress	1	TB927.9.14220	0.15056	0.258819	1
571	BP	GO:0007571	age-dependent general metabolic decline	1	TB927.7.210	-1.66448	0.258819	-1
572	BP	GO:0007568	aging	1	TB927.7.210	-1.66448	0.258819	-1
573	BP	GO:0006805	xenobiotic metabolic process	1	TB927.7.7320	0.111031	0.258819	1
574	BP	GO:0033238	regulation of cellular amine metabolic process	1	TB927.1.4690	-1.64616	0.258819	-1
575	BP	GO:0001306	age-dependent response to oxidative stress	1	TB927.7.210	-1.66448	0.258819	-1
576	BP	GO:0006110	regulation of glycolytic process	1	TB927.1.4690	-1.64616	0.258819	-1
577	BP	GO:0036473	cell death in response to oxidative stress	1	TB927.9.14220	0.15056	0.258819	1
578	BP	GO:0043470	regulation of carbohydrate catabolic process	1	TB927.1.4690	-1.64616	0.258819	-1
579	BP	GO:0043099	pyrimidine deoxyribonucleoside salvage	1	TB927.9.10830	0.0143553	0.258819	1
580	BP	GO:0042823	pyridoxal phosphate biosynthetic process	1	TB927.6.2740	-1.93734	0.258819	-1
581	BP	GO:0042822	pyridoxal phosphate metabolic process	1	TB927.6.2740	-1.93734	0.258819	-1
582	BP	GO:0042819	vitamin B6 biosynthetic process	1	TB927.6.2740	-1.93734	0.258819	-1
583	BP	GO:0042816	vitamin B6 metabolic process	1	TB927.6.2740	-1.93734	0.258819	-1
584	BP	GO:2001156	regulation of proline catabolic process to glutamate	1	TB927.1.4690	-1.64616	0.258819	-1
585	BP	GO:0033239	negative regulation of cellular amine metabolic process	1	TB927.1.4690	-1.64616	0.258819	-1
586	BP	GO:0035340	inosine transport	1	TB927.9.7470	-1.72683	0.258819	-1
587	BP	GO:0006297	nucleotide-excision repair, DNA gap filling	1	TB927.2.1800	0.948601	0.258819	1
588	BP	GO:0034614	cellular response to reactive oxygen species	1	TB927.9.14220	0.15056	0.258819	1
589	BP	GO:0033242	negative regulation of cellular amine catabolic process	1	TB927.1.4690	-1.64616	0.258819	-1
590	BP	GO:0033241	regulation of cellular amine catabolic process	1	TB927.1.4690	-1.64616	0.258819	-1
591	BP	GO:0065003	protein-containing complex assembly	14	TB927.1.2985	0.356144	0.268495	-1.60357
592	BP	GO:0065003	protein-containing complex assembly	14	TB927.10.15790	-1.95977	0.268495	-1.60357
593	BP	GO:0065003	protein-containing complex assembly	14	TB927.10.6400	0.545968	0.268495	-1.60357
594	BP	GO:0065003	protein-containing complex assembly	14	TB927.11.10790	-1.63691	0.268495	-1.60357
595	BP	GO:0065003	protein-containing complex assembly	14	TB927.11.1790	-1.67807	0.268495	-1.60357
596	BP	GO:0065003	protein-containing complex assembly	14	TB927.11.1800	-1.852	0.268495	-1.60357
597	BP	GO:0065003	protein-containing complex assembly	14	TB927.11.1860	-1.66448	0.268495	-1.60357
598	BP	GO:0065003	protein-containing complex assembly	14	TB927.11.1880	-1.73552	0.268495	-1.60357
599	BP	GO:0065003	protein-containing complex assembly	14	TB927.2.5240	0.15056	0.268495	-1.60357
600	BP	GO:0065003	protein-containing complex assembly	14	TB927.4.1860	-1.65535	0.268495	-1.60357
601	BP	GO:0065003	protein-containing complex assembly	14	TB927.5.4170	-1.65076	0.268495	-1.60357
602	BP	GO:0065003	protein-containing complex assembly	14	TB927.5.4190	-1.65992	0.268495	-1.60357
603	BP	GO:0065003	protein-containing complex assembly	14	TB927.5.4210	-1.61353	0.268495	-1.60357
604	BP	GO:0065003	protein-containing complex assembly	14	TB927.8.2100	0.432959	0.268495	-1.60357
605	BP	GO:0051276	chromosome organization	12	TB927.10.15350	-1.91839	0.270869	-2.3094
606	BP	GO:0051276	chromosome organization	12	TB927.10.4980	0.286881	0.270869	-2.3094
607	BP	GO:0051276	chromosome organization	12	TB927.11.16400	-1.60881	0.270869	-2.3094
608	BP	GO:0051276	chromosome organization	12	TB927.11.1790	-1.67807	0.270869	-2.3094
609	BP	GO:0051276	chromosome organization	12	TB927.11.1800	-1.852	0.270869	-2.3094
610	BP	GO:0051276	chromosome organization	12	TB927.11.1860	-1.66448	0.270869	-2.3094
611	BP	GO:0051276	chromosome organization	12	TB927.11.1880	-1.73552	0.270869	-2.3094
612	BP	GO:0051276	chromosome organization	12	TB927.11.3080	-1.60407	0.270869	-2.3094
613	BP	GO:0051276	chromosome organization	12	TB927.2.1810	0.286881	0.270869	-2.3094
614	BP	GO:0051276	chromosome organization	12	TB927.5.4170	-1.65076	0.270869	-2.3094
615	BP	GO:0051276	chromosome organization	12	TB927.5.4190	-1.65992	0.270869	-2.3094
616	BP	GO:0051276	chromosome organization	12	TB927.5.4210	-1.61353	0.270869	-2.3094
617	BP	GO:0009260	ribonucleotide biosynthetic process	8	TB927.10.1390	-1.84398	0.284772	1.41421
618	BP	GO:0009260	ribonucleotide biosynthetic process	8	TB927.3.1380	0.0703893	0.284772	1.41421
619	BP	GO:0009260	ribonucleotide biosynthetic process	8	TB927.4.3750	0.863938	0.284772	1.41421
620	BP	GO:0009260	ribonucleotide biosynthetic process	8	TB927.7.6050	0.321928	0.284772	1.41421
621	BP	GO:0009260	ribonucleotide biosynthetic process	8	TB927.7.6060	0.286881	0.284772	1.41421
622	BP	GO:0009260	ribonucleotide biosynthetic process	8	TB927.7.6070	0.201634	0.284772	1.41421
623	BP	GO:0009260	ribonucleotide biosynthetic process	8	TB927.7.6080	0.286881	0.284772	1.41421
624	BP	GO:0009260	ribonucleotide biosynthetic process	8	TB927.7.7530	0	0.284772	1.41421
625	BP	GO:0030004	cellular monovalent inorganic cation homeostasis	2	TB927.4.4380	-1.58976	0.288125	0
626	BP	GO:0030004	cellular monovalent inorganic cation homeostasis	2	TB927.5.550	0.536053	0.288125	0
627	BP	GO:0030641	regulation of cellular pH	2	TB927.4.4380	-1.58976	0.288125	0
628	BP	GO:0030641	regulation of cellular pH	2	TB927.5.550	0.536053	0.288125	0
629	BP	GO:0051453	regulation of intracellular pH	2	TB927.4.4380	-1.58976	0.288125	0
630	BP	GO:0051453	regulation of intracellular pH	2	TB927.5.550	0.536053	0.288125	0
631	BP	GO:0006885	regulation of pH	2	TB927.4.4380	-1.58976	0.288125	0
632	BP	GO:0006885	regulation of pH	2	TB927.5.550	0.536053	0.288125	0
633	BP	GO:0071218	cellular response to misfolded protein	2	TB927.10.6380	0.137504	0.288125	0
634	BP	GO:0071218	cellular response to misfolded protein	2	TB927.2.3960	-1.58976	0.288125	0
635	BP	GO:0051788	response to misfolded protein	2	TB927.10.6380	0.137504	0.288125	0
636	BP	GO:0051788	response to misfolded protein	2	TB927.2.3960	-1.58976	0.288125	0
637	BP	GO:0046390	ribose phosphate biosynthetic process	8	TB927.10.1390	-1.84398	0.291163	1.41421
638	BP	GO:0046390	ribose phosphate biosynthetic process	8	TB927.3.1380	0.0703893	0.291163	1.41421
639	BP	GO:0046390	ribose phosphate biosynthetic process	8	TB927.4.3750	0.863938	0.291163	1.41421
640	BP	GO:0046390	ribose phosphate biosynthetic process	8	TB927.7.6050	0.321928	0.291163	1.41421
641	BP	GO:0046390	ribose phosphate biosynthetic process	8	TB927.7.6060	0.286881	0.291163	1.41421
642	BP	GO:0046390	ribose phosphate biosynthetic process	8	TB927.7.6070	0.201634	0.291163	1.41421
643	BP	GO:0046390	ribose phosphate biosynthetic process	8	TB927.7.6080	0.286881	0.291163	1.41421
644	BP	GO:0046390	ribose phosphate biosynthetic process	8	TB927.7.7530	0	0.291163	1.41421
645	BP	GO:1901137	carbohydrate derivative biosynthetic process	13	TB927.10.12290	0.422233	0.300835	1.94145
646	BP	GO:1901137	carbohydrate derivative biosynthetic process	13	TB927.10.1390	-1.84398	0.300835	1.94145
647	BP	GO:1901137	carbohydrate derivative biosynthetic process	13	TB927.2.3370	-1.70929	0.300835	1.94145
648	BP	GO:1901137	carbohydrate derivative biosynthetic process	13	TB927.3.1380	0.0703893	0.300835	1.94145
649	BP	GO:1901137	carbohydrate derivative biosynthetic process	13	TB927.4.3750	0.863938	0.300835	1.94145
650	BP	GO:1901137	carbohydrate derivative biosynthetic process	13	TB927.7.300	0.367371	0.300835	1.94145
651	BP	GO:1901137	carbohydrate derivative biosynthetic process	13	TB927.7.6050	0.321928	0.300835	1.94145
652	BP	GO:1901137	carbohydrate derivative biosynthetic process	13	TB927.7.6060	0.286881	0.300835	1.94145
653	BP	GO:1901137	carbohydrate derivative biosynthetic process	13	TB927.7.6070	0.201634	0.300835	1.94145
654	BP	GO:1901137	carbohydrate derivative biosynthetic process	13	TB927.7.6080	0.286881	0.300835	1.94145
655	BP	GO:1901137	carbohydrate derivative biosynthetic process	13	TB927.7.7530	0	0.300835	1.94145
656	BP	GO:1901137	carbohydrate derivative biosynthetic process	13	TB927.9.10830	0.0143553	0.300835	1.94145
657	BP	GO:1901137	carbohydrate derivative biosynthetic process	13	TB927.9.4950	0.0976108	0.300835	1.94145
658	BP	GO:0042221	response to chemical	11	TB927.10.14160	-1.60407	0.314509	0.301511
659	BP	GO:0042221	response to chemical	11	TB927.10.6380	0.137504	0.314509	0.301511
660	BP	GO:0042221	response to chemical	11	TB927.2.3960	-1.58976	0.314509	0.301511
661	BP	GO:0042221	response to chemical	11	TB927.2.5980	0.847997	0.314509	0.301511
662	BP	GO:0042221	response to chemical	11	TB927.5.550	0.536053	0.314509	0.301511
663	BP	GO:0042221	response to chemical	11	TB927.6.1520	-1.72247	0.314509	0.301511
664	BP	GO:0042221	response to chemical	11	TB927.7.7320	0.111031	0.314509	0.301511
665	BP	GO:0042221	response to chemical	11	TB927.8.2100	0.432959	0.314509	0.301511
666	BP	GO:0042221	response to chemical	11	TB927.8.550	-1.90304	0.314509	0.301511
667	BP	GO:0042221	response to chemical	11	TB927.9.14220	0.15056	0.314509	0.301511
668	BP	GO:0042221	response to chemical	11	TB927.9.7470	-1.72683	0.314509	0.301511
669	BP	GO:0043648	dicarboxylic acid metabolic process	2	TB927.10.3210	-1.67356	0.322041	-1.41421
670	BP	GO:0043648	dicarboxylic acid metabolic process	2	TB927.7.210	-1.66448	0.322041	-1.41421
671	BP	GO:0062197	cellular response to chemical stress	2	TB927.8.550	-1.90304	0.322041	0
672	BP	GO:0062197	cellular response to chemical stress	2	TB927.9.14220	0.15056	0.322041	0
673	BP	GO:0055067	monovalent inorganic cation homeostasis	2	TB927.4.4380	-1.58976	0.322041	0
674	BP	GO:0055067	monovalent inorganic cation homeostasis	2	TB927.5.550	0.536053	0.322041	0
675	BP	GO:0006325	chromatin organization	8	TB927.11.1790	-1.67807	0.322041	-2.12132
676	BP	GO:0006325	chromatin organization	8	TB927.11.1800	-1.852	0.322041	-2.12132
677	BP	GO:0006325	chromatin organization	8	TB927.11.1860	-1.66448	0.322041	-2.12132
678	BP	GO:0006325	chromatin organization	8	TB927.11.1880	-1.73552	0.322041	-2.12132
679	BP	GO:0006325	chromatin organization	8	TB927.2.1810	0.286881	0.322041	-2.12132
680	BP	GO:0006325	chromatin organization	8	TB927.5.4170	-1.65076	0.322041	-2.12132
681	BP	GO:0006325	chromatin organization	8	TB927.5.4190	-1.65992	0.322041	-2.12132
682	BP	GO:0006325	chromatin organization	8	TB927.5.4210	-1.61353	0.322041	-2.12132
683	BP	GO:0019438	aromatic compound biosynthetic process	15	TB11.V5.0484	-1.63691	0.322041	0.258199
684	BP	GO:0019438	aromatic compound biosynthetic process	15	TB11.V5.0546	0.137504	0.322041	0.258199
685	BP	GO:0019438	aromatic compound biosynthetic process	15	TB11.V5.1015	-1.73552	0.322041	0.258199
686	BP	GO:0019438	aromatic compound biosynthetic process	15	TB927.10.1390	-1.84398	0.322041	0.258199
687	BP	GO:0019438	aromatic compound biosynthetic process	15	TB927.10.15350	-1.91839	0.322041	0.258199
688	BP	GO:0019438	aromatic compound biosynthetic process	15	TB927.10.830	-1.774	0.322041	0.258199
689	BP	GO:0019438	aromatic compound biosynthetic process	15	TB927.3.1380	0.0703893	0.322041	0.258199
690	BP	GO:0019438	aromatic compound biosynthetic process	15	TB927.4.3750	0.863938	0.322041	0.258199
691	BP	GO:0019438	aromatic compound biosynthetic process	15	TB927.6.2740	-1.93734	0.322041	0.258199
692	BP	GO:0019438	aromatic compound biosynthetic process	15	TB927.7.6050	0.321928	0.322041	0.258199
693	BP	GO:0019438	aromatic compound biosynthetic process	15	TB927.7.6060	0.286881	0.322041	0.258199
694	BP	GO:0019438	aromatic compound biosynthetic process	15	TB927.7.6070	0.201634	0.322041	0.258199
695	BP	GO:0019438	aromatic compound biosynthetic process	15	TB927.7.6080	0.286881	0.322041	0.258199
696	BP	GO:0019438	aromatic compound biosynthetic process	15	TB927.7.7530	0	0.322041	0.258199
697	BP	GO:0019438	aromatic compound biosynthetic process	15	TB927.9.10830	0.0143553	0.322041	0.258199
698	BP	GO:0006520	cellular amino acid metabolic process	6	TB927.10.3210	-1.67356	0.322041	-1.63299
699	BP	GO:0006520	cellular amino acid metabolic process	6	TB927.11.1450	-1.9222	0.322041	-1.63299
700	BP	GO:0006520	cellular amino acid metabolic process	6	TB927.4.360	-1.59455	0.322041	-1.63299
701	BP	GO:0006520	cellular amino acid metabolic process	6	TB927.6.700	1.38957	0.322041	-1.63299
702	BP	GO:0006520	cellular amino acid metabolic process	6	TB927.7.210	-1.66448	0.322041	-1.63299
703	BP	GO:0006520	cellular amino acid metabolic process	6	TB927.9.12320	-1.60407	0.322041	-1.63299
704	BP	GO:0009060	aerobic respiration	3	TB927.10.15410	-1.926	0.334413	-1.73205
705	BP	GO:0009060	aerobic respiration	3	TB927.11.1450	-1.9222	0.334413	-1.73205
706	BP	GO:0009060	aerobic respiration	3	TB927.8.5120	-3.11936	0.334413	-1.73205
707	BP	GO:0072522	purine-containing compound biosynthetic process	8	TB927.10.1390	-1.84398	0.340451	1.41421
708	BP	GO:0072522	purine-containing compound biosynthetic process	8	TB927.3.1380	0.0703893	0.340451	1.41421
709	BP	GO:0072522	purine-containing compound biosynthetic process	8	TB927.4.3750	0.863938	0.340451	1.41421
710	BP	GO:0072522	purine-containing compound biosynthetic process	8	TB927.7.6050	0.321928	0.340451	1.41421
711	BP	GO:0072522	purine-containing compound biosynthetic process	8	TB927.7.6060	0.286881	0.340451	1.41421
712	BP	GO:0072522	purine-containing compound biosynthetic process	8	TB927.7.6070	0.201634	0.340451	1.41421
713	BP	GO:0072522	purine-containing compound biosynthetic process	8	TB927.7.6080	0.286881	0.340451	1.41421
714	BP	GO:0072522	purine-containing compound biosynthetic process	8	TB927.7.7530	0	0.340451	1.41421
715	CC	GO:0035328	transcriptionally silent chromatin	4	TB927.11.1790	-1.67807	0.00110269	-2
716	CC	GO:0035328	transcriptionally silent chromatin	4	TB927.11.1800	-1.852	0.00110269	-2
717	CC	GO:0035328	transcriptionally silent chromatin	4	TB927.11.1860	-1.66448	0.00110269	-2
718	CC	GO:0035328	transcriptionally silent chromatin	4	TB927.11.1880	-1.73552	0.00110269	-2
719	CC	GO:0020039	pellicle	10	TB927.1.2160	-1.72247	0.00583687	-2.52982
720	CC	GO:0020039	pellicle	10	TB927.1.2260	-1.58976	0.00583687	-2.52982
721	CC	GO:0020039	pellicle	10	TB927.11.2410	-2.35332	0.00583687	-2.52982
722	CC	GO:0020039	pellicle	10	TB927.11.5720	-2.12102	0.00583687	-2.52982
723	CC	GO:0020039	pellicle	10	TB927.4.3950	-1.81967	0.00583687	-2.52982
724	CC	GO:0020039	pellicle	10	TB927.6.1520	-1.72247	0.00583687	-2.52982
725	CC	GO:0020039	pellicle	10	TB927.7.5930	-1.65535	0.00583687	-2.52982
726	CC	GO:0020039	pellicle	10	TB927.7.5950	-1.63227	0.00583687	-2.52982
727	CC	GO:0020039	pellicle	10	TB927.8.7720	0.111031	0.00583687	-2.52982
728	CC	GO:0020039	pellicle	10	TB927.8.8300	-1.7137	0.00583687	-2.52982
729	CC	GO:0120267	pellicular membrane	9	TB927.1.2160	-1.72247	0.0187879	-2.33333
730	CC	GO:0120267	pellicular membrane	9	TB927.1.2260	-1.58976	0.0187879	-2.33333
731	CC	GO:0120267	pellicular membrane	9	TB927.11.2410	-2.35332	0.0187879	-2.33333
732	CC	GO:0120267	pellicular membrane	9	TB927.11.5720	-2.12102	0.0187879	-2.33333
733	CC	GO:0120267	pellicular membrane	9	TB927.6.1520	-1.72247	0.0187879	-2.33333
734	CC	GO:0120267	pellicular membrane	9	TB927.7.5930	-1.65535	0.0187879	-2.33333
735	CC	GO:0120267	pellicular membrane	9	TB927.7.5950	-1.63227	0.0187879	-2.33333
736	CC	GO:0120267	pellicular membrane	9	TB927.8.7720	0.111031	0.0187879	-2.33333
737	CC	GO:0120267	pellicular membrane	9	TB927.8.8300	-1.7137	0.0187879	-2.33333
738	CC	GO:0000785	chromatin	9	TB927.10.15350	-1.91839	0.0299887	-2.33333
739	CC	GO:0000785	chromatin	9	TB927.11.1790	-1.67807	0.0299887	-2.33333
740	CC	GO:0000785	chromatin	9	TB927.11.1800	-1.852	0.0299887	-2.33333
741	CC	GO:0000785	chromatin	9	TB927.11.1860	-1.66448	0.0299887	-2.33333
742	CC	GO:0000785	chromatin	9	TB927.11.1880	-1.73552	0.0299887	-2.33333
743	CC	GO:0000785	chromatin	9	TB927.2.1810	0.286881	0.0299887	-2.33333
744	CC	GO:0000785	chromatin	9	TB927.5.4170	-1.65076	0.0299887	-2.33333
745	CC	GO:0000785	chromatin	9	TB927.5.4190	-1.65992	0.0299887	-2.33333
746	CC	GO:0000785	chromatin	9	TB927.5.4210	-1.61353	0.0299887	-2.33333
747	CC	GO:0016020	membrane	90	TB08.27P2.110	0.895303	0.0642849	0.210819
748	CC	GO:0016020	membrane	90	TB11.02.5080B	0.0426443	0.0642849	0.210819
749	CC	GO:0016020	membrane	90	TB11.V5.0226	0.516015	0.0642849	0.210819
750	CC	GO:0016020	membrane	90	TB11.V5.0330	-1.68706	0.0642849	0.210819
751	CC	GO:0016020	membrane	90	TB927.1.2160	-1.72247	0.0642849	0.210819
752	CC	GO:0016020	membrane	90	TB927.1.2260	-1.58976	0.0642849	0.210819
753	CC	GO:0016020	membrane	90	TB927.1.2310	-1.68257	0.0642849	0.210819
754	CC	GO:0016020	membrane	90	TB927.1.2985	0.356144	0.0642849	0.210819
755	CC	GO:0016020	membrane	90	TB927.1.3110	0.124328	0.0642849	0.210819
756	CC	GO:0016020	membrane	90	TB927.1.4890	-1.59932	0.0642849	0.210819
757	CC	GO:0016020	membrane	90	TB927.10.10210	1.24489	0.0642849	0.210819
758	CC	GO:0016020	membrane	90	TB927.10.10240	1.81967	0.0642849	0.210819
759	CC	GO:0016020	membrane	90	TB927.10.12290	0.422233	0.0642849	0.210819
760	CC	GO:0016020	membrane	90	TB927.10.14160	-1.60407	0.0642849	0.210819
761	CC	GO:0016020	membrane	90	TB927.10.15710	-1.7137	0.0642849	0.210819
762	CC	GO:0016020	membrane	90	TB927.10.2250	-1.80323	0.0642849	0.210819
763	CC	GO:0016020	membrane	90	TB927.10.2360	-2.06695	0.0642849	0.210819
764	CC	GO:0016020	membrane	90	TB927.10.2410	0.333424	0.0642849	0.210819
765	CC	GO:0016020	membrane	90	TB927.10.3420	-2.1177	0.0642849	0.210819
766	CC	GO:0016020	membrane	90	TB927.10.4670	0.31034	0.0642849	0.210819
767	CC	GO:0016020	membrane	90	TB927.10.520	0.0703893	0.0642849	0.210819
768	CC	GO:0016020	membrane	90	TB927.10.7400	0.263034	0.0642849	0.210819
769	CC	GO:0016020	membrane	90	TB927.10.9550	1.48543	0.0642849	0.210819
770	CC	GO:0016020	membrane	90	TB927.10.9630	-1.8679	0.0642849	0.210819
771	CC	GO:0016020	membrane	90	TB927.11.10740	-1.64616	0.0642849	0.210819
772	CC	GO:0016020	membrane	90	TB927.11.11410	0.31034	0.0642849	0.210819
773	CC	GO:0016020	membrane	90	TB927.11.12130	-1.61824	0.0642849	0.210819
774	CC	GO:0016020	membrane	90	TB927.11.15240	0.978196	0.0642849	0.210819
775	CC	GO:0016020	membrane	90	TB927.11.15330	0.321928	0.0642849	0.210819
776	CC	GO:0016020	membrane	90	TB927.11.15340	0.124328	0.0642849	0.210819
777	CC	GO:0016020	membrane	90	TB927.11.16690	0.275007	0.0642849	0.210819
778	CC	GO:0016020	membrane	90	TB927.11.2410	-2.35332	0.0642849	0.210819
779	CC	GO:0016020	membrane	90	TB927.11.3080	-1.60407	0.0642849	0.210819
780	CC	GO:0016020	membrane	90	TB927.11.3220	0.516015	0.0642849	0.210819
781	CC	GO:0016020	membrane	90	TB927.11.5720	-2.12102	0.0642849	0.210819
782	CC	GO:0016020	membrane	90	TB927.11.7410	0.0143553	0.0642849	0.210819
783	CC	GO:0016020	membrane	90	TB927.2.1700	0.704872	0.0642849	0.210819
784	CC	GO:0016020	membrane	90	TB927.2.1920	0.485427	0.0642849	0.210819
785	CC	GO:0016020	membrane	90	TB927.2.3370	-1.70929	0.0642849	0.210819
786	CC	GO:0016020	membrane	90	TB927.2.3460	-2.0036	0.0642849	0.210819
787	CC	GO:0016020	membrane	90	TB927.2.3960	-1.58976	0.0642849	0.210819
788	CC	GO:0016020	membrane	90	TB927.2.5980	0.847997	0.0642849	0.210819
789	CC	GO:0016020	membrane	90	TB927.3.1380	0.0703893	0.0642849	0.210819
790	CC	GO:0016020	membrane	90	TB927.3.2400	0.765535	0.0642849	0.210819
791	CC	GO:0016020	membrane	90	TB927.3.2500	0.799087	0.0642849	0.210819
792	CC	GO:0016020	membrane	90	TB927.3.3470	0.286881	0.0642849	0.210819
793	CC	GO:0016020	membrane	90	TB927.3.4230	0.575312	0.0642849	0.210819
794	CC	GO:0016020	membrane	90	TB927.3.640	0.111031	0.0642849	0.210819
795	CC	GO:0016020	membrane	90	TB927.3.700	-1.82782	0.0642849	0.210819
796	CC	GO:0016020	membrane	90	TB927.4.1090	0.0285692	0.0642849	0.210819
797	CC	GO:0016020	membrane	90	TB927.4.1670	-1.848	0.0642849	0.210819
798	CC	GO:0016020	membrane	90	TB927.4.170	-1.77821	0.0642849	0.210819
799	CC	GO:0016020	membrane	90	TB927.4.3280	3.38681	0.0642849	0.210819
800	CC	GO:0016020	membrane	90	TB927.4.3290	1.25096	0.0642849	0.210819
801	CC	GO:0016020	membrane	90	TB927.4.3500	-1.64616	0.0642849	0.210819
802	CC	GO:0016020	membrane	90	TB927.4.3520	-1.83996	0.0642849	0.210819
803	CC	GO:0016020	membrane	90	TB927.4.3750	0.863938	0.0642849	0.210819
804	CC	GO:0016020	membrane	90	TB927.4.390	-1.62293	0.0642849	0.210819
805	CC	GO:0016020	membrane	90	TB927.4.3920	-1.63691	0.0642849	0.210819
806	CC	GO:0016020	membrane	90	TB927.4.4380	-1.58976	0.0642849	0.210819
807	CC	GO:0016020	membrane	90	TB927.5.2560	-1.95233	0.0642849	0.210819
808	CC	GO:0016020	membrane	90	TB927.5.4000	1.41684	0.0642849	0.210819
809	CC	GO:0016020	membrane	90	TB927.5.550	0.536053	0.0642849	0.210819
810	CC	GO:0016020	membrane	90	TB927.6.1520	-1.72247	0.0642849	0.210819
811	CC	GO:0016020	membrane	90	TB927.6.4570	-1.72683	0.0642849	0.210819
812	CC	GO:0016020	membrane	90	TB927.7.300	0.367371	0.0642849	0.210819
813	CC	GO:0016020	membrane	90	TB927.7.5860	-1.7137	0.0642849	0.210819
814	CC	GO:0016020	membrane	90	TB927.7.5930	-1.65535	0.0642849	0.210819
815	CC	GO:0016020	membrane	90	TB927.7.5950	-1.63227	0.0642849	0.210819
816	CC	GO:0016020	membrane	90	TB927.7.6000	-1.68257	0.0642849	0.210819
817	CC	GO:0016020	membrane	90	TB927.7.6050	0.321928	0.0642849	0.210819
818	CC	GO:0016020	membrane	90	TB927.7.6060	0.286881	0.0642849	0.210819
819	CC	GO:0016020	membrane	90	TB927.7.6070	0.201634	0.0642849	0.210819
820	CC	GO:0016020	membrane	90	TB927.7.6080	0.286881	0.0642849	0.210819
821	CC	GO:0016020	membrane	90	TB927.7.7320	0.111031	0.0642849	0.210819
822	CC	GO:0016020	membrane	90	TB927.7.7530	0	0.0642849	0.210819
823	CC	GO:0016020	membrane	90	TB927.8.2100	0.432959	0.0642849	0.210819
824	CC	GO:0016020	membrane	90	TB927.8.4010	-1.68257	0.0642849	0.210819
825	CC	GO:0016020	membrane	90	TB927.8.5120	-3.11936	0.0642849	0.210819
826	CC	GO:0016020	membrane	90	TB927.8.7270	0.485427	0.0642849	0.210819
827	CC	GO:0016020	membrane	90	TB927.8.7280	0.0426443	0.0642849	0.210819
828	CC	GO:0016020	membrane	90	TB927.8.7580	0.137504	0.0642849	0.210819
829	CC	GO:0016020	membrane	90	TB927.8.7720	0.111031	0.0642849	0.210819
830	CC	GO:0016020	membrane	90	TB927.8.8300	-1.7137	0.0642849	0.210819
831	CC	GO:0016020	membrane	90	TB927.9.12700	-2.02857	0.0642849	0.210819
832	CC	GO:0016020	membrane	90	TB927.9.15320	-1.79077	0.0642849	0.210819
833	CC	GO:0016020	membrane	90	TB927.9.15640	-1.78241	0.0642849	0.210819
834	CC	GO:0016020	membrane	90	TB927.9.2210	-1.74846	0.0642849	0.210819
835	CC	GO:0016020	membrane	90	TB927.9.6570	-1.8679	0.0642849	0.210819
836	CC	GO:0016020	membrane	90	TB927.9.7470	-1.72683	0.0642849	0.210819
837	CC	GO:0031224	intrinsic component of membrane	68	TB08.27P2.110	0.895303	0.0642849	-0.242536
838	CC	GO:0031224	intrinsic component of membrane	68	TB11.02.5080B	0.0426443	0.0642849	-0.242536
839	CC	GO:0031224	intrinsic component of membrane	68	TB11.V5.0226	0.516015	0.0642849	-0.242536
840	CC	GO:0031224	intrinsic component of membrane	68	TB11.V5.0330	-1.68706	0.0642849	-0.242536
841	CC	GO:0031224	intrinsic component of membrane	68	TB927.1.2310	-1.68257	0.0642849	-0.242536
842	CC	GO:0031224	intrinsic component of membrane	68	TB927.1.2985	0.356144	0.0642849	-0.242536
843	CC	GO:0031224	intrinsic component of membrane	68	TB927.1.4890	-1.59932	0.0642849	-0.242536
844	CC	GO:0031224	intrinsic component of membrane	68	TB927.10.10210	1.24489	0.0642849	-0.242536
845	CC	GO:0031224	intrinsic component of membrane	68	TB927.10.10240	1.81967	0.0642849	-0.242536
846	CC	GO:0031224	intrinsic component of membrane	68	TB927.10.12290	0.422233	0.0642849	-0.242536
847	CC	GO:0031224	intrinsic component of membrane	68	TB927.10.14160	-1.60407	0.0642849	-0.242536
848	CC	GO:0031224	intrinsic component of membrane	68	TB927.10.15710	-1.7137	0.0642849	-0.242536
849	CC	GO:0031224	intrinsic component of membrane	68	TB927.10.2250	-1.80323	0.0642849	-0.242536
850	CC	GO:0031224	intrinsic component of membrane	68	TB927.10.2360	-2.06695	0.0642849	-0.242536
851	CC	GO:0031224	intrinsic component of membrane	68	TB927.10.3420	-2.1177	0.0642849	-0.242536
852	CC	GO:0031224	intrinsic component of membrane	68	TB927.10.4670	0.31034	0.0642849	-0.242536
853	CC	GO:0031224	intrinsic component of membrane	68	TB927.10.520	0.0703893	0.0642849	-0.242536
854	CC	GO:0031224	intrinsic component of membrane	68	TB927.10.7400	0.263034	0.0642849	-0.242536
855	CC	GO:0031224	intrinsic component of membrane	68	TB927.10.9550	1.48543	0.0642849	-0.242536
856	CC	GO:0031224	intrinsic component of membrane	68	TB927.10.9630	-1.8679	0.0642849	-0.242536
857	CC	GO:0031224	intrinsic component of membrane	68	TB927.11.12130	-1.61824	0.0642849	-0.242536
858	CC	GO:0031224	intrinsic component of membrane	68	TB927.11.15330	0.321928	0.0642849	-0.242536
859	CC	GO:0031224	intrinsic component of membrane	68	TB927.11.15340	0.124328	0.0642849	-0.242536
860	CC	GO:0031224	intrinsic component of membrane	68	TB927.11.16690	0.275007	0.0642849	-0.242536
861	CC	GO:0031224	intrinsic component of membrane	68	TB927.11.3220	0.516015	0.0642849	-0.242536
862	CC	GO:0031224	intrinsic component of membrane	68	TB927.11.5720	-2.12102	0.0642849	-0.242536
863	CC	GO:0031224	intrinsic component of membrane	68	TB927.2.1700	0.704872	0.0642849	-0.242536
864	CC	GO:0031224	intrinsic component of membrane	68	TB927.2.3370	-1.70929	0.0642849	-0.242536
865	CC	GO:0031224	intrinsic component of membrane	68	TB927.2.3460	-2.0036	0.0642849	-0.242536
866	CC	GO:0031224	intrinsic component of membrane	68	TB927.3.2400	0.765535	0.0642849	-0.242536
867	CC	GO:0031224	intrinsic component of membrane	68	TB927.3.4230	0.575312	0.0642849	-0.242536
868	CC	GO:0031224	intrinsic component of membrane	68	TB927.3.640	0.111031	0.0642849	-0.242536
869	CC	GO:0031224	intrinsic component of membrane	68	TB927.3.700	-1.82782	0.0642849	-0.242536
870	CC	GO:0031224	intrinsic component of membrane	68	TB927.4.1090	0.0285692	0.0642849	-0.242536
871	CC	GO:0031224	intrinsic component of membrane	68	TB927.4.170	-1.77821	0.0642849	-0.242536
872	CC	GO:0031224	intrinsic component of membrane	68	TB927.4.3500	-1.64616	0.0642849	-0.242536
873	CC	GO:0031224	intrinsic component of membrane	68	TB927.4.3520	-1.83996	0.0642849	-0.242536
874	CC	GO:0031224	intrinsic component of membrane	68	TB927.4.3750	0.863938	0.0642849	-0.242536
875	CC	GO:0031224	intrinsic component of membrane	68	TB927.4.390	-1.62293	0.0642849	-0.242536
876	CC	GO:0031224	intrinsic component of membrane	68	TB927.4.3920	-1.63691	0.0642849	-0.242536
877	CC	GO:0031224	intrinsic component of membrane	68	TB927.4.4380	-1.58976	0.0642849	-0.242536
878	CC	GO:0031224	intrinsic component of membrane	68	TB927.5.2560	-1.95233	0.0642849	-0.242536
879	CC	GO:0031224	intrinsic component of membrane	68	TB927.5.4000	1.41684	0.0642849	-0.242536
880	CC	GO:0031224	intrinsic component of membrane	68	TB927.6.1520	-1.72247	0.0642849	-0.242536
881	CC	GO:0031224	intrinsic component of membrane	68	TB927.6.4570	-1.72683	0.0642849	-0.242536
882	CC	GO:0031224	intrinsic component of membrane	68	TB927.7.300	0.367371	0.0642849	-0.242536
883	CC	GO:0031224	intrinsic component of membrane	68	TB927.7.5860	-1.7137	0.0642849	-0.242536
884	CC	GO:0031224	intrinsic component of membrane	68	TB927.7.5930	-1.65535	0.0642849	-0.242536
885	CC	GO:0031224	intrinsic component of membrane	68	TB927.7.5950	-1.63227	0.0642849	-0.242536
886	CC	GO:0031224	intrinsic component of membrane	68	TB927.7.6000	-1.68257	0.0642849	-0.242536
887	CC	GO:0031224	intrinsic component of membrane	68	TB927.7.6050	0.321928	0.0642849	-0.242536
888	CC	GO:0031224	intrinsic component of membrane	68	TB927.7.6060	0.286881	0.0642849	-0.242536
889	CC	GO:0031224	intrinsic component of membrane	68	TB927.7.6070	0.201634	0.0642849	-0.242536
890	CC	GO:0031224	intrinsic component of membrane	68	TB927.7.6080	0.286881	0.0642849	-0.242536
891	CC	GO:0031224	intrinsic component of membrane	68	TB927.7.7320	0.111031	0.0642849	-0.242536
892	CC	GO:0031224	intrinsic component of membrane	68	TB927.7.7530	0	0.0642849	-0.242536
893	CC	GO:0031224	intrinsic component of membrane	68	TB927.8.2100	0.432959	0.0642849	-0.242536
894	CC	GO:0031224	intrinsic component of membrane	68	TB927.8.4010	-1.68257	0.0642849	-0.242536
895	CC	GO:0031224	intrinsic component of membrane	68	TB927.8.7270	0.485427	0.0642849	-0.242536
896	CC	GO:0031224	intrinsic component of membrane	68	TB927.8.7280	0.0426443	0.0642849	-0.242536
897	CC	GO:0031224	intrinsic component of membrane	68	TB927.8.7580	0.137504	0.0642849	-0.242536
898	CC	GO:0031224	intrinsic component of membrane	68	TB927.8.7720	0.111031	0.0642849	-0.242536
899	CC	GO:0031224	intrinsic component of membrane	68	TB927.8.8300	-1.7137	0.0642849	-0.242536
900	CC	GO:0031224	intrinsic component of membrane	68	TB927.9.12700	-2.02857	0.0642849	-0.242536
901	CC	GO:0031224	intrinsic component of membrane	68	TB927.9.15320	-1.79077	0.0642849	-0.242536
902	CC	GO:0031224	intrinsic component of membrane	68	TB927.9.2210	-1.74846	0.0642849	-0.242536
903	CC	GO:0031224	intrinsic component of membrane	68	TB927.9.6570	-1.8679	0.0642849	-0.242536
904	CC	GO:0031224	intrinsic component of membrane	68	TB927.9.7470	-1.72683	0.0642849	-0.242536
905	CC	GO:0016021	integral component of membrane	66	TB08.27P2.110	0.895303	0.0725809	-0.492366
906	CC	GO:0016021	integral component of membrane	66	TB11.02.5080B	0.0426443	0.0725809	-0.492366
907	CC	GO:0016021	integral component of membrane	66	TB11.V5.0226	0.516015	0.0725809	-0.492366
908	CC	GO:0016021	integral component of membrane	66	TB11.V5.0330	-1.68706	0.0725809	-0.492366
909	CC	GO:0016021	integral component of membrane	66	TB927.1.2310	-1.68257	0.0725809	-0.492366
910	CC	GO:0016021	integral component of membrane	66	TB927.1.2985	0.356144	0.0725809	-0.492366
911	CC	GO:0016021	integral component of membrane	66	TB927.1.4890	-1.59932	0.0725809	-0.492366
912	CC	GO:0016021	integral component of membrane	66	TB927.10.12290	0.422233	0.0725809	-0.492366
913	CC	GO:0016021	integral component of membrane	66	TB927.10.14160	-1.60407	0.0725809	-0.492366
914	CC	GO:0016021	integral component of membrane	66	TB927.10.15710	-1.7137	0.0725809	-0.492366
915	CC	GO:0016021	integral component of membrane	66	TB927.10.2250	-1.80323	0.0725809	-0.492366
916	CC	GO:0016021	integral component of membrane	66	TB927.10.2360	-2.06695	0.0725809	-0.492366
917	CC	GO:0016021	integral component of membrane	66	TB927.10.3420	-2.1177	0.0725809	-0.492366
918	CC	GO:0016021	integral component of membrane	66	TB927.10.4670	0.31034	0.0725809	-0.492366
919	CC	GO:0016021	integral component of membrane	66	TB927.10.520	0.0703893	0.0725809	-0.492366
920	CC	GO:0016021	integral component of membrane	66	TB927.10.7400	0.263034	0.0725809	-0.492366
921	CC	GO:0016021	integral component of membrane	66	TB927.10.9550	1.48543	0.0725809	-0.492366
922	CC	GO:0016021	integral component of membrane	66	TB927.10.9630	-1.8679	0.0725809	-0.492366
923	CC	GO:0016021	integral component of membrane	66	TB927.11.12130	-1.61824	0.0725809	-0.492366
924	CC	GO:0016021	integral component of membrane	66	TB927.11.15330	0.321928	0.0725809	-0.492366
925	CC	GO:0016021	integral component of membrane	66	TB927.11.15340	0.124328	0.0725809	-0.492366
926	CC	GO:0016021	integral component of membrane	66	TB927.11.16690	0.275007	0.0725809	-0.492366
927	CC	GO:0016021	integral component of membrane	66	TB927.11.3220	0.516015	0.0725809	-0.492366
928	CC	GO:0016021	integral component of membrane	66	TB927.11.5720	-2.12102	0.0725809	-0.492366
929	CC	GO:0016021	integral component of membrane	66	TB927.2.1700	0.704872	0.0725809	-0.492366
930	CC	GO:0016021	integral component of membrane	66	TB927.2.3370	-1.70929	0.0725809	-0.492366
931	CC	GO:0016021	integral component of membrane	66	TB927.2.3460	-2.0036	0.0725809	-0.492366
932	CC	GO:0016021	integral component of membrane	66	TB927.3.2400	0.765535	0.0725809	-0.492366
933	CC	GO:0016021	integral component of membrane	66	TB927.3.4230	0.575312	0.0725809	-0.492366
934	CC	GO:0016021	integral component of membrane	66	TB927.3.640	0.111031	0.0725809	-0.492366
935	CC	GO:0016021	integral component of membrane	66	TB927.3.700	-1.82782	0.0725809	-0.492366
936	CC	GO:0016021	integral component of membrane	66	TB927.4.1090	0.0285692	0.0725809	-0.492366
937	CC	GO:0016021	integral component of membrane	66	TB927.4.170	-1.77821	0.0725809	-0.492366
938	CC	GO:0016021	integral component of membrane	66	TB927.4.3500	-1.64616	0.0725809	-0.492366
939	CC	GO:0016021	integral component of membrane	66	TB927.4.3520	-1.83996	0.0725809	-0.492366
940	CC	GO:0016021	integral component of membrane	66	TB927.4.3750	0.863938	0.0725809	-0.492366
941	CC	GO:0016021	integral component of membrane	66	TB927.4.390	-1.62293	0.0725809	-0.492366
942	CC	GO:0016021	integral component of membrane	66	TB927.4.3920	-1.63691	0.0725809	-0.492366
943	CC	GO:0016021	integral component of membrane	66	TB927.4.4380	-1.58976	0.0725809	-0.492366
944	CC	GO:0016021	integral component of membrane	66	TB927.5.2560	-1.95233	0.0725809	-0.492366
945	CC	GO:0016021	integral component of membrane	66	TB927.5.4000	1.41684	0.0725809	-0.492366
946	CC	GO:0016021	integral component of membrane	66	TB927.6.1520	-1.72247	0.0725809	-0.492366
947	CC	GO:0016021	integral component of membrane	66	TB927.6.4570	-1.72683	0.0725809	-0.492366
948	CC	GO:0016021	integral component of membrane	66	TB927.7.300	0.367371	0.0725809	-0.492366
949	CC	GO:0016021	integral component of membrane	66	TB927.7.5860	-1.7137	0.0725809	-0.492366
950	CC	GO:0016021	integral component of membrane	66	TB927.7.5930	-1.65535	0.0725809	-0.492366
951	CC	GO:0016021	integral component of membrane	66	TB927.7.5950	-1.63227	0.0725809	-0.492366
952	CC	GO:0016021	integral component of membrane	66	TB927.7.6000	-1.68257	0.0725809	-0.492366
953	CC	GO:0016021	integral component of membrane	66	TB927.7.6050	0.321928	0.0725809	-0.492366
954	CC	GO:0016021	integral component of membrane	66	TB927.7.6060	0.286881	0.0725809	-0.492366
955	CC	GO:0016021	integral component of membrane	66	TB927.7.6070	0.201634	0.0725809	-0.492366
956	CC	GO:0016021	integral component of membrane	66	TB927.7.6080	0.286881	0.0725809	-0.492366
957	CC	GO:0016021	integral component of membrane	66	TB927.7.7320	0.111031	0.0725809	-0.492366
958	CC	GO:0016021	integral component of membrane	66	TB927.7.7530	0	0.0725809	-0.492366
959	CC	GO:0016021	integral component of membrane	66	TB927.8.2100	0.432959	0.0725809	-0.492366
960	CC	GO:0016021	integral component of membrane	66	TB927.8.4010	-1.68257	0.0725809	-0.492366
961	CC	GO:0016021	integral component of membrane	66	TB927.8.7270	0.485427	0.0725809	-0.492366
962	CC	GO:0016021	integral component of membrane	66	TB927.8.7280	0.0426443	0.0725809	-0.492366
963	CC	GO:0016021	integral component of membrane	66	TB927.8.7580	0.137504	0.0725809	-0.492366
964	CC	GO:0016021	integral component of membrane	66	TB927.8.7720	0.111031	0.0725809	-0.492366
965	CC	GO:0016021	integral component of membrane	66	TB927.8.8300	-1.7137	0.0725809	-0.492366
966	CC	GO:0016021	integral component of membrane	66	TB927.9.12700	-2.02857	0.0725809	-0.492366
967	CC	GO:0016021	integral component of membrane	66	TB927.9.15320	-1.79077	0.0725809	-0.492366
968	CC	GO:0016021	integral component of membrane	66	TB927.9.2210	-1.74846	0.0725809	-0.492366
969	CC	GO:0016021	integral component of membrane	66	TB927.9.6570	-1.8679	0.0725809	-0.492366
970	CC	GO:0016021	integral component of membrane	66	TB927.9.7470	-1.72683	0.0725809	-0.492366
971	CC	GO:0000786	nucleosome	6	TB927.10.15350	-1.91839	0.130133	-2.44949
972	CC	GO:0000786	nucleosome	6	TB927.11.1790	-1.67807	0.130133	-2.44949
973	CC	GO:0000786	nucleosome	6	TB927.11.1880	-1.73552	0.130133	-2.44949
974	CC	GO:0000786	nucleosome	6	TB927.5.4170	-1.65076	0.130133	-2.44949
975	CC	GO:0000786	nucleosome	6	TB927.5.4190	-1.65992	0.130133	-2.44949
976	CC	GO:0000786	nucleosome	6	TB927.5.4210	-1.61353	0.130133	-2.44949
977	CC	GO:0032993	protein-DNA complex	8	TB927.10.15350	-1.91839	0.130133	-2.12132
978	CC	GO:0032993	protein-DNA complex	8	TB927.11.1790	-1.67807	0.130133	-2.12132
979	CC	GO:0032993	protein-DNA complex	8	TB927.11.1880	-1.73552	0.130133	-2.12132
980	CC	GO:0032993	protein-DNA complex	8	TB927.2.1800	0.948601	0.130133	-2.12132
981	CC	GO:0032993	protein-DNA complex	8	TB927.5.4170	-1.65076	0.130133	-2.12132
982	CC	GO:0032993	protein-DNA complex	8	TB927.5.4190	-1.65992	0.130133	-2.12132
983	CC	GO:0032993	protein-DNA complex	8	TB927.5.4210	-1.61353	0.130133	-2.12132
984	CC	GO:0032993	protein-DNA complex	8	TB927.9.15360	-1.60881	0.130133	-2.12132
985	CC	GO:0031410	cytoplasmic vesicle	53	TB11.02.5080B	0.0426443	0.130133	1.23625
986	CC	GO:0031410	cytoplasmic vesicle	53	TB927.1.3050	0.516015	0.130133	1.23625
987	CC	GO:0031410	cytoplasmic vesicle	53	TB927.1.3110	0.124328	0.130133	1.23625
988	CC	GO:0031410	cytoplasmic vesicle	53	TB927.10.12520	0.0703893	0.130133	1.23625
989	CC	GO:0031410	cytoplasmic vesicle	53	TB927.10.13660	0.443607	0.130133	1.23625
990	CC	GO:0031410	cytoplasmic vesicle	53	TB927.10.15820	-1.69599	0.130133	1.23625
991	CC	GO:0031410	cytoplasmic vesicle	53	TB927.10.1750	0.0426443	0.130133	1.23625
992	CC	GO:0031410	cytoplasmic vesicle	53	TB927.10.2410	0.333424	0.130133	1.23625
993	CC	GO:0031410	cytoplasmic vesicle	53	TB927.10.4390	-1.64155	0.130133	1.23625
994	CC	GO:0031410	cytoplasmic vesicle	53	TB927.10.9210	-1.66903	0.130133	1.23625
995	CC	GO:0031410	cytoplasmic vesicle	53	TB927.11.10740	-1.64616	0.130133	1.23625
996	CC	GO:0031410	cytoplasmic vesicle	53	TB927.11.11500	0.0285692	0.130133	1.23625
997	CC	GO:0031410	cytoplasmic vesicle	53	TB927.11.11740	-1.63691	0.130133	1.23625
998	CC	GO:0031410	cytoplasmic vesicle	53	TB927.11.13020	-1.59932	0.130133	1.23625
999	CC	GO:0031410	cytoplasmic vesicle	53	TB927.11.15240	0.978196	0.130133	1.23625
1000	CC	GO:0031410	cytoplasmic vesicle	53	TB927.11.15330	0.321928	0.130133	1.23625
1001	CC	GO:0031410	cytoplasmic vesicle	53	TB927.11.16690	0.275007	0.130133	1.23625
1002	CC	GO:0031410	cytoplasmic vesicle	53	TB927.11.2030	0.0703893	0.130133	1.23625
1003	CC	GO:0031410	cytoplasmic vesicle	53	TB927.11.2410	-2.35332	0.130133	1.23625
1004	CC	GO:0031410	cytoplasmic vesicle	53	TB927.11.3080	-1.60407	0.130133	1.23625
1005	CC	GO:0031410	cytoplasmic vesicle	53	TB927.11.5660	-1.94111	0.130133	1.23625
1006	CC	GO:0031410	cytoplasmic vesicle	53	TB927.11.5720	-2.12102	0.130133	1.23625
1007	CC	GO:0031410	cytoplasmic vesicle	53	TB927.11.6480	0.250962	0.130133	1.23625
1008	CC	GO:0031410	cytoplasmic vesicle	53	TB927.11.8170	0.275007	0.130133	1.23625
1009	CC	GO:0031410	cytoplasmic vesicle	53	TB927.11.9470	0.422233	0.130133	1.23625
1010	CC	GO:0031410	cytoplasmic vesicle	53	TB927.2.1920	0.485427	0.130133	1.23625
1011	CC	GO:0031410	cytoplasmic vesicle	53	TB927.2.3370	-1.70929	0.130133	1.23625
1012	CC	GO:0031410	cytoplasmic vesicle	53	TB927.2.3460	-2.0036	0.130133	1.23625
1013	CC	GO:0031410	cytoplasmic vesicle	53	TB927.3.4230	0.575312	0.130133	1.23625
1014	CC	GO:0031410	cytoplasmic vesicle	53	TB927.3.640	0.111031	0.130133	1.23625
1015	CC	GO:0031410	cytoplasmic vesicle	53	TB927.4.1020	0.275007	0.130133	1.23625
1016	CC	GO:0031410	cytoplasmic vesicle	53	TB927.4.1090	0.0285692	0.130133	1.23625
1017	CC	GO:0031410	cytoplasmic vesicle	53	TB927.4.3520	-1.83996	0.130133	1.23625
1018	CC	GO:0031410	cytoplasmic vesicle	53	TB927.4.3750	0.863938	0.130133	1.23625
1019	CC	GO:0031410	cytoplasmic vesicle	53	TB927.4.4380	-1.58976	0.130133	1.23625
1020	CC	GO:0031410	cytoplasmic vesicle	53	TB927.5.1760	0.0143553	0.130133	1.23625
1021	CC	GO:0031410	cytoplasmic vesicle	53	TB927.5.297B	0.0143553	0.130133	1.23625
1022	CC	GO:0031410	cytoplasmic vesicle	53	TB927.5.550	0.536053	0.130133	1.23625
1023	CC	GO:0031410	cytoplasmic vesicle	53	TB927.6.2890	-1.7866	0.130133	1.23625
1024	CC	GO:0031410	cytoplasmic vesicle	53	TB927.6.3660	-1.59455	0.130133	1.23625
1025	CC	GO:0031410	cytoplasmic vesicle	53	TB927.6.4250	0.613532	0.130133	1.23625
1026	CC	GO:0031410	cytoplasmic vesicle	53	TB927.7.300	0.367371	0.130133	1.23625
1027	CC	GO:0031410	cytoplasmic vesicle	53	TB927.7.5860	-1.7137	0.130133	1.23625
1028	CC	GO:0031410	cytoplasmic vesicle	53	TB927.7.5930	-1.65535	0.130133	1.23625
1029	CC	GO:0031410	cytoplasmic vesicle	53	TB927.7.6010	1.28096	0.130133	1.23625
1030	CC	GO:0031410	cytoplasmic vesicle	53	TB927.8.4010	-1.68257	0.130133	1.23625
1031	CC	GO:0031410	cytoplasmic vesicle	53	TB927.8.490	0.815575	0.130133	1.23625
1032	CC	GO:0031410	cytoplasmic vesicle	53	TB927.8.7270	0.485427	0.130133	1.23625
1033	CC	GO:0031410	cytoplasmic vesicle	53	TB927.8.7280	0.0426443	0.130133	1.23625
1034	CC	GO:0031410	cytoplasmic vesicle	53	TB927.8.7580	0.137504	0.130133	1.23625
1035	CC	GO:0031410	cytoplasmic vesicle	53	TB927.8.8340	-2.09424	0.130133	1.23625
1036	CC	GO:0031410	cytoplasmic vesicle	53	TB927.9.2110	-1.61353	0.130133	1.23625
1037	CC	GO:0031410	cytoplasmic vesicle	53	TB927.9.2800	-1.93734	0.130133	1.23625
1038	CC	GO:0097708	intracellular vesicle	53	TB11.02.5080B	0.0426443	0.130133	1.23625
1039	CC	GO:0097708	intracellular vesicle	53	TB927.1.3050	0.516015	0.130133	1.23625
1040	CC	GO:0097708	intracellular vesicle	53	TB927.1.3110	0.124328	0.130133	1.23625
1041	CC	GO:0097708	intracellular vesicle	53	TB927.10.12520	0.0703893	0.130133	1.23625
1042	CC	GO:0097708	intracellular vesicle	53	TB927.10.13660	0.443607	0.130133	1.23625
1043	CC	GO:0097708	intracellular vesicle	53	TB927.10.15820	-1.69599	0.130133	1.23625
1044	CC	GO:0097708	intracellular vesicle	53	TB927.10.1750	0.0426443	0.130133	1.23625
1045	CC	GO:0097708	intracellular vesicle	53	TB927.10.2410	0.333424	0.130133	1.23625
1046	CC	GO:0097708	intracellular vesicle	53	TB927.10.4390	-1.64155	0.130133	1.23625
1047	CC	GO:0097708	intracellular vesicle	53	TB927.10.9210	-1.66903	0.130133	1.23625
1048	CC	GO:0097708	intracellular vesicle	53	TB927.11.10740	-1.64616	0.130133	1.23625
1049	CC	GO:0097708	intracellular vesicle	53	TB927.11.11500	0.0285692	0.130133	1.23625
1050	CC	GO:0097708	intracellular vesicle	53	TB927.11.11740	-1.63691	0.130133	1.23625
1051	CC	GO:0097708	intracellular vesicle	53	TB927.11.13020	-1.59932	0.130133	1.23625
1052	CC	GO:0097708	intracellular vesicle	53	TB927.11.15240	0.978196	0.130133	1.23625
1053	CC	GO:0097708	intracellular vesicle	53	TB927.11.15330	0.321928	0.130133	1.23625
1054	CC	GO:0097708	intracellular vesicle	53	TB927.11.16690	0.275007	0.130133	1.23625
1055	CC	GO:0097708	intracellular vesicle	53	TB927.11.2030	0.0703893	0.130133	1.23625
1056	CC	GO:0097708	intracellular vesicle	53	TB927.11.2410	-2.35332	0.130133	1.23625
1057	CC	GO:0097708	intracellular vesicle	53	TB927.11.3080	-1.60407	0.130133	1.23625
1058	CC	GO:0097708	intracellular vesicle	53	TB927.11.5660	-1.94111	0.130133	1.23625
1059	CC	GO:0097708	intracellular vesicle	53	TB927.11.5720	-2.12102	0.130133	1.23625
1060	CC	GO:0097708	intracellular vesicle	53	TB927.11.6480	0.250962	0.130133	1.23625
1061	CC	GO:0097708	intracellular vesicle	53	TB927.11.8170	0.275007	0.130133	1.23625
1062	CC	GO:0097708	intracellular vesicle	53	TB927.11.9470	0.422233	0.130133	1.23625
1063	CC	GO:0097708	intracellular vesicle	53	TB927.2.1920	0.485427	0.130133	1.23625
1064	CC	GO:0097708	intracellular vesicle	53	TB927.2.3370	-1.70929	0.130133	1.23625
1065	CC	GO:0097708	intracellular vesicle	53	TB927.2.3460	-2.0036	0.130133	1.23625
1066	CC	GO:0097708	intracellular vesicle	53	TB927.3.4230	0.575312	0.130133	1.23625
1067	CC	GO:0097708	intracellular vesicle	53	TB927.3.640	0.111031	0.130133	1.23625
1068	CC	GO:0097708	intracellular vesicle	53	TB927.4.1020	0.275007	0.130133	1.23625
1069	CC	GO:0097708	intracellular vesicle	53	TB927.4.1090	0.0285692	0.130133	1.23625
1070	CC	GO:0097708	intracellular vesicle	53	TB927.4.3520	-1.83996	0.130133	1.23625
1071	CC	GO:0097708	intracellular vesicle	53	TB927.4.3750	0.863938	0.130133	1.23625
1072	CC	GO:0097708	intracellular vesicle	53	TB927.4.4380	-1.58976	0.130133	1.23625
1073	CC	GO:0097708	intracellular vesicle	53	TB927.5.1760	0.0143553	0.130133	1.23625
1074	CC	GO:0097708	intracellular vesicle	53	TB927.5.297B	0.0143553	0.130133	1.23625
1075	CC	GO:0097708	intracellular vesicle	53	TB927.5.550	0.536053	0.130133	1.23625
1076	CC	GO:0097708	intracellular vesicle	53	TB927.6.2890	-1.7866	0.130133	1.23625
1077	CC	GO:0097708	intracellular vesicle	53	TB927.6.3660	-1.59455	0.130133	1.23625
1078	CC	GO:0097708	intracellular vesicle	53	TB927.6.4250	0.613532	0.130133	1.23625
1079	CC	GO:0097708	intracellular vesicle	53	TB927.7.300	0.367371	0.130133	1.23625
1080	CC	GO:0097708	intracellular vesicle	53	TB927.7.5860	-1.7137	0.130133	1.23625
1081	CC	GO:0097708	intracellular vesicle	53	TB927.7.5930	-1.65535	0.130133	1.23625
1082	CC	GO:0097708	intracellular vesicle	53	TB927.7.6010	1.28096	0.130133	1.23625
1083	CC	GO:0097708	intracellular vesicle	53	TB927.8.4010	-1.68257	0.130133	1.23625
1084	CC	GO:0097708	intracellular vesicle	53	TB927.8.490	0.815575	0.130133	1.23625
1085	CC	GO:0097708	intracellular vesicle	53	TB927.8.7270	0.485427	0.130133	1.23625
1086	CC	GO:0097708	intracellular vesicle	53	TB927.8.7280	0.0426443	0.130133	1.23625
1087	CC	GO:0097708	intracellular vesicle	53	TB927.8.7580	0.137504	0.130133	1.23625
1088	CC	GO:0097708	intracellular vesicle	53	TB927.8.8340	-2.09424	0.130133	1.23625
1089	CC	GO:0097708	intracellular vesicle	53	TB927.9.2110	-1.61353	0.130133	1.23625
1090	CC	GO:0097708	intracellular vesicle	53	TB927.9.2800	-1.93734	0.130133	1.23625
1091	CC	GO:0031982	vesicle	53	TB11.02.5080B	0.0426443	0.130133	1.23625
1092	CC	GO:0031982	vesicle	53	TB927.1.3050	0.516015	0.130133	1.23625
1093	CC	GO:0031982	vesicle	53	TB927.1.3110	0.124328	0.130133	1.23625
1094	CC	GO:0031982	vesicle	53	TB927.10.12520	0.0703893	0.130133	1.23625
1095	CC	GO:0031982	vesicle	53	TB927.10.13660	0.443607	0.130133	1.23625
1096	CC	GO:0031982	vesicle	53	TB927.10.15820	-1.69599	0.130133	1.23625
1097	CC	GO:0031982	vesicle	53	TB927.10.1750	0.0426443	0.130133	1.23625
1098	CC	GO:0031982	vesicle	53	TB927.10.2410	0.333424	0.130133	1.23625
1099	CC	GO:0031982	vesicle	53	TB927.10.4390	-1.64155	0.130133	1.23625
1100	CC	GO:0031982	vesicle	53	TB927.10.9210	-1.66903	0.130133	1.23625
1101	CC	GO:0031982	vesicle	53	TB927.11.10740	-1.64616	0.130133	1.23625
1102	CC	GO:0031982	vesicle	53	TB927.11.11500	0.0285692	0.130133	1.23625
1103	CC	GO:0031982	vesicle	53	TB927.11.11740	-1.63691	0.130133	1.23625
1104	CC	GO:0031982	vesicle	53	TB927.11.13020	-1.59932	0.130133	1.23625
1105	CC	GO:0031982	vesicle	53	TB927.11.15240	0.978196	0.130133	1.23625
1106	CC	GO:0031982	vesicle	53	TB927.11.15330	0.321928	0.130133	1.23625
1107	CC	GO:0031982	vesicle	53	TB927.11.16690	0.275007	0.130133	1.23625
1108	CC	GO:0031982	vesicle	53	TB927.11.2030	0.0703893	0.130133	1.23625
1109	CC	GO:0031982	vesicle	53	TB927.11.2410	-2.35332	0.130133	1.23625
1110	CC	GO:0031982	vesicle	53	TB927.11.3080	-1.60407	0.130133	1.23625
1111	CC	GO:0031982	vesicle	53	TB927.11.5660	-1.94111	0.130133	1.23625
1112	CC	GO:0031982	vesicle	53	TB927.11.5720	-2.12102	0.130133	1.23625
1113	CC	GO:0031982	vesicle	53	TB927.11.6480	0.250962	0.130133	1.23625
1114	CC	GO:0031982	vesicle	53	TB927.11.8170	0.275007	0.130133	1.23625
1115	CC	GO:0031982	vesicle	53	TB927.11.9470	0.422233	0.130133	1.23625
1116	CC	GO:0031982	vesicle	53	TB927.2.1920	0.485427	0.130133	1.23625
1117	CC	GO:0031982	vesicle	53	TB927.2.3370	-1.70929	0.130133	1.23625
1118	CC	GO:0031982	vesicle	53	TB927.2.3460	-2.0036	0.130133	1.23625
1119	CC	GO:0031982	vesicle	53	TB927.3.4230	0.575312	0.130133	1.23625
1120	CC	GO:0031982	vesicle	53	TB927.3.640	0.111031	0.130133	1.23625
1121	CC	GO:0031982	vesicle	53	TB927.4.1020	0.275007	0.130133	1.23625
1122	CC	GO:0031982	vesicle	53	TB927.4.1090	0.0285692	0.130133	1.23625
1123	CC	GO:0031982	vesicle	53	TB927.4.3520	-1.83996	0.130133	1.23625
1124	CC	GO:0031982	vesicle	53	TB927.4.3750	0.863938	0.130133	1.23625
1125	CC	GO:0031982	vesicle	53	TB927.4.4380	-1.58976	0.130133	1.23625
1126	CC	GO:0031982	vesicle	53	TB927.5.1760	0.0143553	0.130133	1.23625
1127	CC	GO:0031982	vesicle	53	TB927.5.297B	0.0143553	0.130133	1.23625
1128	CC	GO:0031982	vesicle	53	TB927.5.550	0.536053	0.130133	1.23625
1129	CC	GO:0031982	vesicle	53	TB927.6.2890	-1.7866	0.130133	1.23625
1130	CC	GO:0031982	vesicle	53	TB927.6.3660	-1.59455	0.130133	1.23625
1131	CC	GO:0031982	vesicle	53	TB927.6.4250	0.613532	0.130133	1.23625
1132	CC	GO:0031982	vesicle	53	TB927.7.300	0.367371	0.130133	1.23625
1133	CC	GO:0031982	vesicle	53	TB927.7.5860	-1.7137	0.130133	1.23625
1134	CC	GO:0031982	vesicle	53	TB927.7.5930	-1.65535	0.130133	1.23625
1135	CC	GO:0031982	vesicle	53	TB927.7.6010	1.28096	0.130133	1.23625
1136	CC	GO:0031982	vesicle	53	TB927.8.4010	-1.68257	0.130133	1.23625
1137	CC	GO:0031982	vesicle	53	TB927.8.490	0.815575	0.130133	1.23625
1138	CC	GO:0031982	vesicle	53	TB927.8.7270	0.485427	0.130133	1.23625
1139	CC	GO:0031982	vesicle	53	TB927.8.7280	0.0426443	0.130133	1.23625
1140	CC	GO:0031982	vesicle	53	TB927.8.7580	0.137504	0.130133	1.23625
1141	CC	GO:0031982	vesicle	53	TB927.8.8340	-2.09424	0.130133	1.23625
1142	CC	GO:0031982	vesicle	53	TB927.9.2110	-1.61353	0.130133	1.23625
1143	CC	GO:0031982	vesicle	53	TB927.9.2800	-1.93734	0.130133	1.23625
1144	CC	GO:0044815	DNA packaging complex	6	TB927.10.15350	-1.91839	0.160609	-2.44949
1145	CC	GO:0044815	DNA packaging complex	6	TB927.11.1790	-1.67807	0.160609	-2.44949
1146	CC	GO:0044815	DNA packaging complex	6	TB927.11.1880	-1.73552	0.160609	-2.44949
1147	CC	GO:0044815	DNA packaging complex	6	TB927.5.4170	-1.65076	0.160609	-2.44949
1148	CC	GO:0044815	DNA packaging complex	6	TB927.5.4190	-1.65992	0.160609	-2.44949
1149	CC	GO:0044815	DNA packaging complex	6	TB927.5.4210	-1.61353	0.160609	-2.44949
1150	CC	GO:0030133	transport vesicle	50	TB11.02.5080B	0.0426443	0.160609	1.69706
1151	CC	GO:0030133	transport vesicle	50	TB927.1.3050	0.516015	0.160609	1.69706
1152	CC	GO:0030133	transport vesicle	50	TB927.1.3110	0.124328	0.160609	1.69706
1153	CC	GO:0030133	transport vesicle	50	TB927.10.12520	0.0703893	0.160609	1.69706
1154	CC	GO:0030133	transport vesicle	50	TB927.10.13660	0.443607	0.160609	1.69706
1155	CC	GO:0030133	transport vesicle	50	TB927.10.15820	-1.69599	0.160609	1.69706
1156	CC	GO:0030133	transport vesicle	50	TB927.10.1750	0.0426443	0.160609	1.69706
1157	CC	GO:0030133	transport vesicle	50	TB927.10.2410	0.333424	0.160609	1.69706
1158	CC	GO:0030133	transport vesicle	50	TB927.10.4390	-1.64155	0.160609	1.69706
1159	CC	GO:0030133	transport vesicle	50	TB927.10.9210	-1.66903	0.160609	1.69706
1160	CC	GO:0030133	transport vesicle	50	TB927.11.10740	-1.64616	0.160609	1.69706
1161	CC	GO:0030133	transport vesicle	50	TB927.11.11500	0.0285692	0.160609	1.69706
1162	CC	GO:0030133	transport vesicle	50	TB927.11.11740	-1.63691	0.160609	1.69706
1163	CC	GO:0030133	transport vesicle	50	TB927.11.15240	0.978196	0.160609	1.69706
1164	CC	GO:0030133	transport vesicle	50	TB927.11.15330	0.321928	0.160609	1.69706
1165	CC	GO:0030133	transport vesicle	50	TB927.11.16690	0.275007	0.160609	1.69706
1166	CC	GO:0030133	transport vesicle	50	TB927.11.2030	0.0703893	0.160609	1.69706
1167	CC	GO:0030133	transport vesicle	50	TB927.11.2410	-2.35332	0.160609	1.69706
1168	CC	GO:0030133	transport vesicle	50	TB927.11.5660	-1.94111	0.160609	1.69706
1169	CC	GO:0030133	transport vesicle	50	TB927.11.5720	-2.12102	0.160609	1.69706
1170	CC	GO:0030133	transport vesicle	50	TB927.11.6480	0.250962	0.160609	1.69706
1171	CC	GO:0030133	transport vesicle	50	TB927.11.8170	0.275007	0.160609	1.69706
1172	CC	GO:0030133	transport vesicle	50	TB927.11.9470	0.422233	0.160609	1.69706
1173	CC	GO:0030133	transport vesicle	50	TB927.2.1920	0.485427	0.160609	1.69706
1174	CC	GO:0030133	transport vesicle	50	TB927.2.3370	-1.70929	0.160609	1.69706
1175	CC	GO:0030133	transport vesicle	50	TB927.2.3460	-2.0036	0.160609	1.69706
1176	CC	GO:0030133	transport vesicle	50	TB927.3.4230	0.575312	0.160609	1.69706
1177	CC	GO:0030133	transport vesicle	50	TB927.3.640	0.111031	0.160609	1.69706
1178	CC	GO:0030133	transport vesicle	50	TB927.4.1020	0.275007	0.160609	1.69706
1179	CC	GO:0030133	transport vesicle	50	TB927.4.1090	0.0285692	0.160609	1.69706
1180	CC	GO:0030133	transport vesicle	50	TB927.4.3520	-1.83996	0.160609	1.69706
1181	CC	GO:0030133	transport vesicle	50	TB927.4.3750	0.863938	0.160609	1.69706
1182	CC	GO:0030133	transport vesicle	50	TB927.5.1760	0.0143553	0.160609	1.69706
1183	CC	GO:0030133	transport vesicle	50	TB927.5.297B	0.0143553	0.160609	1.69706
1184	CC	GO:0030133	transport vesicle	50	TB927.5.550	0.536053	0.160609	1.69706
1185	CC	GO:0030133	transport vesicle	50	TB927.6.2890	-1.7866	0.160609	1.69706
1186	CC	GO:0030133	transport vesicle	50	TB927.6.3660	-1.59455	0.160609	1.69706
1187	CC	GO:0030133	transport vesicle	50	TB927.6.4250	0.613532	0.160609	1.69706
1188	CC	GO:0030133	transport vesicle	50	TB927.7.300	0.367371	0.160609	1.69706
1189	CC	GO:0030133	transport vesicle	50	TB927.7.5860	-1.7137	0.160609	1.69706
1190	CC	GO:0030133	transport vesicle	50	TB927.7.5930	-1.65535	0.160609	1.69706
1191	CC	GO:0030133	transport vesicle	50	TB927.7.6010	1.28096	0.160609	1.69706
1192	CC	GO:0030133	transport vesicle	50	TB927.8.4010	-1.68257	0.160609	1.69706
1193	CC	GO:0030133	transport vesicle	50	TB927.8.490	0.815575	0.160609	1.69706
1194	CC	GO:0030133	transport vesicle	50	TB927.8.7270	0.485427	0.160609	1.69706
1195	CC	GO:0030133	transport vesicle	50	TB927.8.7280	0.0426443	0.160609	1.69706
1196	CC	GO:0030133	transport vesicle	50	TB927.8.7580	0.137504	0.160609	1.69706
1197	CC	GO:0030133	transport vesicle	50	TB927.8.8340	-2.09424	0.160609	1.69706
1198	CC	GO:0030133	transport vesicle	50	TB927.9.2110	-1.61353	0.160609	1.69706
1199	CC	GO:0030133	transport vesicle	50	TB927.9.2800	-1.93734	0.160609	1.69706
1200	CC	GO:0012505	endomembrane system	70	TB11.02.5080B	0.0426443	0.160609	1.19523
1201	CC	GO:0012505	endomembrane system	70	TB927.1.2310	-1.68257	0.160609	1.19523
1202	CC	GO:0012505	endomembrane system	70	TB927.1.2985	0.356144	0.160609	1.19523
1203	CC	GO:0012505	endomembrane system	70	TB927.1.3050	0.516015	0.160609	1.19523
1204	CC	GO:0012505	endomembrane system	70	TB927.1.3110	0.124328	0.160609	1.19523
1205	CC	GO:0012505	endomembrane system	70	TB927.1.4380	0.333424	0.160609	1.19523
1206	CC	GO:0012505	endomembrane system	70	TB927.10.12290	0.422233	0.160609	1.19523
1207	CC	GO:0012505	endomembrane system	70	TB927.10.12520	0.0703893	0.160609	1.19523
1208	CC	GO:0012505	endomembrane system	70	TB927.10.13660	0.443607	0.160609	1.19523
1209	CC	GO:0012505	endomembrane system	70	TB927.10.15820	-1.69599	0.160609	1.19523
1210	CC	GO:0012505	endomembrane system	70	TB927.10.1750	0.0426443	0.160609	1.19523
1211	CC	GO:0012505	endomembrane system	70	TB927.10.2250	-1.80323	0.160609	1.19523
1212	CC	GO:0012505	endomembrane system	70	TB927.10.2410	0.333424	0.160609	1.19523
1213	CC	GO:0012505	endomembrane system	70	TB927.10.4390	-1.64155	0.160609	1.19523
1214	CC	GO:0012505	endomembrane system	70	TB927.10.7400	0.263034	0.160609	1.19523
1215	CC	GO:0012505	endomembrane system	70	TB927.10.9210	-1.66903	0.160609	1.19523
1216	CC	GO:0012505	endomembrane system	70	TB927.10.9450	-1.61824	0.160609	1.19523
1217	CC	GO:0012505	endomembrane system	70	TB927.11.10740	-1.64616	0.160609	1.19523
1218	CC	GO:0012505	endomembrane system	70	TB927.11.11500	0.0285692	0.160609	1.19523
1219	CC	GO:0012505	endomembrane system	70	TB927.11.11740	-1.63691	0.160609	1.19523
1220	CC	GO:0012505	endomembrane system	70	TB927.11.15240	0.978196	0.160609	1.19523
1221	CC	GO:0012505	endomembrane system	70	TB927.11.15330	0.321928	0.160609	1.19523
1222	CC	GO:0012505	endomembrane system	70	TB927.11.16690	0.275007	0.160609	1.19523
1223	CC	GO:0012505	endomembrane system	70	TB927.11.2030	0.0703893	0.160609	1.19523
1224	CC	GO:0012505	endomembrane system	70	TB927.11.2410	-2.35332	0.160609	1.19523
1225	CC	GO:0012505	endomembrane system	70	TB927.11.3080	-1.60407	0.160609	1.19523
1226	CC	GO:0012505	endomembrane system	70	TB927.11.4540	0.189034	0.160609	1.19523
1227	CC	GO:0012505	endomembrane system	70	TB927.11.5660	-1.94111	0.160609	1.19523
1228	CC	GO:0012505	endomembrane system	70	TB927.11.5720	-2.12102	0.160609	1.19523
1229	CC	GO:0012505	endomembrane system	70	TB927.11.6480	0.250962	0.160609	1.19523
1230	CC	GO:0012505	endomembrane system	70	TB927.11.7410	0.0143553	0.160609	1.19523
1231	CC	GO:0012505	endomembrane system	70	TB927.11.8170	0.275007	0.160609	1.19523
1232	CC	GO:0012505	endomembrane system	70	TB927.11.9470	0.422233	0.160609	1.19523
1233	CC	GO:0012505	endomembrane system	70	TB927.2.1920	0.485427	0.160609	1.19523
1234	CC	GO:0012505	endomembrane system	70	TB927.2.3370	-1.70929	0.160609	1.19523
1235	CC	GO:0012505	endomembrane system	70	TB927.2.3460	-2.0036	0.160609	1.19523
1236	CC	GO:0012505	endomembrane system	70	TB927.2.3960	-1.58976	0.160609	1.19523
1237	CC	GO:0012505	endomembrane system	70	TB927.3.1380	0.0703893	0.160609	1.19523
1238	CC	GO:0012505	endomembrane system	70	TB927.3.2400	0.765535	0.160609	1.19523
1239	CC	GO:0012505	endomembrane system	70	TB927.3.3500	0.124328	0.160609	1.19523
1240	CC	GO:0012505	endomembrane system	70	TB927.3.4230	0.575312	0.160609	1.19523
1241	CC	GO:0012505	endomembrane system	70	TB927.3.5370	-1.64616	0.160609	1.19523
1242	CC	GO:0012505	endomembrane system	70	TB927.3.640	0.111031	0.160609	1.19523
1243	CC	GO:0012505	endomembrane system	70	TB927.4.1020	0.275007	0.160609	1.19523
1244	CC	GO:0012505	endomembrane system	70	TB927.4.1090	0.0285692	0.160609	1.19523
1245	CC	GO:0012505	endomembrane system	70	TB927.4.1670	-1.848	0.160609	1.19523
1246	CC	GO:0012505	endomembrane system	70	TB927.4.3520	-1.83996	0.160609	1.19523
1247	CC	GO:0012505	endomembrane system	70	TB927.4.3750	0.863938	0.160609	1.19523
1248	CC	GO:0012505	endomembrane system	70	TB927.4.4380	-1.58976	0.160609	1.19523
1249	CC	GO:0012505	endomembrane system	70	TB927.5.1760	0.0143553	0.160609	1.19523
1250	CC	GO:0012505	endomembrane system	70	TB927.5.297B	0.0143553	0.160609	1.19523
1251	CC	GO:0012505	endomembrane system	70	TB927.5.550	0.536053	0.160609	1.19523
1252	CC	GO:0012505	endomembrane system	70	TB927.6.2890	-1.7866	0.160609	1.19523
1253	CC	GO:0012505	endomembrane system	70	TB927.6.3660	-1.59455	0.160609	1.19523
1254	CC	GO:0012505	endomembrane system	70	TB927.6.4250	0.613532	0.160609	1.19523
1255	CC	GO:0012505	endomembrane system	70	TB927.7.300	0.367371	0.160609	1.19523
1256	CC	GO:0012505	endomembrane system	70	TB927.7.5790	-1.71809	0.160609	1.19523
1257	CC	GO:0012505	endomembrane system	70	TB927.7.5860	-1.7137	0.160609	1.19523
1258	CC	GO:0012505	endomembrane system	70	TB927.7.5930	-1.65535	0.160609	1.19523
1259	CC	GO:0012505	endomembrane system	70	TB927.7.6010	1.28096	0.160609	1.19523
1260	CC	GO:0012505	endomembrane system	70	TB927.8.4010	-1.68257	0.160609	1.19523
1261	CC	GO:0012505	endomembrane system	70	TB927.8.490	0.815575	0.160609	1.19523
1262	CC	GO:0012505	endomembrane system	70	TB927.8.7270	0.485427	0.160609	1.19523
1263	CC	GO:0012505	endomembrane system	70	TB927.8.7280	0.0426443	0.160609	1.19523
1264	CC	GO:0012505	endomembrane system	70	TB927.8.7580	0.137504	0.160609	1.19523
1265	CC	GO:0012505	endomembrane system	70	TB927.8.8340	-2.09424	0.160609	1.19523
1266	CC	GO:0012505	endomembrane system	70	TB927.9.12700	-2.02857	0.160609	1.19523
1267	CC	GO:0012505	endomembrane system	70	TB927.9.2110	-1.61353	0.160609	1.19523
1268	CC	GO:0012505	endomembrane system	70	TB927.9.2800	-1.93734	0.160609	1.19523
1269	CC	GO:0012505	endomembrane system	70	TB927.9.7470	-1.72683	0.160609	1.19523
1270	CC	GO:0098590	plasma membrane region	10	TB927.1.2160	-1.72247	0.160609	-2.52982
1271	CC	GO:0098590	plasma membrane region	10	TB927.1.2260	-1.58976	0.160609	-2.52982
1272	CC	GO:0098590	plasma membrane region	10	TB927.11.2410	-2.35332	0.160609	-2.52982
1273	CC	GO:0098590	plasma membrane region	10	TB927.11.5720	-2.12102	0.160609	-2.52982
1274	CC	GO:0098590	plasma membrane region	10	TB927.4.3500	-1.64616	0.160609	-2.52982
1275	CC	GO:0098590	plasma membrane region	10	TB927.6.1520	-1.72247	0.160609	-2.52982
1276	CC	GO:0098590	plasma membrane region	10	TB927.7.5930	-1.65535	0.160609	-2.52982
1277	CC	GO:0098590	plasma membrane region	10	TB927.7.5950	-1.63227	0.160609	-2.52982
1278	CC	GO:0098590	plasma membrane region	10	TB927.8.7720	0.111031	0.160609	-2.52982
1279	CC	GO:0098590	plasma membrane region	10	TB927.8.8300	-1.7137	0.160609	-2.52982
1280	CC	GO:0005694	chromosome	13	TB927.10.15350	-1.91839	0.220571	-1.94145
1281	CC	GO:0005694	chromosome	13	TB927.11.1790	-1.67807	0.220571	-1.94145
1282	CC	GO:0005694	chromosome	13	TB927.11.1800	-1.852	0.220571	-1.94145
1283	CC	GO:0005694	chromosome	13	TB927.11.1860	-1.66448	0.220571	-1.94145
1284	CC	GO:0005694	chromosome	13	TB927.11.1880	-1.73552	0.220571	-1.94145
1285	CC	GO:0005694	chromosome	13	TB927.2.1800	0.948601	0.220571	-1.94145
1286	CC	GO:0005694	chromosome	13	TB927.2.1810	0.286881	0.220571	-1.94145
1287	CC	GO:0005694	chromosome	13	TB927.3.3160	0.0285692	0.220571	-1.94145
1288	CC	GO:0005694	chromosome	13	TB927.5.4170	-1.65076	0.220571	-1.94145
1289	CC	GO:0005694	chromosome	13	TB927.5.4190	-1.65992	0.220571	-1.94145
1290	CC	GO:0005694	chromosome	13	TB927.5.4210	-1.61353	0.220571	-1.94145
1291	CC	GO:0005694	chromosome	13	TB927.7.2110	-1.68257	0.220571	-1.94145
1292	CC	GO:0005694	chromosome	13	TB927.9.15360	-1.60881	0.220571	-1.94145
1293	CC	GO:0033179	proton-transporting V-type ATPase, V0 domain	2	TB927.5.550	0.536053	0.237869	1.41421
1294	CC	GO:0033179	proton-transporting V-type ATPase, V0 domain	2	TB927.8.2100	0.432959	0.237869	1.41421
1295	CC	GO:0020038	subpellicular network	1	TB927.4.3950	-1.81967	0.375711	-1
1296	CC	GO:0022626	cytosolic ribosome	9	TB927.10.5610	-1.7866	0.387471	-3
1297	CC	GO:0022626	cytosolic ribosome	9	TB927.11.10790	-1.63691	0.387471	-3
1298	CC	GO:0022626	cytosolic ribosome	9	TB927.11.6180	-1.58976	0.387471	-3
1299	CC	GO:0022626	cytosolic ribosome	9	TB927.4.1860	-1.65535	0.387471	-3
1300	CC	GO:0022626	cytosolic ribosome	9	TB927.5.1820	-1.59455	0.387471	-3
1301	CC	GO:0022626	cytosolic ribosome	9	TB927.8.6180	-1.59455	0.387471	-3
1302	CC	GO:0022626	cytosolic ribosome	9	TB927.9.12200	-1.63691	0.387471	-3
1303	CC	GO:0022626	cytosolic ribosome	9	TB927.9.15210	-1.60881	0.387471	-3
1304	CC	GO:0022626	cytosolic ribosome	9	TB927.9.3920	-1.67807	0.387471	-3
1305	CC	GO:0005811	lipid droplet	2	TB927.5.1760	0.0143553	0.387471	1.41421
1306	CC	GO:0005811	lipid droplet	2	TB927.9.9710	0.111031	0.387471	1.41421
1307	CC	GO:0036452	ESCRT complex	2	TB927.11.10740	-1.64616	0.387471	-1.41421
1308	CC	GO:0036452	ESCRT complex	2	TB927.11.3080	-1.60407	0.387471	-1.41421
1309	CC	GO:0016471	vacuolar proton-transporting V-type ATPase complex	2	TB927.5.550	0.536053	0.387471	1.41421
1310	CC	GO:0016471	vacuolar proton-transporting V-type ATPase complex	2	TB927.8.2100	0.432959	0.387471	1.41421
1311	MF	GO:0031490	chromatin DNA binding	4	TB927.11.1790	-1.67807	0.0016885	-2
1312	MF	GO:0031490	chromatin DNA binding	4	TB927.11.1800	-1.852	0.0016885	-2
1313	MF	GO:0031490	chromatin DNA binding	4	TB927.11.1860	-1.66448	0.0016885	-2
1314	MF	GO:0031490	chromatin DNA binding	4	TB927.11.1880	-1.73552	0.0016885	-2
1315	MF	GO:0004016	adenylate cyclase activity	6	TB927.4.3750	0.863938	0.124107	1.63299
1316	MF	GO:0004016	adenylate cyclase activity	6	TB927.7.6050	0.321928	0.124107	1.63299
1317	MF	GO:0004016	adenylate cyclase activity	6	TB927.7.6060	0.286881	0.124107	1.63299
1318	MF	GO:0004016	adenylate cyclase activity	6	TB927.7.6070	0.201634	0.124107	1.63299
1319	MF	GO:0004016	adenylate cyclase activity	6	TB927.7.6080	0.286881	0.124107	1.63299
1320	MF	GO:0004016	adenylate cyclase activity	6	TB927.7.7530	0	0.124107	1.63299
1321	MF	GO:0009975	cyclase activity	6	TB927.4.3750	0.863938	0.124107	1.63299
1322	MF	GO:0009975	cyclase activity	6	TB927.7.6050	0.321928	0.124107	1.63299
1323	MF	GO:0009975	cyclase activity	6	TB927.7.6060	0.286881	0.124107	1.63299
1324	MF	GO:0009975	cyclase activity	6	TB927.7.6070	0.201634	0.124107	1.63299
1325	MF	GO:0009975	cyclase activity	6	TB927.7.6080	0.286881	0.124107	1.63299
1326	MF	GO:0009975	cyclase activity	6	TB927.7.7530	0	0.124107	1.63299
1327	MF	GO:0015254	glycerol channel activity	2	TB927.10.14160	-1.60407	0.124107	-1.41421
1328	MF	GO:0015254	glycerol channel activity	2	TB927.6.1520	-1.72247	0.124107	-1.41421
1329	MF	GO:0015250	water channel activity	2	TB927.10.14160	-1.60407	0.124107	-1.41421
1330	MF	GO:0015250	water channel activity	2	TB927.6.1520	-1.72247	0.124107	-1.41421
1331	MF	GO:0015168	glycerol transmembrane transporter activity	2	TB927.10.14160	-1.60407	0.124107	-1.41421
1332	MF	GO:0015168	glycerol transmembrane transporter activity	2	TB927.6.1520	-1.72247	0.124107	-1.41421
1333	MF	GO:0005372	water transmembrane transporter activity	2	TB927.10.14160	-1.60407	0.124107	-1.41421
1334	MF	GO:0005372	water transmembrane transporter activity	2	TB927.6.1520	-1.72247	0.124107	-1.41421
1335	MF	GO:0016849	phosphorus-oxygen lyase activity	6	TB927.4.3750	0.863938	0.124107	1.63299
1336	MF	GO:0016849	phosphorus-oxygen lyase activity	6	TB927.7.6050	0.321928	0.124107	1.63299
1337	MF	GO:0016849	phosphorus-oxygen lyase activity	6	TB927.7.6060	0.286881	0.124107	1.63299
1338	MF	GO:0016849	phosphorus-oxygen lyase activity	6	TB927.7.6070	0.201634	0.124107	1.63299
1339	MF	GO:0016849	phosphorus-oxygen lyase activity	6	TB927.7.6080	0.286881	0.124107	1.63299
1340	MF	GO:0016849	phosphorus-oxygen lyase activity	6	TB927.7.7530	0	0.124107	1.63299
1341	MF	GO:0061659	ubiquitin-like protein ligase activity	5	TB927.10.6380	0.137504	0.124107	1.34164
1342	MF	GO:0061659	ubiquitin-like protein ligase activity	5	TB927.10.7400	0.263034	0.124107	1.34164
1343	MF	GO:0061659	ubiquitin-like protein ligase activity	5	TB927.2.5240	0.15056	0.124107	1.34164
1344	MF	GO:0061659	ubiquitin-like protein ligase activity	5	TB927.8.4010	-1.68257	0.124107	1.34164
1345	MF	GO:0061659	ubiquitin-like protein ligase activity	5	TB927.8.7580	0.137504	0.124107	1.34164
1346	MF	GO:0061630	ubiquitin protein ligase activity	5	TB927.10.6380	0.137504	0.124107	1.34164
1347	MF	GO:0061630	ubiquitin protein ligase activity	5	TB927.10.7400	0.263034	0.124107	1.34164
1348	MF	GO:0061630	ubiquitin protein ligase activity	5	TB927.2.5240	0.15056	0.124107	1.34164
1349	MF	GO:0061630	ubiquitin protein ligase activity	5	TB927.8.4010	-1.68257	0.124107	1.34164
1350	MF	GO:0061630	ubiquitin protein ligase activity	5	TB927.8.7580	0.137504	0.124107	1.34164
1351	MF	GO:0015166	polyol transmembrane transporter activity	2	TB927.10.14160	-1.60407	0.166329	-1.41421
1352	MF	GO:0015166	polyol transmembrane transporter activity	2	TB927.6.1520	-1.72247	0.166329	-1.41421
1353	MF	GO:1901618	organic hydroxy compound transmembrane transporter activity	2	TB927.10.14160	-1.60407	0.166329	-1.41421
1354	MF	GO:1901618	organic hydroxy compound transmembrane transporter activity	2	TB927.6.1520	-1.72247	0.166329	-1.41421
1355	MF	GO:0050265	RNA uridylyltransferase activity	3	TB927.3.3160	0.0285692	0.232571	0.57735
1356	MF	GO:0050265	RNA uridylyltransferase activity	3	TB927.6.3420	-1.66903	0.232571	0.57735
1357	MF	GO:0050265	RNA uridylyltransferase activity	3	TB927.7.3950	0.659925	0.232571	0.57735
1358	MF	GO:0070569	uridylyltransferase activity	3	TB927.3.3160	0.0285692	0.232571	0.57735
1359	MF	GO:0070569	uridylyltransferase activity	3	TB927.6.3420	-1.66903	0.232571	0.57735
1360	MF	GO:0070569	uridylyltransferase activity	3	TB927.7.3950	0.659925	0.232571	0.57735
1361	MF	GO:0046961	proton-transporting ATPase activity, rotational mechanism	3	TB927.3.1380	0.0703893	0.232571	1.73205
1362	MF	GO:0046961	proton-transporting ATPase activity, rotational mechanism	3	TB927.5.550	0.536053	0.232571	1.73205
1363	MF	GO:0046961	proton-transporting ATPase activity, rotational mechanism	3	TB927.8.2100	0.432959	0.232571	1.73205
1364	MF	GO:0044769	ATPase activity, coupled to transmembrane movement of ions, rotational mechanism	3	TB927.3.1380	0.0703893	0.232571	1.73205
1365	MF	GO:0044769	ATPase activity, coupled to transmembrane movement of ions, rotational mechanism	3	TB927.5.550	0.536053	0.232571	1.73205
1366	MF	GO:0044769	ATPase activity, coupled to transmembrane movement of ions, rotational mechanism	3	TB927.8.2100	0.432959	0.232571	1.73205
1367	MF	GO:0016829	lyase activity	8	TB927.4.3750	0.863938	0.232571	1.41421
1368	MF	GO:0016829	lyase activity	8	TB927.7.6050	0.321928	0.232571	1.41421
1369	MF	GO:0016829	lyase activity	8	TB927.7.6060	0.286881	0.232571	1.41421
1370	MF	GO:0016829	lyase activity	8	TB927.7.6070	0.201634	0.232571	1.41421
1371	MF	GO:0016829	lyase activity	8	TB927.7.6080	0.286881	0.232571	1.41421
1372	MF	GO:0016829	lyase activity	8	TB927.7.7530	0	0.232571	1.41421
1373	MF	GO:0016829	lyase activity	8	TB927.9.12320	-1.60407	0.232571	1.41421
1374	MF	GO:0016829	lyase activity	8	TB927.9.4950	0.0976108	0.232571	1.41421
1375	MF	GO:0003682	chromatin binding	4	TB927.11.1790	-1.67807	0.232571	-2
1376	MF	GO:0003682	chromatin binding	4	TB927.11.1800	-1.852	0.232571	-2
1377	MF	GO:0003682	chromatin binding	4	TB927.11.1860	-1.66448	0.232571	-2
1378	MF	GO:0003682	chromatin binding	4	TB927.11.1880	-1.73552	0.232571	-2
1379	MF	GO:0022803	passive transmembrane transporter activity	4	TB927.10.14160	-1.60407	0.232571	0
1380	MF	GO:0022803	passive transmembrane transporter activity	4	TB927.11.16690	0.275007	0.232571	0
1381	MF	GO:0022803	passive transmembrane transporter activity	4	TB927.3.1380	0.0703893	0.232571	0
1382	MF	GO:0022803	passive transmembrane transporter activity	4	TB927.6.1520	-1.72247	0.232571	0
1383	MF	GO:0015267	channel activity	4	TB927.10.14160	-1.60407	0.232571	0
1384	MF	GO:0015267	channel activity	4	TB927.11.16690	0.275007	0.232571	0
1385	MF	GO:0015267	channel activity	4	TB927.3.1380	0.0703893	0.232571	0
1386	MF	GO:0015267	channel activity	4	TB927.6.1520	-1.72247	0.232571	0
1387	MF	GO:0003735	structural constituent of ribosome	12	TB927.10.5610	-1.7866	0.232571	-2.88675
1388	MF	GO:0003735	structural constituent of ribosome	12	TB927.11.10790	-1.63691	0.232571	-2.88675
1389	MF	GO:0003735	structural constituent of ribosome	12	TB927.11.6180	-1.58976	0.232571	-2.88675
1390	MF	GO:0003735	structural constituent of ribosome	12	TB927.4.1860	-1.65535	0.232571	-2.88675
1391	MF	GO:0003735	structural constituent of ribosome	12	TB927.4.5170	0.0565835	0.232571	-2.88675
1392	MF	GO:0003735	structural constituent of ribosome	12	TB927.5.1820	-1.59455	0.232571	-2.88675
1393	MF	GO:0003735	structural constituent of ribosome	12	TB927.8.6180	-1.59455	0.232571	-2.88675
1394	MF	GO:0003735	structural constituent of ribosome	12	TB927.9.12200	-1.63691	0.232571	-2.88675
1395	MF	GO:0003735	structural constituent of ribosome	12	TB927.9.15190	-1.60881	0.232571	-2.88675
1396	MF	GO:0003735	structural constituent of ribosome	12	TB927.9.15210	-1.60881	0.232571	-2.88675
1397	MF	GO:0003735	structural constituent of ribosome	12	TB927.9.15360	-1.60881	0.232571	-2.88675
1398	MF	GO:0003735	structural constituent of ribosome	12	TB927.9.3920	-1.67807	0.232571	-2.88675
1399	MF	GO:0070566	adenylyltransferase activity	2	TB927.3.3160	0.0285692	0.232571	1.41421
1400	MF	GO:0070566	adenylyltransferase activity	2	TB927.7.3950	0.659925	0.232571	1.41421
1401	MF	GO:0004652	polynucleotide adenylyltransferase activity	2	TB927.3.3160	0.0285692	0.232571	1.41421
1402	MF	GO:0004652	polynucleotide adenylyltransferase activity	2	TB927.7.3950	0.659925	0.232571	1.41421
1403	MF	GO:0015144	carbohydrate transmembrane transporter activity	2	TB927.10.14160	-1.60407	0.232571	-1.41421
1404	MF	GO:0015144	carbohydrate transmembrane transporter activity	2	TB927.6.1520	-1.72247	0.232571	-1.41421
1405	MF	GO:0016645	oxidoreductase activity, acting on the CH-NH group of donors	2	TB927.10.3210	-1.67356	0.232571	-1.41421
1406	MF	GO:0016645	oxidoreductase activity, acting on the CH-NH group of donors	2	TB927.7.210	-1.66448	0.232571	-1.41421
1407	MF	GO:0052905	tRNA (guanine(9)-N(1))-methyltransferase activity	1	TB927.6.4420	0.333424	0.232571	1
1408	MF	GO:0052751	GDP-mannose hydrolase activity	1	TB927.6.3440	-1.65992	0.232571	-1
1409	MF	GO:0003842	1-pyrroline-5-carboxylate dehydrogenase activity	1	TB927.10.3210	-1.67356	0.232571	-1
1410	MF	GO:0036456	L-methionine-(S)-S-oxide reductase activity	1	TB927.8.550	-1.90304	0.232571	-1
1411	MF	GO:0033744	L-methionine:thioredoxin-disulfide S-oxidoreductase activity	1	TB927.8.550	-1.90304	0.232571	-1
1412	MF	GO:0002953	5'-deoxynucleotidase activity	1	TB927.9.10830	0.0143553	0.232571	1
1413	MF	GO:0016801	hydrolase activity, acting on ether bonds	1	TB927.11.9590	-1.7866	0.232571	-1
1414	MF	GO:0000310	xanthine phosphoribosyltransferase activity	1	TB927.10.1390	-1.84398	0.232571	-1
1415	MF	GO:0004657	proline dehydrogenase activity	1	TB927.7.210	-1.66448	0.232571	-1
1416	MF	GO:0005053	peroxisome matrix targeting signal-2 binding	1	TB927.3.3610	0.321928	0.232571	1
1417	MF	GO:0008113	peptide-methionine (S)-S-oxide reductase activity	1	TB927.8.550	-1.90304	0.232571	-1
1418	MF	GO:0008252	nucleotidase activity	1	TB927.9.10830	0.0143553	0.232571	1
1419	MF	GO:0008253	5'-nucleotidase activity	1	TB927.9.10830	0.0143553	0.232571	1
1420	MF	GO:0008260	3-oxoacid CoA-transferase activity	1	TB927.11.2690	-1.774	0.232571	-1
1421	MF	GO:0008410	CoA-transferase activity	1	TB927.11.2690	-1.774	0.232571	-1
1422	MF	GO:0016802	trialkylsulfonium hydrolase activity	1	TB927.11.9590	-1.7866	0.232571	-1
1423	MF	GO:0008478	pyridoxal kinase activity	1	TB927.6.2740	-1.93734	0.232571	-1
1424	MF	GO:0102521	tRNA-4-demethylwyosine synthase activity	1	TB927.9.4950	0.0976108	0.232571	1
1425	MF	GO:0004046	aminoacylase activity	1	TB927.1.3000	0.298658	0.232571	1
1426	MF	GO:0004013	adenosylhomocysteinase activity	1	TB927.11.9590	-1.7866	0.232571	-1
1427	MF	GO:0003847	1-alkyl-2-acetylglycerophosphocholine esterase activity	1	TB927.9.12700	-2.02857	0.232571	-1
1428	MF	GO:0004123	cystathionine gamma-lyase activity	1	TB927.9.12320	-1.60407	0.232571	-1
1429	MF	GO:0004842	ubiquitin-protein transferase activity	6	TB927.10.6380	0.137504	0.24143	1.63299
1430	MF	GO:0004842	ubiquitin-protein transferase activity	6	TB927.10.7400	0.263034	0.24143	1.63299
1431	MF	GO:0004842	ubiquitin-protein transferase activity	6	TB927.2.2460	0.956057	0.24143	1.63299
1432	MF	GO:0004842	ubiquitin-protein transferase activity	6	TB927.2.5240	0.15056	0.24143	1.63299
1433	MF	GO:0004842	ubiquitin-protein transferase activity	6	TB927.8.4010	-1.68257	0.24143	1.63299
1434	MF	GO:0004842	ubiquitin-protein transferase activity	6	TB927.8.7580	0.137504	0.24143	1.63299
1435	MF	GO:0019787	ubiquitin-like protein transferase activity	6	TB927.10.6380	0.137504	0.293053	1.63299
1436	MF	GO:0019787	ubiquitin-like protein transferase activity	6	TB927.10.7400	0.263034	0.293053	1.63299
1437	MF	GO:0019787	ubiquitin-like protein transferase activity	6	TB927.2.2460	0.956057	0.293053	1.63299
1438	MF	GO:0019787	ubiquitin-like protein transferase activity	6	TB927.2.5240	0.15056	0.293053	1.63299
1439	MF	GO:0019787	ubiquitin-like protein transferase activity	6	TB927.8.4010	-1.68257	0.293053	1.63299
1440	MF	GO:0019787	ubiquitin-like protein transferase activity	6	TB927.8.7580	0.137504	0.293053	1.63299
1441	MF	GO:0015078	proton transmembrane transporter activity	4	TB927.3.1380	0.0703893	0.323255	1
1442	MF	GO:0015078	proton transmembrane transporter activity	4	TB927.4.4380	-1.58976	0.323255	1
1443	MF	GO:0015078	proton transmembrane transporter activity	4	TB927.5.550	0.536053	0.323255	1
1444	MF	GO:0015078	proton transmembrane transporter activity	4	TB927.8.2100	0.432959	0.323255	1

## Sheet: circ_100Gy_20h
Sn	category	ID	term	count	genes	logFC	adj_pval	zscore
1	BP	GO:0006518	peptide metabolic process	47	TB11.0290	-1.62761	1.9e-24	-6.85565
2	BP	GO:0006518	peptide metabolic process	47	TB927.10.14580	-1.72247	1.9e-24	-6.85565
3	BP	GO:0006518	peptide metabolic process	47	TB927.10.14600	-1.70044	1.9e-24	-6.85565
4	BP	GO:0006518	peptide metabolic process	47	TB927.10.14710	-1.72247	1.9e-24	-6.85565
5	BP	GO:0006518	peptide metabolic process	47	TB927.10.1590	-1.59932	1.9e-24	-6.85565
6	BP	GO:0006518	peptide metabolic process	47	TB927.10.270	-1.70487	1.9e-24	-6.85565
7	BP	GO:0006518	peptide metabolic process	47	TB927.10.3280	-1.87971	1.9e-24	-6.85565
8	BP	GO:0006518	peptide metabolic process	47	TB927.10.3370	-1.62293	1.9e-24	-6.85565
9	BP	GO:0006518	peptide metabolic process	47	TB927.10.4110	-1.73552	1.9e-24	-6.85565
10	BP	GO:0006518	peptide metabolic process	47	TB927.10.4560	-1.73552	1.9e-24	-6.85565
11	BP	GO:0006518	peptide metabolic process	47	TB927.10.4570	-2.09085	1.9e-24	-6.85565
12	BP	GO:0006518	peptide metabolic process	47	TB927.10.5610	-1.59455	1.9e-24	-6.85565
13	BP	GO:0006518	peptide metabolic process	47	TB927.10.6370	-1.68706	1.9e-24	-6.85565
14	BP	GO:0006518	peptide metabolic process	47	TB927.10.8430	-1.60407	1.9e-24	-6.85565
15	BP	GO:0006518	peptide metabolic process	47	TB927.11.11230	-1.67356	1.9e-24	-6.85565
16	BP	GO:0006518	peptide metabolic process	47	TB927.11.11820	-1.60881	1.9e-24	-6.85565
17	BP	GO:0006518	peptide metabolic process	47	TB927.11.13090	-1.62293	1.9e-24	-6.85565
18	BP	GO:0006518	peptide metabolic process	47	TB927.11.13190	-1.58496	1.9e-24	-6.85565
19	BP	GO:0006518	peptide metabolic process	47	TB927.11.2500	-1.79494	1.9e-24	-6.85565
20	BP	GO:0006518	peptide metabolic process	47	TB927.11.3230	-1.84398	1.9e-24	-6.85565
21	BP	GO:0006518	peptide metabolic process	47	TB927.11.6180	-1.79909	1.9e-24	-6.85565
22	BP	GO:0006518	peptide metabolic process	47	TB927.11.6500	-1.62293	1.9e-24	-6.85565
23	BP	GO:0006518	peptide metabolic process	47	TB927.11.740	-1.64155	1.9e-24	-6.85565
24	BP	GO:0006518	peptide metabolic process	47	TB927.2.6090	-1.83592	1.9e-24	-6.85565
25	BP	GO:0006518	peptide metabolic process	47	TB927.3.1370	-1.62761	1.9e-24	-6.85565
26	BP	GO:0006518	peptide metabolic process	47	TB927.3.3320	-1.68257	1.9e-24	-6.85565
27	BP	GO:0006518	peptide metabolic process	47	TB927.4.1860	-1.70044	1.9e-24	-6.85565
28	BP	GO:0006518	peptide metabolic process	47	TB927.5.1820	-1.76129	1.9e-24	-6.85565
29	BP	GO:0006518	peptide metabolic process	47	TB927.6.2100	-1.69599	1.9e-24	-6.85565
30	BP	GO:0006518	peptide metabolic process	47	TB927.6.5040	-1.58976	1.9e-24	-6.85565
31	BP	GO:0006518	peptide metabolic process	47	TB927.6.5120	-1.66903	1.9e-24	-6.85565
32	BP	GO:0006518	peptide metabolic process	47	TB927.6.5130	-1.71809	1.9e-24	-6.85565
33	BP	GO:0006518	peptide metabolic process	47	TB927.7.190	-1.70487	1.9e-24	-6.85565
34	BP	GO:0006518	peptide metabolic process	47	TB927.7.230	-1.62293	1.9e-24	-6.85565
35	BP	GO:0006518	peptide metabolic process	47	TB927.8.5260	-1.59455	1.9e-24	-6.85565
36	BP	GO:0006518	peptide metabolic process	47	TB927.8.6030	-1.58496	1.9e-24	-6.85565
37	BP	GO:0006518	peptide metabolic process	47	TB927.8.6180	-1.89918	1.9e-24	-6.85565
38	BP	GO:0006518	peptide metabolic process	47	TB927.9.11470	-1.77821	1.9e-24	-6.85565
39	BP	GO:0006518	peptide metabolic process	47	TB927.9.14370	-2.0036	1.9e-24	-6.85565
40	BP	GO:0006518	peptide metabolic process	47	TB927.9.15190	-1.75702	1.9e-24	-6.85565
41	BP	GO:0006518	peptide metabolic process	47	TB927.9.15210	-1.76553	1.9e-24	-6.85565
42	BP	GO:0006518	peptide metabolic process	47	TB927.9.15360	-1.70929	1.9e-24	-6.85565
43	BP	GO:0006518	peptide metabolic process	47	TB927.9.3920	-1.85599	1.9e-24	-6.85565
44	BP	GO:0006518	peptide metabolic process	47	TB927.9.5690	-1.774	1.9e-24	-6.85565
45	BP	GO:0006518	peptide metabolic process	47	TB927.9.7590	-1.90689	1.9e-24	-6.85565
46	BP	GO:0006518	peptide metabolic process	47	TB927.9.8100	-1.87184	1.9e-24	-6.85565
47	BP	GO:0006518	peptide metabolic process	47	TB927.9.9210	-1.64155	1.9e-24	-6.85565
48	BP	GO:0006412	translation	45	TB11.0290	-1.62761	8.75e-24	-6.7082
49	BP	GO:0006412	translation	45	TB927.10.14580	-1.72247	8.75e-24	-6.7082
50	BP	GO:0006412	translation	45	TB927.10.14600	-1.70044	8.75e-24	-6.7082
51	BP	GO:0006412	translation	45	TB927.10.14710	-1.72247	8.75e-24	-6.7082
52	BP	GO:0006412	translation	45	TB927.10.1590	-1.59932	8.75e-24	-6.7082
53	BP	GO:0006412	translation	45	TB927.10.270	-1.70487	8.75e-24	-6.7082
54	BP	GO:0006412	translation	45	TB927.10.3280	-1.87971	8.75e-24	-6.7082
55	BP	GO:0006412	translation	45	TB927.10.3370	-1.62293	8.75e-24	-6.7082
56	BP	GO:0006412	translation	45	TB927.10.4110	-1.73552	8.75e-24	-6.7082
57	BP	GO:0006412	translation	45	TB927.10.4560	-1.73552	8.75e-24	-6.7082
58	BP	GO:0006412	translation	45	TB927.10.4570	-2.09085	8.75e-24	-6.7082
59	BP	GO:0006412	translation	45	TB927.10.5610	-1.59455	8.75e-24	-6.7082
60	BP	GO:0006412	translation	45	TB927.10.6370	-1.68706	8.75e-24	-6.7082
61	BP	GO:0006412	translation	45	TB927.10.8430	-1.60407	8.75e-24	-6.7082
62	BP	GO:0006412	translation	45	TB927.11.11230	-1.67356	8.75e-24	-6.7082
63	BP	GO:0006412	translation	45	TB927.11.11820	-1.60881	8.75e-24	-6.7082
64	BP	GO:0006412	translation	45	TB927.11.13090	-1.62293	8.75e-24	-6.7082
65	BP	GO:0006412	translation	45	TB927.11.13190	-1.58496	8.75e-24	-6.7082
66	BP	GO:0006412	translation	45	TB927.11.3230	-1.84398	8.75e-24	-6.7082
67	BP	GO:0006412	translation	45	TB927.11.6180	-1.79909	8.75e-24	-6.7082
68	BP	GO:0006412	translation	45	TB927.11.6500	-1.62293	8.75e-24	-6.7082
69	BP	GO:0006412	translation	45	TB927.11.740	-1.64155	8.75e-24	-6.7082
70	BP	GO:0006412	translation	45	TB927.2.6090	-1.83592	8.75e-24	-6.7082
71	BP	GO:0006412	translation	45	TB927.3.1370	-1.62761	8.75e-24	-6.7082
72	BP	GO:0006412	translation	45	TB927.3.3320	-1.68257	8.75e-24	-6.7082
73	BP	GO:0006412	translation	45	TB927.4.1860	-1.70044	8.75e-24	-6.7082
74	BP	GO:0006412	translation	45	TB927.5.1820	-1.76129	8.75e-24	-6.7082
75	BP	GO:0006412	translation	45	TB927.6.2100	-1.69599	8.75e-24	-6.7082
76	BP	GO:0006412	translation	45	TB927.6.5040	-1.58976	8.75e-24	-6.7082
77	BP	GO:0006412	translation	45	TB927.6.5120	-1.66903	8.75e-24	-6.7082
78	BP	GO:0006412	translation	45	TB927.6.5130	-1.71809	8.75e-24	-6.7082
79	BP	GO:0006412	translation	45	TB927.7.230	-1.62293	8.75e-24	-6.7082
80	BP	GO:0006412	translation	45	TB927.8.5260	-1.59455	8.75e-24	-6.7082
81	BP	GO:0006412	translation	45	TB927.8.6030	-1.58496	8.75e-24	-6.7082
82	BP	GO:0006412	translation	45	TB927.8.6180	-1.89918	8.75e-24	-6.7082
83	BP	GO:0006412	translation	45	TB927.9.11470	-1.77821	8.75e-24	-6.7082
84	BP	GO:0006412	translation	45	TB927.9.14370	-2.0036	8.75e-24	-6.7082
85	BP	GO:0006412	translation	45	TB927.9.15190	-1.75702	8.75e-24	-6.7082
86	BP	GO:0006412	translation	45	TB927.9.15210	-1.76553	8.75e-24	-6.7082
87	BP	GO:0006412	translation	45	TB927.9.15360	-1.70929	8.75e-24	-6.7082
88	BP	GO:0006412	translation	45	TB927.9.3920	-1.85599	8.75e-24	-6.7082
89	BP	GO:0006412	translation	45	TB927.9.5690	-1.774	8.75e-24	-6.7082
90	BP	GO:0006412	translation	45	TB927.9.7590	-1.90689	8.75e-24	-6.7082
91	BP	GO:0006412	translation	45	TB927.9.8100	-1.87184	8.75e-24	-6.7082
92	BP	GO:0006412	translation	45	TB927.9.9210	-1.64155	8.75e-24	-6.7082
93	BP	GO:0043043	peptide biosynthetic process	45	TB11.0290	-1.62761	8.75e-24	-6.7082
94	BP	GO:0043043	peptide biosynthetic process	45	TB927.10.14580	-1.72247	8.75e-24	-6.7082
95	BP	GO:0043043	peptide biosynthetic process	45	TB927.10.14600	-1.70044	8.75e-24	-6.7082
96	BP	GO:0043043	peptide biosynthetic process	45	TB927.10.14710	-1.72247	8.75e-24	-6.7082
97	BP	GO:0043043	peptide biosynthetic process	45	TB927.10.1590	-1.59932	8.75e-24	-6.7082
98	BP	GO:0043043	peptide biosynthetic process	45	TB927.10.270	-1.70487	8.75e-24	-6.7082
99	BP	GO:0043043	peptide biosynthetic process	45	TB927.10.3280	-1.87971	8.75e-24	-6.7082
100	BP	GO:0043043	peptide biosynthetic process	45	TB927.10.3370	-1.62293	8.75e-24	-6.7082
101	BP	GO:0043043	peptide biosynthetic process	45	TB927.10.4110	-1.73552	8.75e-24	-6.7082
102	BP	GO:0043043	peptide biosynthetic process	45	TB927.10.4560	-1.73552	8.75e-24	-6.7082
103	BP	GO:0043043	peptide biosynthetic process	45	TB927.10.4570	-2.09085	8.75e-24	-6.7082
104	BP	GO:0043043	peptide biosynthetic process	45	TB927.10.5610	-1.59455	8.75e-24	-6.7082
105	BP	GO:0043043	peptide biosynthetic process	45	TB927.10.6370	-1.68706	8.75e-24	-6.7082
106	BP	GO:0043043	peptide biosynthetic process	45	TB927.10.8430	-1.60407	8.75e-24	-6.7082
107	BP	GO:0043043	peptide biosynthetic process	45	TB927.11.11230	-1.67356	8.75e-24	-6.7082
108	BP	GO:0043043	peptide biosynthetic process	45	TB927.11.11820	-1.60881	8.75e-24	-6.7082
109	BP	GO:0043043	peptide biosynthetic process	45	TB927.11.13090	-1.62293	8.75e-24	-6.7082
110	BP	GO:0043043	peptide biosynthetic process	45	TB927.11.13190	-1.58496	8.75e-24	-6.7082
111	BP	GO:0043043	peptide biosynthetic process	45	TB927.11.3230	-1.84398	8.75e-24	-6.7082
112	BP	GO:0043043	peptide biosynthetic process	45	TB927.11.6180	-1.79909	8.75e-24	-6.7082
113	BP	GO:0043043	peptide biosynthetic process	45	TB927.11.6500	-1.62293	8.75e-24	-6.7082
114	BP	GO:0043043	peptide biosynthetic process	45	TB927.11.740	-1.64155	8.75e-24	-6.7082
115	BP	GO:0043043	peptide biosynthetic process	45	TB927.2.6090	-1.83592	8.75e-24	-6.7082
116	BP	GO:0043043	peptide biosynthetic process	45	TB927.3.1370	-1.62761	8.75e-24	-6.7082
117	BP	GO:0043043	peptide biosynthetic process	45	TB927.3.3320	-1.68257	8.75e-24	-6.7082
118	BP	GO:0043043	peptide biosynthetic process	45	TB927.4.1860	-1.70044	8.75e-24	-6.7082
119	BP	GO:0043043	peptide biosynthetic process	45	TB927.5.1820	-1.76129	8.75e-24	-6.7082
120	BP	GO:0043043	peptide biosynthetic process	45	TB927.6.2100	-1.69599	8.75e-24	-6.7082
121	BP	GO:0043043	peptide biosynthetic process	45	TB927.6.5040	-1.58976	8.75e-24	-6.7082
122	BP	GO:0043043	peptide biosynthetic process	45	TB927.6.5120	-1.66903	8.75e-24	-6.7082
123	BP	GO:0043043	peptide biosynthetic process	45	TB927.6.5130	-1.71809	8.75e-24	-6.7082
124	BP	GO:0043043	peptide biosynthetic process	45	TB927.7.230	-1.62293	8.75e-24	-6.7082
125	BP	GO:0043043	peptide biosynthetic process	45	TB927.8.5260	-1.59455	8.75e-24	-6.7082
126	BP	GO:0043043	peptide biosynthetic process	45	TB927.8.6030	-1.58496	8.75e-24	-6.7082
127	BP	GO:0043043	peptide biosynthetic process	45	TB927.8.6180	-1.89918	8.75e-24	-6.7082
128	BP	GO:0043043	peptide biosynthetic process	45	TB927.9.11470	-1.77821	8.75e-24	-6.7082
129	BP	GO:0043043	peptide biosynthetic process	45	TB927.9.14370	-2.0036	8.75e-24	-6.7082
130	BP	GO:0043043	peptide biosynthetic process	45	TB927.9.15190	-1.75702	8.75e-24	-6.7082
131	BP	GO:0043043	peptide biosynthetic process	45	TB927.9.15210	-1.76553	8.75e-24	-6.7082
132	BP	GO:0043043	peptide biosynthetic process	45	TB927.9.15360	-1.70929	8.75e-24	-6.7082
133	BP	GO:0043043	peptide biosynthetic process	45	TB927.9.3920	-1.85599	8.75e-24	-6.7082
134	BP	GO:0043043	peptide biosynthetic process	45	TB927.9.5690	-1.774	8.75e-24	-6.7082
135	BP	GO:0043043	peptide biosynthetic process	45	TB927.9.7590	-1.90689	8.75e-24	-6.7082
136	BP	GO:0043043	peptide biosynthetic process	45	TB927.9.8100	-1.87184	8.75e-24	-6.7082
137	BP	GO:0043043	peptide biosynthetic process	45	TB927.9.9210	-1.64155	8.75e-24	-6.7082
138	BP	GO:0043603	cellular amide metabolic process	47	TB11.0290	-1.62761	3.39e-23	-6.85565
139	BP	GO:0043603	cellular amide metabolic process	47	TB927.10.14580	-1.72247	3.39e-23	-6.85565
140	BP	GO:0043603	cellular amide metabolic process	47	TB927.10.14600	-1.70044	3.39e-23	-6.85565
141	BP	GO:0043603	cellular amide metabolic process	47	TB927.10.14710	-1.72247	3.39e-23	-6.85565
142	BP	GO:0043603	cellular amide metabolic process	47	TB927.10.1590	-1.59932	3.39e-23	-6.85565
143	BP	GO:0043603	cellular amide metabolic process	47	TB927.10.270	-1.70487	3.39e-23	-6.85565
144	BP	GO:0043603	cellular amide metabolic process	47	TB927.10.3280	-1.87971	3.39e-23	-6.85565
145	BP	GO:0043603	cellular amide metabolic process	47	TB927.10.3370	-1.62293	3.39e-23	-6.85565
146	BP	GO:0043603	cellular amide metabolic process	47	TB927.10.4110	-1.73552	3.39e-23	-6.85565
147	BP	GO:0043603	cellular amide metabolic process	47	TB927.10.4560	-1.73552	3.39e-23	-6.85565
148	BP	GO:0043603	cellular amide metabolic process	47	TB927.10.4570	-2.09085	3.39e-23	-6.85565
149	BP	GO:0043603	cellular amide metabolic process	47	TB927.10.5610	-1.59455	3.39e-23	-6.85565
150	BP	GO:0043603	cellular amide metabolic process	47	TB927.10.6370	-1.68706	3.39e-23	-6.85565
151	BP	GO:0043603	cellular amide metabolic process	47	TB927.10.8430	-1.60407	3.39e-23	-6.85565
152	BP	GO:0043603	cellular amide metabolic process	47	TB927.11.11230	-1.67356	3.39e-23	-6.85565
153	BP	GO:0043603	cellular amide metabolic process	47	TB927.11.11820	-1.60881	3.39e-23	-6.85565
154	BP	GO:0043603	cellular amide metabolic process	47	TB927.11.13090	-1.62293	3.39e-23	-6.85565
155	BP	GO:0043603	cellular amide metabolic process	47	TB927.11.13190	-1.58496	3.39e-23	-6.85565
156	BP	GO:0043603	cellular amide metabolic process	47	TB927.11.2500	-1.79494	3.39e-23	-6.85565
157	BP	GO:0043603	cellular amide metabolic process	47	TB927.11.3230	-1.84398	3.39e-23	-6.85565
158	BP	GO:0043603	cellular amide metabolic process	47	TB927.11.6180	-1.79909	3.39e-23	-6.85565
159	BP	GO:0043603	cellular amide metabolic process	47	TB927.11.6500	-1.62293	3.39e-23	-6.85565
160	BP	GO:0043603	cellular amide metabolic process	47	TB927.11.740	-1.64155	3.39e-23	-6.85565
161	BP	GO:0043603	cellular amide metabolic process	47	TB927.2.6090	-1.83592	3.39e-23	-6.85565
162	BP	GO:0043603	cellular amide metabolic process	47	TB927.3.1370	-1.62761	3.39e-23	-6.85565
163	BP	GO:0043603	cellular amide metabolic process	47	TB927.3.3320	-1.68257	3.39e-23	-6.85565
164	BP	GO:0043603	cellular amide metabolic process	47	TB927.4.1860	-1.70044	3.39e-23	-6.85565
165	BP	GO:0043603	cellular amide metabolic process	47	TB927.5.1820	-1.76129	3.39e-23	-6.85565
166	BP	GO:0043603	cellular amide metabolic process	47	TB927.6.2100	-1.69599	3.39e-23	-6.85565
167	BP	GO:0043603	cellular amide metabolic process	47	TB927.6.5040	-1.58976	3.39e-23	-6.85565
168	BP	GO:0043603	cellular amide metabolic process	47	TB927.6.5120	-1.66903	3.39e-23	-6.85565
169	BP	GO:0043603	cellular amide metabolic process	47	TB927.6.5130	-1.71809	3.39e-23	-6.85565
170	BP	GO:0043603	cellular amide metabolic process	47	TB927.7.190	-1.70487	3.39e-23	-6.85565
171	BP	GO:0043603	cellular amide metabolic process	47	TB927.7.230	-1.62293	3.39e-23	-6.85565
172	BP	GO:0043603	cellular amide metabolic process	47	TB927.8.5260	-1.59455	3.39e-23	-6.85565
173	BP	GO:0043603	cellular amide metabolic process	47	TB927.8.6030	-1.58496	3.39e-23	-6.85565
174	BP	GO:0043603	cellular amide metabolic process	47	TB927.8.6180	-1.89918	3.39e-23	-6.85565
175	BP	GO:0043603	cellular amide metabolic process	47	TB927.9.11470	-1.77821	3.39e-23	-6.85565
176	BP	GO:0043603	cellular amide metabolic process	47	TB927.9.14370	-2.0036	3.39e-23	-6.85565
177	BP	GO:0043603	cellular amide metabolic process	47	TB927.9.15190	-1.75702	3.39e-23	-6.85565
178	BP	GO:0043603	cellular amide metabolic process	47	TB927.9.15210	-1.76553	3.39e-23	-6.85565
179	BP	GO:0043603	cellular amide metabolic process	47	TB927.9.15360	-1.70929	3.39e-23	-6.85565
180	BP	GO:0043603	cellular amide metabolic process	47	TB927.9.3920	-1.85599	3.39e-23	-6.85565
181	BP	GO:0043603	cellular amide metabolic process	47	TB927.9.5690	-1.774	3.39e-23	-6.85565
182	BP	GO:0043603	cellular amide metabolic process	47	TB927.9.7590	-1.90689	3.39e-23	-6.85565
183	BP	GO:0043603	cellular amide metabolic process	47	TB927.9.8100	-1.87184	3.39e-23	-6.85565
184	BP	GO:0043603	cellular amide metabolic process	47	TB927.9.9210	-1.64155	3.39e-23	-6.85565
185	BP	GO:0043604	amide biosynthetic process	45	TB11.0290	-1.62761	5.03e-23	-6.7082
186	BP	GO:0043604	amide biosynthetic process	45	TB927.10.14580	-1.72247	5.03e-23	-6.7082
187	BP	GO:0043604	amide biosynthetic process	45	TB927.10.14600	-1.70044	5.03e-23	-6.7082
188	BP	GO:0043604	amide biosynthetic process	45	TB927.10.14710	-1.72247	5.03e-23	-6.7082
189	BP	GO:0043604	amide biosynthetic process	45	TB927.10.1590	-1.59932	5.03e-23	-6.7082
190	BP	GO:0043604	amide biosynthetic process	45	TB927.10.270	-1.70487	5.03e-23	-6.7082
191	BP	GO:0043604	amide biosynthetic process	45	TB927.10.3280	-1.87971	5.03e-23	-6.7082
192	BP	GO:0043604	amide biosynthetic process	45	TB927.10.3370	-1.62293	5.03e-23	-6.7082
193	BP	GO:0043604	amide biosynthetic process	45	TB927.10.4110	-1.73552	5.03e-23	-6.7082
194	BP	GO:0043604	amide biosynthetic process	45	TB927.10.4560	-1.73552	5.03e-23	-6.7082
195	BP	GO:0043604	amide biosynthetic process	45	TB927.10.4570	-2.09085	5.03e-23	-6.7082
196	BP	GO:0043604	amide biosynthetic process	45	TB927.10.5610	-1.59455	5.03e-23	-6.7082
197	BP	GO:0043604	amide biosynthetic process	45	TB927.10.6370	-1.68706	5.03e-23	-6.7082
198	BP	GO:0043604	amide biosynthetic process	45	TB927.10.8430	-1.60407	5.03e-23	-6.7082
199	BP	GO:0043604	amide biosynthetic process	45	TB927.11.11230	-1.67356	5.03e-23	-6.7082
200	BP	GO:0043604	amide biosynthetic process	45	TB927.11.11820	-1.60881	5.03e-23	-6.7082
201	BP	GO:0043604	amide biosynthetic process	45	TB927.11.13090	-1.62293	5.03e-23	-6.7082
202	BP	GO:0043604	amide biosynthetic process	45	TB927.11.13190	-1.58496	5.03e-23	-6.7082
203	BP	GO:0043604	amide biosynthetic process	45	TB927.11.3230	-1.84398	5.03e-23	-6.7082
204	BP	GO:0043604	amide biosynthetic process	45	TB927.11.6180	-1.79909	5.03e-23	-6.7082
205	BP	GO:0043604	amide biosynthetic process	45	TB927.11.6500	-1.62293	5.03e-23	-6.7082
206	BP	GO:0043604	amide biosynthetic process	45	TB927.11.740	-1.64155	5.03e-23	-6.7082
207	BP	GO:0043604	amide biosynthetic process	45	TB927.2.6090	-1.83592	5.03e-23	-6.7082
208	BP	GO:0043604	amide biosynthetic process	45	TB927.3.1370	-1.62761	5.03e-23	-6.7082
209	BP	GO:0043604	amide biosynthetic process	45	TB927.3.3320	-1.68257	5.03e-23	-6.7082
210	BP	GO:0043604	amide biosynthetic process	45	TB927.4.1860	-1.70044	5.03e-23	-6.7082
211	BP	GO:0043604	amide biosynthetic process	45	TB927.5.1820	-1.76129	5.03e-23	-6.7082
212	BP	GO:0043604	amide biosynthetic process	45	TB927.6.2100	-1.69599	5.03e-23	-6.7082
213	BP	GO:0043604	amide biosynthetic process	45	TB927.6.5040	-1.58976	5.03e-23	-6.7082
214	BP	GO:0043604	amide biosynthetic process	45	TB927.6.5120	-1.66903	5.03e-23	-6.7082
215	BP	GO:0043604	amide biosynthetic process	45	TB927.6.5130	-1.71809	5.03e-23	-6.7082
216	BP	GO:0043604	amide biosynthetic process	45	TB927.7.230	-1.62293	5.03e-23	-6.7082
217	BP	GO:0043604	amide biosynthetic process	45	TB927.8.5260	-1.59455	5.03e-23	-6.7082
218	BP	GO:0043604	amide biosynthetic process	45	TB927.8.6030	-1.58496	5.03e-23	-6.7082
219	BP	GO:0043604	amide biosynthetic process	45	TB927.8.6180	-1.89918	5.03e-23	-6.7082
220	BP	GO:0043604	amide biosynthetic process	45	TB927.9.11470	-1.77821	5.03e-23	-6.7082
221	BP	GO:0043604	amide biosynthetic process	45	TB927.9.14370	-2.0036	5.03e-23	-6.7082
222	BP	GO:0043604	amide biosynthetic process	45	TB927.9.15190	-1.75702	5.03e-23	-6.7082
223	BP	GO:0043604	amide biosynthetic process	45	TB927.9.15210	-1.76553	5.03e-23	-6.7082
224	BP	GO:0043604	amide biosynthetic process	45	TB927.9.15360	-1.70929	5.03e-23	-6.7082
225	BP	GO:0043604	amide biosynthetic process	45	TB927.9.3920	-1.85599	5.03e-23	-6.7082
226	BP	GO:0043604	amide biosynthetic process	45	TB927.9.5690	-1.774	5.03e-23	-6.7082
227	BP	GO:0043604	amide biosynthetic process	45	TB927.9.7590	-1.90689	5.03e-23	-6.7082
228	BP	GO:0043604	amide biosynthetic process	45	TB927.9.8100	-1.87184	5.03e-23	-6.7082
229	BP	GO:0043604	amide biosynthetic process	45	TB927.9.9210	-1.64155	5.03e-23	-6.7082
230	BP	GO:1901566	organonitrogen compound biosynthetic process	50	TB11.0290	-1.62761	1.53e-15	-6.50538
231	BP	GO:1901566	organonitrogen compound biosynthetic process	50	TB11.V5.0357	0.378512	1.53e-15	-6.50538
232	BP	GO:1901566	organonitrogen compound biosynthetic process	50	TB927.10.14580	-1.72247	1.53e-15	-6.50538
233	BP	GO:1901566	organonitrogen compound biosynthetic process	50	TB927.10.14600	-1.70044	1.53e-15	-6.50538
234	BP	GO:1901566	organonitrogen compound biosynthetic process	50	TB927.10.14710	-1.72247	1.53e-15	-6.50538
235	BP	GO:1901566	organonitrogen compound biosynthetic process	50	TB927.10.1590	-1.59932	1.53e-15	-6.50538
236	BP	GO:1901566	organonitrogen compound biosynthetic process	50	TB927.10.270	-1.70487	1.53e-15	-6.50538
237	BP	GO:1901566	organonitrogen compound biosynthetic process	50	TB927.10.3280	-1.87971	1.53e-15	-6.50538
238	BP	GO:1901566	organonitrogen compound biosynthetic process	50	TB927.10.3370	-1.62293	1.53e-15	-6.50538
239	BP	GO:1901566	organonitrogen compound biosynthetic process	50	TB927.10.4110	-1.73552	1.53e-15	-6.50538
240	BP	GO:1901566	organonitrogen compound biosynthetic process	50	TB927.10.4560	-1.73552	1.53e-15	-6.50538
241	BP	GO:1901566	organonitrogen compound biosynthetic process	50	TB927.10.4570	-2.09085	1.53e-15	-6.50538
242	BP	GO:1901566	organonitrogen compound biosynthetic process	50	TB927.10.5610	-1.59455	1.53e-15	-6.50538
243	BP	GO:1901566	organonitrogen compound biosynthetic process	50	TB927.10.6370	-1.68706	1.53e-15	-6.50538
244	BP	GO:1901566	organonitrogen compound biosynthetic process	50	TB927.10.8430	-1.60407	1.53e-15	-6.50538
245	BP	GO:1901566	organonitrogen compound biosynthetic process	50	TB927.11.11230	-1.67356	1.53e-15	-6.50538
246	BP	GO:1901566	organonitrogen compound biosynthetic process	50	TB927.11.11820	-1.60881	1.53e-15	-6.50538
247	BP	GO:1901566	organonitrogen compound biosynthetic process	50	TB927.11.13090	-1.62293	1.53e-15	-6.50538
248	BP	GO:1901566	organonitrogen compound biosynthetic process	50	TB927.11.13190	-1.58496	1.53e-15	-6.50538
249	BP	GO:1901566	organonitrogen compound biosynthetic process	50	TB927.11.16130	-1.65076	1.53e-15	-6.50538
250	BP	GO:1901566	organonitrogen compound biosynthetic process	50	TB927.11.3230	-1.84398	1.53e-15	-6.50538
251	BP	GO:1901566	organonitrogen compound biosynthetic process	50	TB927.11.6180	-1.79909	1.53e-15	-6.50538
252	BP	GO:1901566	organonitrogen compound biosynthetic process	50	TB927.11.6500	-1.62293	1.53e-15	-6.50538
253	BP	GO:1901566	organonitrogen compound biosynthetic process	50	TB927.11.740	-1.64155	1.53e-15	-6.50538
254	BP	GO:1901566	organonitrogen compound biosynthetic process	50	TB927.2.6090	-1.83592	1.53e-15	-6.50538
255	BP	GO:1901566	organonitrogen compound biosynthetic process	50	TB927.3.1370	-1.62761	1.53e-15	-6.50538
256	BP	GO:1901566	organonitrogen compound biosynthetic process	50	TB927.3.2400	0.739848	1.53e-15	-6.50538
257	BP	GO:1901566	organonitrogen compound biosynthetic process	50	TB927.3.3320	-1.68257	1.53e-15	-6.50538
258	BP	GO:1901566	organonitrogen compound biosynthetic process	50	TB927.4.1860	-1.70044	1.53e-15	-6.50538
259	BP	GO:1901566	organonitrogen compound biosynthetic process	50	TB927.4.4460	-1.64155	1.53e-15	-6.50538
260	BP	GO:1901566	organonitrogen compound biosynthetic process	50	TB927.5.1820	-1.76129	1.53e-15	-6.50538
261	BP	GO:1901566	organonitrogen compound biosynthetic process	50	TB927.6.2100	-1.69599	1.53e-15	-6.50538
262	BP	GO:1901566	organonitrogen compound biosynthetic process	50	TB927.6.2740	-1.62293	1.53e-15	-6.50538
263	BP	GO:1901566	organonitrogen compound biosynthetic process	50	TB927.6.5040	-1.58976	1.53e-15	-6.50538
264	BP	GO:1901566	organonitrogen compound biosynthetic process	50	TB927.6.5120	-1.66903	1.53e-15	-6.50538
265	BP	GO:1901566	organonitrogen compound biosynthetic process	50	TB927.6.5130	-1.71809	1.53e-15	-6.50538
266	BP	GO:1901566	organonitrogen compound biosynthetic process	50	TB927.7.230	-1.62293	1.53e-15	-6.50538
267	BP	GO:1901566	organonitrogen compound biosynthetic process	50	TB927.8.5260	-1.59455	1.53e-15	-6.50538
268	BP	GO:1901566	organonitrogen compound biosynthetic process	50	TB927.8.6030	-1.58496	1.53e-15	-6.50538
269	BP	GO:1901566	organonitrogen compound biosynthetic process	50	TB927.8.6180	-1.89918	1.53e-15	-6.50538
270	BP	GO:1901566	organonitrogen compound biosynthetic process	50	TB927.9.11470	-1.77821	1.53e-15	-6.50538
271	BP	GO:1901566	organonitrogen compound biosynthetic process	50	TB927.9.14370	-2.0036	1.53e-15	-6.50538
272	BP	GO:1901566	organonitrogen compound biosynthetic process	50	TB927.9.15190	-1.75702	1.53e-15	-6.50538
273	BP	GO:1901566	organonitrogen compound biosynthetic process	50	TB927.9.15210	-1.76553	1.53e-15	-6.50538
274	BP	GO:1901566	organonitrogen compound biosynthetic process	50	TB927.9.15360	-1.70929	1.53e-15	-6.50538
275	BP	GO:1901566	organonitrogen compound biosynthetic process	50	TB927.9.3920	-1.85599	1.53e-15	-6.50538
276	BP	GO:1901566	organonitrogen compound biosynthetic process	50	TB927.9.5690	-1.774	1.53e-15	-6.50538
277	BP	GO:1901566	organonitrogen compound biosynthetic process	50	TB927.9.7590	-1.90689	1.53e-15	-6.50538
278	BP	GO:1901566	organonitrogen compound biosynthetic process	50	TB927.9.8100	-1.87184	1.53e-15	-6.50538
279	BP	GO:1901566	organonitrogen compound biosynthetic process	50	TB927.9.9210	-1.64155	1.53e-15	-6.50538
280	BP	GO:0044271	cellular nitrogen compound biosynthetic process	49	TB11.0290	-1.62761	3.4e-14	-7
281	BP	GO:0044271	cellular nitrogen compound biosynthetic process	49	TB927.10.14580	-1.72247	3.4e-14	-7
282	BP	GO:0044271	cellular nitrogen compound biosynthetic process	49	TB927.10.14600	-1.70044	3.4e-14	-7
283	BP	GO:0044271	cellular nitrogen compound biosynthetic process	49	TB927.10.14710	-1.72247	3.4e-14	-7
284	BP	GO:0044271	cellular nitrogen compound biosynthetic process	49	TB927.10.1590	-1.59932	3.4e-14	-7
285	BP	GO:0044271	cellular nitrogen compound biosynthetic process	49	TB927.10.270	-1.70487	3.4e-14	-7
286	BP	GO:0044271	cellular nitrogen compound biosynthetic process	49	TB927.10.3280	-1.87971	3.4e-14	-7
287	BP	GO:0044271	cellular nitrogen compound biosynthetic process	49	TB927.10.3370	-1.62293	3.4e-14	-7
288	BP	GO:0044271	cellular nitrogen compound biosynthetic process	49	TB927.10.4110	-1.73552	3.4e-14	-7
289	BP	GO:0044271	cellular nitrogen compound biosynthetic process	49	TB927.10.4560	-1.73552	3.4e-14	-7
290	BP	GO:0044271	cellular nitrogen compound biosynthetic process	49	TB927.10.4570	-2.09085	3.4e-14	-7
291	BP	GO:0044271	cellular nitrogen compound biosynthetic process	49	TB927.10.5610	-1.59455	3.4e-14	-7
292	BP	GO:0044271	cellular nitrogen compound biosynthetic process	49	TB927.10.6370	-1.68706	3.4e-14	-7
293	BP	GO:0044271	cellular nitrogen compound biosynthetic process	49	TB927.10.830	-1.61824	3.4e-14	-7
294	BP	GO:0044271	cellular nitrogen compound biosynthetic process	49	TB927.10.8430	-1.60407	3.4e-14	-7
295	BP	GO:0044271	cellular nitrogen compound biosynthetic process	49	TB927.11.11230	-1.67356	3.4e-14	-7
296	BP	GO:0044271	cellular nitrogen compound biosynthetic process	49	TB927.11.11820	-1.60881	3.4e-14	-7
297	BP	GO:0044271	cellular nitrogen compound biosynthetic process	49	TB927.11.13090	-1.62293	3.4e-14	-7
298	BP	GO:0044271	cellular nitrogen compound biosynthetic process	49	TB927.11.13190	-1.58496	3.4e-14	-7
299	BP	GO:0044271	cellular nitrogen compound biosynthetic process	49	TB927.11.16130	-1.65076	3.4e-14	-7
300	BP	GO:0044271	cellular nitrogen compound biosynthetic process	49	TB927.11.3230	-1.84398	3.4e-14	-7
301	BP	GO:0044271	cellular nitrogen compound biosynthetic process	49	TB927.11.6180	-1.79909	3.4e-14	-7
302	BP	GO:0044271	cellular nitrogen compound biosynthetic process	49	TB927.11.6500	-1.62293	3.4e-14	-7
303	BP	GO:0044271	cellular nitrogen compound biosynthetic process	49	TB927.11.740	-1.64155	3.4e-14	-7
304	BP	GO:0044271	cellular nitrogen compound biosynthetic process	49	TB927.2.6090	-1.83592	3.4e-14	-7
305	BP	GO:0044271	cellular nitrogen compound biosynthetic process	49	TB927.3.1370	-1.62761	3.4e-14	-7
306	BP	GO:0044271	cellular nitrogen compound biosynthetic process	49	TB927.3.3320	-1.68257	3.4e-14	-7
307	BP	GO:0044271	cellular nitrogen compound biosynthetic process	49	TB927.4.1860	-1.70044	3.4e-14	-7
308	BP	GO:0044271	cellular nitrogen compound biosynthetic process	49	TB927.4.4460	-1.64155	3.4e-14	-7
309	BP	GO:0044271	cellular nitrogen compound biosynthetic process	49	TB927.5.1820	-1.76129	3.4e-14	-7
310	BP	GO:0044271	cellular nitrogen compound biosynthetic process	49	TB927.6.2100	-1.69599	3.4e-14	-7
311	BP	GO:0044271	cellular nitrogen compound biosynthetic process	49	TB927.6.2740	-1.62293	3.4e-14	-7
312	BP	GO:0044271	cellular nitrogen compound biosynthetic process	49	TB927.6.5040	-1.58976	3.4e-14	-7
313	BP	GO:0044271	cellular nitrogen compound biosynthetic process	49	TB927.6.5120	-1.66903	3.4e-14	-7
314	BP	GO:0044271	cellular nitrogen compound biosynthetic process	49	TB927.6.5130	-1.71809	3.4e-14	-7
315	BP	GO:0044271	cellular nitrogen compound biosynthetic process	49	TB927.7.230	-1.62293	3.4e-14	-7
316	BP	GO:0044271	cellular nitrogen compound biosynthetic process	49	TB927.8.5260	-1.59455	3.4e-14	-7
317	BP	GO:0044271	cellular nitrogen compound biosynthetic process	49	TB927.8.6030	-1.58496	3.4e-14	-7
318	BP	GO:0044271	cellular nitrogen compound biosynthetic process	49	TB927.8.6180	-1.89918	3.4e-14	-7
319	BP	GO:0044271	cellular nitrogen compound biosynthetic process	49	TB927.9.11470	-1.77821	3.4e-14	-7
320	BP	GO:0044271	cellular nitrogen compound biosynthetic process	49	TB927.9.14370	-2.0036	3.4e-14	-7
321	BP	GO:0044271	cellular nitrogen compound biosynthetic process	49	TB927.9.15190	-1.75702	3.4e-14	-7
322	BP	GO:0044271	cellular nitrogen compound biosynthetic process	49	TB927.9.15210	-1.76553	3.4e-14	-7
323	BP	GO:0044271	cellular nitrogen compound biosynthetic process	49	TB927.9.15360	-1.70929	3.4e-14	-7
324	BP	GO:0044271	cellular nitrogen compound biosynthetic process	49	TB927.9.3920	-1.85599	3.4e-14	-7
325	BP	GO:0044271	cellular nitrogen compound biosynthetic process	49	TB927.9.5690	-1.774	3.4e-14	-7
326	BP	GO:0044271	cellular nitrogen compound biosynthetic process	49	TB927.9.7590	-1.90689	3.4e-14	-7
327	BP	GO:0044271	cellular nitrogen compound biosynthetic process	49	TB927.9.8100	-1.87184	3.4e-14	-7
328	BP	GO:0044271	cellular nitrogen compound biosynthetic process	49	TB927.9.9210	-1.64155	3.4e-14	-7
329	BP	GO:0034645	cellular macromolecule biosynthetic process	46	TB11.0290	-1.62761	4.92e-14	-6.48745
330	BP	GO:0034645	cellular macromolecule biosynthetic process	46	TB927.10.14580	-1.72247	4.92e-14	-6.48745
331	BP	GO:0034645	cellular macromolecule biosynthetic process	46	TB927.10.14600	-1.70044	4.92e-14	-6.48745
332	BP	GO:0034645	cellular macromolecule biosynthetic process	46	TB927.10.14710	-1.72247	4.92e-14	-6.48745
333	BP	GO:0034645	cellular macromolecule biosynthetic process	46	TB927.10.1590	-1.59932	4.92e-14	-6.48745
334	BP	GO:0034645	cellular macromolecule biosynthetic process	46	TB927.10.270	-1.70487	4.92e-14	-6.48745
335	BP	GO:0034645	cellular macromolecule biosynthetic process	46	TB927.10.3280	-1.87971	4.92e-14	-6.48745
336	BP	GO:0034645	cellular macromolecule biosynthetic process	46	TB927.10.3370	-1.62293	4.92e-14	-6.48745
337	BP	GO:0034645	cellular macromolecule biosynthetic process	46	TB927.10.4110	-1.73552	4.92e-14	-6.48745
338	BP	GO:0034645	cellular macromolecule biosynthetic process	46	TB927.10.4560	-1.73552	4.92e-14	-6.48745
339	BP	GO:0034645	cellular macromolecule biosynthetic process	46	TB927.10.4570	-2.09085	4.92e-14	-6.48745
340	BP	GO:0034645	cellular macromolecule biosynthetic process	46	TB927.10.5610	-1.59455	4.92e-14	-6.48745
341	BP	GO:0034645	cellular macromolecule biosynthetic process	46	TB927.10.6370	-1.68706	4.92e-14	-6.48745
342	BP	GO:0034645	cellular macromolecule biosynthetic process	46	TB927.10.8430	-1.60407	4.92e-14	-6.48745
343	BP	GO:0034645	cellular macromolecule biosynthetic process	46	TB927.11.11230	-1.67356	4.92e-14	-6.48745
344	BP	GO:0034645	cellular macromolecule biosynthetic process	46	TB927.11.11820	-1.60881	4.92e-14	-6.48745
345	BP	GO:0034645	cellular macromolecule biosynthetic process	46	TB927.11.13090	-1.62293	4.92e-14	-6.48745
346	BP	GO:0034645	cellular macromolecule biosynthetic process	46	TB927.11.13190	-1.58496	4.92e-14	-6.48745
347	BP	GO:0034645	cellular macromolecule biosynthetic process	46	TB927.11.3230	-1.84398	4.92e-14	-6.48745
348	BP	GO:0034645	cellular macromolecule biosynthetic process	46	TB927.11.6180	-1.79909	4.92e-14	-6.48745
349	BP	GO:0034645	cellular macromolecule biosynthetic process	46	TB927.11.6500	-1.62293	4.92e-14	-6.48745
350	BP	GO:0034645	cellular macromolecule biosynthetic process	46	TB927.11.740	-1.64155	4.92e-14	-6.48745
351	BP	GO:0034645	cellular macromolecule biosynthetic process	46	TB927.2.6090	-1.83592	4.92e-14	-6.48745
352	BP	GO:0034645	cellular macromolecule biosynthetic process	46	TB927.3.1370	-1.62761	4.92e-14	-6.48745
353	BP	GO:0034645	cellular macromolecule biosynthetic process	46	TB927.3.2400	0.739848	4.92e-14	-6.48745
354	BP	GO:0034645	cellular macromolecule biosynthetic process	46	TB927.3.3320	-1.68257	4.92e-14	-6.48745
355	BP	GO:0034645	cellular macromolecule biosynthetic process	46	TB927.4.1860	-1.70044	4.92e-14	-6.48745
356	BP	GO:0034645	cellular macromolecule biosynthetic process	46	TB927.5.1820	-1.76129	4.92e-14	-6.48745
357	BP	GO:0034645	cellular macromolecule biosynthetic process	46	TB927.6.2100	-1.69599	4.92e-14	-6.48745
358	BP	GO:0034645	cellular macromolecule biosynthetic process	46	TB927.6.5040	-1.58976	4.92e-14	-6.48745
359	BP	GO:0034645	cellular macromolecule biosynthetic process	46	TB927.6.5120	-1.66903	4.92e-14	-6.48745
360	BP	GO:0034645	cellular macromolecule biosynthetic process	46	TB927.6.5130	-1.71809	4.92e-14	-6.48745
361	BP	GO:0034645	cellular macromolecule biosynthetic process	46	TB927.7.230	-1.62293	4.92e-14	-6.48745
362	BP	GO:0034645	cellular macromolecule biosynthetic process	46	TB927.8.5260	-1.59455	4.92e-14	-6.48745
363	BP	GO:0034645	cellular macromolecule biosynthetic process	46	TB927.8.6030	-1.58496	4.92e-14	-6.48745
364	BP	GO:0034645	cellular macromolecule biosynthetic process	46	TB927.8.6180	-1.89918	4.92e-14	-6.48745
365	BP	GO:0034645	cellular macromolecule biosynthetic process	46	TB927.9.11470	-1.77821	4.92e-14	-6.48745
366	BP	GO:0034645	cellular macromolecule biosynthetic process	46	TB927.9.14370	-2.0036	4.92e-14	-6.48745
367	BP	GO:0034645	cellular macromolecule biosynthetic process	46	TB927.9.15190	-1.75702	4.92e-14	-6.48745
368	BP	GO:0034645	cellular macromolecule biosynthetic process	46	TB927.9.15210	-1.76553	4.92e-14	-6.48745
369	BP	GO:0034645	cellular macromolecule biosynthetic process	46	TB927.9.15360	-1.70929	4.92e-14	-6.48745
370	BP	GO:0034645	cellular macromolecule biosynthetic process	46	TB927.9.3920	-1.85599	4.92e-14	-6.48745
371	BP	GO:0034645	cellular macromolecule biosynthetic process	46	TB927.9.5690	-1.774	4.92e-14	-6.48745
372	BP	GO:0034645	cellular macromolecule biosynthetic process	46	TB927.9.7590	-1.90689	4.92e-14	-6.48745
373	BP	GO:0034645	cellular macromolecule biosynthetic process	46	TB927.9.8100	-1.87184	4.92e-14	-6.48745
374	BP	GO:0034645	cellular macromolecule biosynthetic process	46	TB927.9.9210	-1.64155	4.92e-14	-6.48745
375	BP	GO:0009059	macromolecule biosynthetic process	46	TB11.0290	-1.62761	5.31e-14	-6.48745
376	BP	GO:0009059	macromolecule biosynthetic process	46	TB927.10.14580	-1.72247	5.31e-14	-6.48745
377	BP	GO:0009059	macromolecule biosynthetic process	46	TB927.10.14600	-1.70044	5.31e-14	-6.48745
378	BP	GO:0009059	macromolecule biosynthetic process	46	TB927.10.14710	-1.72247	5.31e-14	-6.48745
379	BP	GO:0009059	macromolecule biosynthetic process	46	TB927.10.1590	-1.59932	5.31e-14	-6.48745
380	BP	GO:0009059	macromolecule biosynthetic process	46	TB927.10.270	-1.70487	5.31e-14	-6.48745
381	BP	GO:0009059	macromolecule biosynthetic process	46	TB927.10.3280	-1.87971	5.31e-14	-6.48745
382	BP	GO:0009059	macromolecule biosynthetic process	46	TB927.10.3370	-1.62293	5.31e-14	-6.48745
383	BP	GO:0009059	macromolecule biosynthetic process	46	TB927.10.4110	-1.73552	5.31e-14	-6.48745
384	BP	GO:0009059	macromolecule biosynthetic process	46	TB927.10.4560	-1.73552	5.31e-14	-6.48745
385	BP	GO:0009059	macromolecule biosynthetic process	46	TB927.10.4570	-2.09085	5.31e-14	-6.48745
386	BP	GO:0009059	macromolecule biosynthetic process	46	TB927.10.5610	-1.59455	5.31e-14	-6.48745
387	BP	GO:0009059	macromolecule biosynthetic process	46	TB927.10.6370	-1.68706	5.31e-14	-6.48745
388	BP	GO:0009059	macromolecule biosynthetic process	46	TB927.10.8430	-1.60407	5.31e-14	-6.48745
389	BP	GO:0009059	macromolecule biosynthetic process	46	TB927.11.11230	-1.67356	5.31e-14	-6.48745
390	BP	GO:0009059	macromolecule biosynthetic process	46	TB927.11.11820	-1.60881	5.31e-14	-6.48745
391	BP	GO:0009059	macromolecule biosynthetic process	46	TB927.11.13090	-1.62293	5.31e-14	-6.48745
392	BP	GO:0009059	macromolecule biosynthetic process	46	TB927.11.13190	-1.58496	5.31e-14	-6.48745
393	BP	GO:0009059	macromolecule biosynthetic process	46	TB927.11.3230	-1.84398	5.31e-14	-6.48745
394	BP	GO:0009059	macromolecule biosynthetic process	46	TB927.11.6180	-1.79909	5.31e-14	-6.48745
395	BP	GO:0009059	macromolecule biosynthetic process	46	TB927.11.6500	-1.62293	5.31e-14	-6.48745
396	BP	GO:0009059	macromolecule biosynthetic process	46	TB927.11.740	-1.64155	5.31e-14	-6.48745
397	BP	GO:0009059	macromolecule biosynthetic process	46	TB927.2.6090	-1.83592	5.31e-14	-6.48745
398	BP	GO:0009059	macromolecule biosynthetic process	46	TB927.3.1370	-1.62761	5.31e-14	-6.48745
399	BP	GO:0009059	macromolecule biosynthetic process	46	TB927.3.2400	0.739848	5.31e-14	-6.48745
400	BP	GO:0009059	macromolecule biosynthetic process	46	TB927.3.3320	-1.68257	5.31e-14	-6.48745
401	BP	GO:0009059	macromolecule biosynthetic process	46	TB927.4.1860	-1.70044	5.31e-14	-6.48745
402	BP	GO:0009059	macromolecule biosynthetic process	46	TB927.5.1820	-1.76129	5.31e-14	-6.48745
403	BP	GO:0009059	macromolecule biosynthetic process	46	TB927.6.2100	-1.69599	5.31e-14	-6.48745
404	BP	GO:0009059	macromolecule biosynthetic process	46	TB927.6.5040	-1.58976	5.31e-14	-6.48745
405	BP	GO:0009059	macromolecule biosynthetic process	46	TB927.6.5120	-1.66903	5.31e-14	-6.48745
406	BP	GO:0009059	macromolecule biosynthetic process	46	TB927.6.5130	-1.71809	5.31e-14	-6.48745
407	BP	GO:0009059	macromolecule biosynthetic process	46	TB927.7.230	-1.62293	5.31e-14	-6.48745
408	BP	GO:0009059	macromolecule biosynthetic process	46	TB927.8.5260	-1.59455	5.31e-14	-6.48745
409	BP	GO:0009059	macromolecule biosynthetic process	46	TB927.8.6030	-1.58496	5.31e-14	-6.48745
410	BP	GO:0009059	macromolecule biosynthetic process	46	TB927.8.6180	-1.89918	5.31e-14	-6.48745
411	BP	GO:0009059	macromolecule biosynthetic process	46	TB927.9.11470	-1.77821	5.31e-14	-6.48745
412	BP	GO:0009059	macromolecule biosynthetic process	46	TB927.9.14370	-2.0036	5.31e-14	-6.48745
413	BP	GO:0009059	macromolecule biosynthetic process	46	TB927.9.15190	-1.75702	5.31e-14	-6.48745
414	BP	GO:0009059	macromolecule biosynthetic process	46	TB927.9.15210	-1.76553	5.31e-14	-6.48745
415	BP	GO:0009059	macromolecule biosynthetic process	46	TB927.9.15360	-1.70929	5.31e-14	-6.48745
416	BP	GO:0009059	macromolecule biosynthetic process	46	TB927.9.3920	-1.85599	5.31e-14	-6.48745
417	BP	GO:0009059	macromolecule biosynthetic process	46	TB927.9.5690	-1.774	5.31e-14	-6.48745
418	BP	GO:0009059	macromolecule biosynthetic process	46	TB927.9.7590	-1.90689	5.31e-14	-6.48745
419	BP	GO:0009059	macromolecule biosynthetic process	46	TB927.9.8100	-1.87184	5.31e-14	-6.48745
420	BP	GO:0009059	macromolecule biosynthetic process	46	TB927.9.9210	-1.64155	5.31e-14	-6.48745
421	BP	GO:0044249	cellular biosynthetic process	52	TB11.0290	-1.62761	4.23e-10	-6.37905
422	BP	GO:0044249	cellular biosynthetic process	52	TB11.V5.0357	0.378512	4.23e-10	-6.37905
423	BP	GO:0044249	cellular biosynthetic process	52	TB927.10.14580	-1.72247	4.23e-10	-6.37905
424	BP	GO:0044249	cellular biosynthetic process	52	TB927.10.14600	-1.70044	4.23e-10	-6.37905
425	BP	GO:0044249	cellular biosynthetic process	52	TB927.10.14710	-1.72247	4.23e-10	-6.37905
426	BP	GO:0044249	cellular biosynthetic process	52	TB927.10.1590	-1.59932	4.23e-10	-6.37905
427	BP	GO:0044249	cellular biosynthetic process	52	TB927.10.270	-1.70487	4.23e-10	-6.37905
428	BP	GO:0044249	cellular biosynthetic process	52	TB927.10.3280	-1.87971	4.23e-10	-6.37905
429	BP	GO:0044249	cellular biosynthetic process	52	TB927.10.3370	-1.62293	4.23e-10	-6.37905
430	BP	GO:0044249	cellular biosynthetic process	52	TB927.10.4110	-1.73552	4.23e-10	-6.37905
431	BP	GO:0044249	cellular biosynthetic process	52	TB927.10.4560	-1.73552	4.23e-10	-6.37905
432	BP	GO:0044249	cellular biosynthetic process	52	TB927.10.4570	-2.09085	4.23e-10	-6.37905
433	BP	GO:0044249	cellular biosynthetic process	52	TB927.10.5610	-1.59455	4.23e-10	-6.37905
434	BP	GO:0044249	cellular biosynthetic process	52	TB927.10.6370	-1.68706	4.23e-10	-6.37905
435	BP	GO:0044249	cellular biosynthetic process	52	TB927.10.830	-1.61824	4.23e-10	-6.37905
436	BP	GO:0044249	cellular biosynthetic process	52	TB927.10.8430	-1.60407	4.23e-10	-6.37905
437	BP	GO:0044249	cellular biosynthetic process	52	TB927.11.11230	-1.67356	4.23e-10	-6.37905
438	BP	GO:0044249	cellular biosynthetic process	52	TB927.11.11820	-1.60881	4.23e-10	-6.37905
439	BP	GO:0044249	cellular biosynthetic process	52	TB927.11.13090	-1.62293	4.23e-10	-6.37905
440	BP	GO:0044249	cellular biosynthetic process	52	TB927.11.13190	-1.58496	4.23e-10	-6.37905
441	BP	GO:0044249	cellular biosynthetic process	52	TB927.11.16130	-1.65076	4.23e-10	-6.37905
442	BP	GO:0044249	cellular biosynthetic process	52	TB927.11.3230	-1.84398	4.23e-10	-6.37905
443	BP	GO:0044249	cellular biosynthetic process	52	TB927.11.6180	-1.79909	4.23e-10	-6.37905
444	BP	GO:0044249	cellular biosynthetic process	52	TB927.11.6500	-1.62293	4.23e-10	-6.37905
445	BP	GO:0044249	cellular biosynthetic process	52	TB927.11.740	-1.64155	4.23e-10	-6.37905
446	BP	GO:0044249	cellular biosynthetic process	52	TB927.2.6090	-1.83592	4.23e-10	-6.37905
447	BP	GO:0044249	cellular biosynthetic process	52	TB927.3.1370	-1.62761	4.23e-10	-6.37905
448	BP	GO:0044249	cellular biosynthetic process	52	TB927.3.2400	0.739848	4.23e-10	-6.37905
449	BP	GO:0044249	cellular biosynthetic process	52	TB927.3.3320	-1.68257	4.23e-10	-6.37905
450	BP	GO:0044249	cellular biosynthetic process	52	TB927.4.1860	-1.70044	4.23e-10	-6.37905
451	BP	GO:0044249	cellular biosynthetic process	52	TB927.4.4460	-1.64155	4.23e-10	-6.37905
452	BP	GO:0044249	cellular biosynthetic process	52	TB927.5.1820	-1.76129	4.23e-10	-6.37905
453	BP	GO:0044249	cellular biosynthetic process	52	TB927.6.2100	-1.69599	4.23e-10	-6.37905
454	BP	GO:0044249	cellular biosynthetic process	52	TB927.6.2740	-1.62293	4.23e-10	-6.37905
455	BP	GO:0044249	cellular biosynthetic process	52	TB927.6.5040	-1.58976	4.23e-10	-6.37905
456	BP	GO:0044249	cellular biosynthetic process	52	TB927.6.5120	-1.66903	4.23e-10	-6.37905
457	BP	GO:0044249	cellular biosynthetic process	52	TB927.6.5130	-1.71809	4.23e-10	-6.37905
458	BP	GO:0044249	cellular biosynthetic process	52	TB927.7.230	-1.62293	4.23e-10	-6.37905
459	BP	GO:0044249	cellular biosynthetic process	52	TB927.8.5260	-1.59455	4.23e-10	-6.37905
460	BP	GO:0044249	cellular biosynthetic process	52	TB927.8.6030	-1.58496	4.23e-10	-6.37905
461	BP	GO:0044249	cellular biosynthetic process	52	TB927.8.6180	-1.89918	4.23e-10	-6.37905
462	BP	GO:0044249	cellular biosynthetic process	52	TB927.8.7120	0.15056	4.23e-10	-6.37905
463	BP	GO:0044249	cellular biosynthetic process	52	TB927.9.11470	-1.77821	4.23e-10	-6.37905
464	BP	GO:0044249	cellular biosynthetic process	52	TB927.9.14370	-2.0036	4.23e-10	-6.37905
465	BP	GO:0044249	cellular biosynthetic process	52	TB927.9.15190	-1.75702	4.23e-10	-6.37905
466	BP	GO:0044249	cellular biosynthetic process	52	TB927.9.15210	-1.76553	4.23e-10	-6.37905
467	BP	GO:0044249	cellular biosynthetic process	52	TB927.9.15360	-1.70929	4.23e-10	-6.37905
468	BP	GO:0044249	cellular biosynthetic process	52	TB927.9.3920	-1.85599	4.23e-10	-6.37905
469	BP	GO:0044249	cellular biosynthetic process	52	TB927.9.5690	-1.774	4.23e-10	-6.37905
470	BP	GO:0044249	cellular biosynthetic process	52	TB927.9.7590	-1.90689	4.23e-10	-6.37905
471	BP	GO:0044249	cellular biosynthetic process	52	TB927.9.8100	-1.87184	4.23e-10	-6.37905
472	BP	GO:0044249	cellular biosynthetic process	52	TB927.9.9210	-1.64155	4.23e-10	-6.37905
473	BP	GO:1901576	organic substance biosynthetic process	52	TB11.0290	-1.62761	1.01e-09	-6.37905
474	BP	GO:1901576	organic substance biosynthetic process	52	TB11.V5.0357	0.378512	1.01e-09	-6.37905
475	BP	GO:1901576	organic substance biosynthetic process	52	TB927.10.14580	-1.72247	1.01e-09	-6.37905
476	BP	GO:1901576	organic substance biosynthetic process	52	TB927.10.14600	-1.70044	1.01e-09	-6.37905
477	BP	GO:1901576	organic substance biosynthetic process	52	TB927.10.14710	-1.72247	1.01e-09	-6.37905
478	BP	GO:1901576	organic substance biosynthetic process	52	TB927.10.1590	-1.59932	1.01e-09	-6.37905
479	BP	GO:1901576	organic substance biosynthetic process	52	TB927.10.270	-1.70487	1.01e-09	-6.37905
480	BP	GO:1901576	organic substance biosynthetic process	52	TB927.10.3280	-1.87971	1.01e-09	-6.37905
481	BP	GO:1901576	organic substance biosynthetic process	52	TB927.10.3370	-1.62293	1.01e-09	-6.37905
482	BP	GO:1901576	organic substance biosynthetic process	52	TB927.10.4110	-1.73552	1.01e-09	-6.37905
483	BP	GO:1901576	organic substance biosynthetic process	52	TB927.10.4560	-1.73552	1.01e-09	-6.37905
484	BP	GO:1901576	organic substance biosynthetic process	52	TB927.10.4570	-2.09085	1.01e-09	-6.37905
485	BP	GO:1901576	organic substance biosynthetic process	52	TB927.10.5610	-1.59455	1.01e-09	-6.37905
486	BP	GO:1901576	organic substance biosynthetic process	52	TB927.10.6370	-1.68706	1.01e-09	-6.37905
487	BP	GO:1901576	organic substance biosynthetic process	52	TB927.10.830	-1.61824	1.01e-09	-6.37905
488	BP	GO:1901576	organic substance biosynthetic process	52	TB927.10.8430	-1.60407	1.01e-09	-6.37905
489	BP	GO:1901576	organic substance biosynthetic process	52	TB927.11.11230	-1.67356	1.01e-09	-6.37905
490	BP	GO:1901576	organic substance biosynthetic process	52	TB927.11.11820	-1.60881	1.01e-09	-6.37905
491	BP	GO:1901576	organic substance biosynthetic process	52	TB927.11.13090	-1.62293	1.01e-09	-6.37905
492	BP	GO:1901576	organic substance biosynthetic process	52	TB927.11.13190	-1.58496	1.01e-09	-6.37905
493	BP	GO:1901576	organic substance biosynthetic process	52	TB927.11.16130	-1.65076	1.01e-09	-6.37905
494	BP	GO:1901576	organic substance biosynthetic process	52	TB927.11.3230	-1.84398	1.01e-09	-6.37905
495	BP	GO:1901576	organic substance biosynthetic process	52	TB927.11.6180	-1.79909	1.01e-09	-6.37905
496	BP	GO:1901576	organic substance biosynthetic process	52	TB927.11.6500	-1.62293	1.01e-09	-6.37905
497	BP	GO:1901576	organic substance biosynthetic process	52	TB927.11.740	-1.64155	1.01e-09	-6.37905
498	BP	GO:1901576	organic substance biosynthetic process	52	TB927.2.6090	-1.83592	1.01e-09	-6.37905
499	BP	GO:1901576	organic substance biosynthetic process	52	TB927.3.1370	-1.62761	1.01e-09	-6.37905
500	BP	GO:1901576	organic substance biosynthetic process	52	TB927.3.2400	0.739848	1.01e-09	-6.37905
501	BP	GO:1901576	organic substance biosynthetic process	52	TB927.3.3320	-1.68257	1.01e-09	-6.37905
502	BP	GO:1901576	organic substance biosynthetic process	52	TB927.4.1860	-1.70044	1.01e-09	-6.37905
503	BP	GO:1901576	organic substance biosynthetic process	52	TB927.4.4460	-1.64155	1.01e-09	-6.37905
504	BP	GO:1901576	organic substance biosynthetic process	52	TB927.5.1820	-1.76129	1.01e-09	-6.37905
505	BP	GO:1901576	organic substance biosynthetic process	52	TB927.6.2100	-1.69599	1.01e-09	-6.37905
506	BP	GO:1901576	organic substance biosynthetic process	52	TB927.6.2740	-1.62293	1.01e-09	-6.37905
507	BP	GO:1901576	organic substance biosynthetic process	52	TB927.6.5040	-1.58976	1.01e-09	-6.37905
508	BP	GO:1901576	organic substance biosynthetic process	52	TB927.6.5120	-1.66903	1.01e-09	-6.37905
509	BP	GO:1901576	organic substance biosynthetic process	52	TB927.6.5130	-1.71809	1.01e-09	-6.37905
510	BP	GO:1901576	organic substance biosynthetic process	52	TB927.7.230	-1.62293	1.01e-09	-6.37905
511	BP	GO:1901576	organic substance biosynthetic process	52	TB927.8.5260	-1.59455	1.01e-09	-6.37905
512	BP	GO:1901576	organic substance biosynthetic process	52	TB927.8.6030	-1.58496	1.01e-09	-6.37905
513	BP	GO:1901576	organic substance biosynthetic process	52	TB927.8.6180	-1.89918	1.01e-09	-6.37905
514	BP	GO:1901576	organic substance biosynthetic process	52	TB927.8.7120	0.15056	1.01e-09	-6.37905
515	BP	GO:1901576	organic substance biosynthetic process	52	TB927.9.11470	-1.77821	1.01e-09	-6.37905
516	BP	GO:1901576	organic substance biosynthetic process	52	TB927.9.14370	-2.0036	1.01e-09	-6.37905
517	BP	GO:1901576	organic substance biosynthetic process	52	TB927.9.15190	-1.75702	1.01e-09	-6.37905
518	BP	GO:1901576	organic substance biosynthetic process	52	TB927.9.15210	-1.76553	1.01e-09	-6.37905
519	BP	GO:1901576	organic substance biosynthetic process	52	TB927.9.15360	-1.70929	1.01e-09	-6.37905
520	BP	GO:1901576	organic substance biosynthetic process	52	TB927.9.3920	-1.85599	1.01e-09	-6.37905
521	BP	GO:1901576	organic substance biosynthetic process	52	TB927.9.5690	-1.774	1.01e-09	-6.37905
522	BP	GO:1901576	organic substance biosynthetic process	52	TB927.9.7590	-1.90689	1.01e-09	-6.37905
523	BP	GO:1901576	organic substance biosynthetic process	52	TB927.9.8100	-1.87184	1.01e-09	-6.37905
524	BP	GO:1901576	organic substance biosynthetic process	52	TB927.9.9210	-1.64155	1.01e-09	-6.37905
525	BP	GO:0010467	gene expression	50	TB11.0290	-1.62761	1.17e-09	-5.65685
526	BP	GO:0010467	gene expression	50	TB927.10.14580	-1.72247	1.17e-09	-5.65685
527	BP	GO:0010467	gene expression	50	TB927.10.14600	-1.70044	1.17e-09	-5.65685
528	BP	GO:0010467	gene expression	50	TB927.10.14710	-1.72247	1.17e-09	-5.65685
529	BP	GO:0010467	gene expression	50	TB927.10.1590	-1.59932	1.17e-09	-5.65685
530	BP	GO:0010467	gene expression	50	TB927.10.270	-1.70487	1.17e-09	-5.65685
531	BP	GO:0010467	gene expression	50	TB927.10.3280	-1.87971	1.17e-09	-5.65685
532	BP	GO:0010467	gene expression	50	TB927.10.3370	-1.62293	1.17e-09	-5.65685
533	BP	GO:0010467	gene expression	50	TB927.10.3500	0.321928	1.17e-09	-5.65685
534	BP	GO:0010467	gene expression	50	TB927.10.4110	-1.73552	1.17e-09	-5.65685
535	BP	GO:0010467	gene expression	50	TB927.10.4560	-1.73552	1.17e-09	-5.65685
536	BP	GO:0010467	gene expression	50	TB927.10.4570	-2.09085	1.17e-09	-5.65685
537	BP	GO:0010467	gene expression	50	TB927.10.5610	-1.59455	1.17e-09	-5.65685
538	BP	GO:0010467	gene expression	50	TB927.10.6370	-1.68706	1.17e-09	-5.65685
539	BP	GO:0010467	gene expression	50	TB927.10.8430	-1.60407	1.17e-09	-5.65685
540	BP	GO:0010467	gene expression	50	TB927.11.11230	-1.67356	1.17e-09	-5.65685
541	BP	GO:0010467	gene expression	50	TB927.11.11820	-1.60881	1.17e-09	-5.65685
542	BP	GO:0010467	gene expression	50	TB927.11.12100	1.07039	1.17e-09	-5.65685
543	BP	GO:0010467	gene expression	50	TB927.11.13090	-1.62293	1.17e-09	-5.65685
544	BP	GO:0010467	gene expression	50	TB927.11.13190	-1.58496	1.17e-09	-5.65685
545	BP	GO:0010467	gene expression	50	TB927.11.3230	-1.84398	1.17e-09	-5.65685
546	BP	GO:0010467	gene expression	50	TB927.11.6180	-1.79909	1.17e-09	-5.65685
547	BP	GO:0010467	gene expression	50	TB927.11.6500	-1.62293	1.17e-09	-5.65685
548	BP	GO:0010467	gene expression	50	TB927.11.740	-1.64155	1.17e-09	-5.65685
549	BP	GO:0010467	gene expression	50	TB927.2.6090	-1.83592	1.17e-09	-5.65685
550	BP	GO:0010467	gene expression	50	TB927.3.1370	-1.62761	1.17e-09	-5.65685
551	BP	GO:0010467	gene expression	50	TB927.3.3320	-1.68257	1.17e-09	-5.65685
552	BP	GO:0010467	gene expression	50	TB927.3.4170	0.226509	1.17e-09	-5.65685
553	BP	GO:0010467	gene expression	50	TB927.4.1860	-1.70044	1.17e-09	-5.65685
554	BP	GO:0010467	gene expression	50	TB927.4.890	0.0703893	1.17e-09	-5.65685
555	BP	GO:0010467	gene expression	50	TB927.5.1820	-1.76129	1.17e-09	-5.65685
556	BP	GO:0010467	gene expression	50	TB927.6.2100	-1.69599	1.17e-09	-5.65685
557	BP	GO:0010467	gene expression	50	TB927.6.5040	-1.58976	1.17e-09	-5.65685
558	BP	GO:0010467	gene expression	50	TB927.6.5120	-1.66903	1.17e-09	-5.65685
559	BP	GO:0010467	gene expression	50	TB927.6.5130	-1.71809	1.17e-09	-5.65685
560	BP	GO:0010467	gene expression	50	TB927.7.230	-1.62293	1.17e-09	-5.65685
561	BP	GO:0010467	gene expression	50	TB927.7.7380	0.0143553	1.17e-09	-5.65685
562	BP	GO:0010467	gene expression	50	TB927.8.5260	-1.59455	1.17e-09	-5.65685
563	BP	GO:0010467	gene expression	50	TB927.8.6030	-1.58496	1.17e-09	-5.65685
564	BP	GO:0010467	gene expression	50	TB927.8.6180	-1.89918	1.17e-09	-5.65685
565	BP	GO:0010467	gene expression	50	TB927.9.11470	-1.77821	1.17e-09	-5.65685
566	BP	GO:0010467	gene expression	50	TB927.9.14370	-2.0036	1.17e-09	-5.65685
567	BP	GO:0010467	gene expression	50	TB927.9.15190	-1.75702	1.17e-09	-5.65685
568	BP	GO:0010467	gene expression	50	TB927.9.15210	-1.76553	1.17e-09	-5.65685
569	BP	GO:0010467	gene expression	50	TB927.9.15360	-1.70929	1.17e-09	-5.65685
570	BP	GO:0010467	gene expression	50	TB927.9.3920	-1.85599	1.17e-09	-5.65685
571	BP	GO:0010467	gene expression	50	TB927.9.5690	-1.774	1.17e-09	-5.65685
572	BP	GO:0010467	gene expression	50	TB927.9.7590	-1.90689	1.17e-09	-5.65685
573	BP	GO:0010467	gene expression	50	TB927.9.8100	-1.87184	1.17e-09	-5.65685
574	BP	GO:0010467	gene expression	50	TB927.9.9210	-1.64155	1.17e-09	-5.65685
575	BP	GO:0009058	biosynthetic process	52	TB11.0290	-1.62761	1.54e-09	-6.37905
576	BP	GO:0009058	biosynthetic process	52	TB11.V5.0357	0.378512	1.54e-09	-6.37905
577	BP	GO:0009058	biosynthetic process	52	TB927.10.14580	-1.72247	1.54e-09	-6.37905
578	BP	GO:0009058	biosynthetic process	52	TB927.10.14600	-1.70044	1.54e-09	-6.37905
579	BP	GO:0009058	biosynthetic process	52	TB927.10.14710	-1.72247	1.54e-09	-6.37905
580	BP	GO:0009058	biosynthetic process	52	TB927.10.1590	-1.59932	1.54e-09	-6.37905
581	BP	GO:0009058	biosynthetic process	52	TB927.10.270	-1.70487	1.54e-09	-6.37905
582	BP	GO:0009058	biosynthetic process	52	TB927.10.3280	-1.87971	1.54e-09	-6.37905
583	BP	GO:0009058	biosynthetic process	52	TB927.10.3370	-1.62293	1.54e-09	-6.37905
584	BP	GO:0009058	biosynthetic process	52	TB927.10.4110	-1.73552	1.54e-09	-6.37905
585	BP	GO:0009058	biosynthetic process	52	TB927.10.4560	-1.73552	1.54e-09	-6.37905
586	BP	GO:0009058	biosynthetic process	52	TB927.10.4570	-2.09085	1.54e-09	-6.37905
587	BP	GO:0009058	biosynthetic process	52	TB927.10.5610	-1.59455	1.54e-09	-6.37905
588	BP	GO:0009058	biosynthetic process	52	TB927.10.6370	-1.68706	1.54e-09	-6.37905
589	BP	GO:0009058	biosynthetic process	52	TB927.10.830	-1.61824	1.54e-09	-6.37905
590	BP	GO:0009058	biosynthetic process	52	TB927.10.8430	-1.60407	1.54e-09	-6.37905
591	BP	GO:0009058	biosynthetic process	52	TB927.11.11230	-1.67356	1.54e-09	-6.37905
592	BP	GO:0009058	biosynthetic process	52	TB927.11.11820	-1.60881	1.54e-09	-6.37905
593	BP	GO:0009058	biosynthetic process	52	TB927.11.13090	-1.62293	1.54e-09	-6.37905
594	BP	GO:0009058	biosynthetic process	52	TB927.11.13190	-1.58496	1.54e-09	-6.37905
595	BP	GO:0009058	biosynthetic process	52	TB927.11.16130	-1.65076	1.54e-09	-6.37905
596	BP	GO:0009058	biosynthetic process	52	TB927.11.3230	-1.84398	1.54e-09	-6.37905
597	BP	GO:0009058	biosynthetic process	52	TB927.11.6180	-1.79909	1.54e-09	-6.37905
598	BP	GO:0009058	biosynthetic process	52	TB927.11.6500	-1.62293	1.54e-09	-6.37905
599	BP	GO:0009058	biosynthetic process	52	TB927.11.740	-1.64155	1.54e-09	-6.37905
600	BP	GO:0009058	biosynthetic process	52	TB927.2.6090	-1.83592	1.54e-09	-6.37905
601	BP	GO:0009058	biosynthetic process	52	TB927.3.1370	-1.62761	1.54e-09	-6.37905
602	BP	GO:0009058	biosynthetic process	52	TB927.3.2400	0.739848	1.54e-09	-6.37905
603	BP	GO:0009058	biosynthetic process	52	TB927.3.3320	-1.68257	1.54e-09	-6.37905
604	BP	GO:0009058	biosynthetic process	52	TB927.4.1860	-1.70044	1.54e-09	-6.37905
605	BP	GO:0009058	biosynthetic process	52	TB927.4.4460	-1.64155	1.54e-09	-6.37905
606	BP	GO:0009058	biosynthetic process	52	TB927.5.1820	-1.76129	1.54e-09	-6.37905
607	BP	GO:0009058	biosynthetic process	52	TB927.6.2100	-1.69599	1.54e-09	-6.37905
608	BP	GO:0009058	biosynthetic process	52	TB927.6.2740	-1.62293	1.54e-09	-6.37905
609	BP	GO:0009058	biosynthetic process	52	TB927.6.5040	-1.58976	1.54e-09	-6.37905
610	BP	GO:0009058	biosynthetic process	52	TB927.6.5120	-1.66903	1.54e-09	-6.37905
611	BP	GO:0009058	biosynthetic process	52	TB927.6.5130	-1.71809	1.54e-09	-6.37905
612	BP	GO:0009058	biosynthetic process	52	TB927.7.230	-1.62293	1.54e-09	-6.37905
613	BP	GO:0009058	biosynthetic process	52	TB927.8.5260	-1.59455	1.54e-09	-6.37905
614	BP	GO:0009058	biosynthetic process	52	TB927.8.6030	-1.58496	1.54e-09	-6.37905
615	BP	GO:0009058	biosynthetic process	52	TB927.8.6180	-1.89918	1.54e-09	-6.37905
616	BP	GO:0009058	biosynthetic process	52	TB927.8.7120	0.15056	1.54e-09	-6.37905
617	BP	GO:0009058	biosynthetic process	52	TB927.9.11470	-1.77821	1.54e-09	-6.37905
618	BP	GO:0009058	biosynthetic process	52	TB927.9.14370	-2.0036	1.54e-09	-6.37905
619	BP	GO:0009058	biosynthetic process	52	TB927.9.15190	-1.75702	1.54e-09	-6.37905
620	BP	GO:0009058	biosynthetic process	52	TB927.9.15210	-1.76553	1.54e-09	-6.37905
621	BP	GO:0009058	biosynthetic process	52	TB927.9.15360	-1.70929	1.54e-09	-6.37905
622	BP	GO:0009058	biosynthetic process	52	TB927.9.3920	-1.85599	1.54e-09	-6.37905
623	BP	GO:0009058	biosynthetic process	52	TB927.9.5690	-1.774	1.54e-09	-6.37905
624	BP	GO:0009058	biosynthetic process	52	TB927.9.7590	-1.90689	1.54e-09	-6.37905
625	BP	GO:0009058	biosynthetic process	52	TB927.9.8100	-1.87184	1.54e-09	-6.37905
626	BP	GO:0009058	biosynthetic process	52	TB927.9.9210	-1.64155	1.54e-09	-6.37905
627	BP	GO:0019538	protein metabolic process	58	TB11.0290	-1.62761	2.95e-09	-5.51487
628	BP	GO:0019538	protein metabolic process	58	TB927.10.14580	-1.72247	2.95e-09	-5.51487
629	BP	GO:0019538	protein metabolic process	58	TB927.10.14600	-1.70044	2.95e-09	-5.51487
630	BP	GO:0019538	protein metabolic process	58	TB927.10.14710	-1.72247	2.95e-09	-5.51487
631	BP	GO:0019538	protein metabolic process	58	TB927.10.1590	-1.59932	2.95e-09	-5.51487
632	BP	GO:0019538	protein metabolic process	58	TB927.10.2410	0.0976108	2.95e-09	-5.51487
633	BP	GO:0019538	protein metabolic process	58	TB927.10.270	-1.70487	2.95e-09	-5.51487
634	BP	GO:0019538	protein metabolic process	58	TB927.10.3280	-1.87971	2.95e-09	-5.51487
[truncated: 2,855 more rows]

## Sheet: circ_140Gy_20h
Sn	category	ID	term	count	genes	logFC	adj_pval	zscore
[truncated: 800 more rows]

[truncated: 1 more sheets: circ_200Gy_20h]
