# Supplementary material for: Low Dose Gamma Irradiation of Trypanosoma evansi Parasites Identifies Molecular Changes That Occur to Repair Radiation Damage and Gene Transcripts That May Be Involved in Establishing Disease in Mice Post-Irradiation
Source: Front Immunol. 2022 May 13;13:852091. doi: 10.3389/fimmu.2022.852091 (PMC9136415; doi:10.3389/fimmu.2022.852091)
Supplement: Supplementary Table 4 — Differential gene transcripts between 1h and 20h for 100Gy- to 200Gy-irradiated parasites. [file Table_4.xlsx]

## Sheet: Delta 100Gy Vs 200Gy
Input	Gene ID	Input Order	Product Description	Delta Fold Change	100: 1 vs 20 Fold Change	200: 1 vs 20 Fold Change	100: 1 vs 20 P-val	200: 1 vs 20 P-val	100: 1 vs 20 FDR P-val	200: 1 vs 20 FDR P-val	Delta Fold Change	P-val	FDR P-val	Overall F-Test	Overall FDR F-Test
Tb927.3.2540	Tb927.3.2540	189	variant surface glycoprotein (VSG)-related, putative	4.31	-1.64	-7.06	0.0146	5.73e-05	0.0399	0.0002	4.31	0.365	0.7636	5.7e-08	1.75e-07
Tb927.3.2510.1	Tb927.3.2510	186	expression site-associated gene 2 (ESAG2) protein, putative	3.41	-1.08	-3.68	0.1028	0.0159	0.1912	0.0326	3.41	0.7171	0.9244	0.0004	0.0008
Tb927.3.2520	Tb927.3.2520	187	expression site-associated gene 1 (ESAG1) protein, putative	2.8	-1.2	-3.36	0.0933	0.0151	0.1779	0.0312	2.8	0.7351	0.9306	0.0004	0.0008
Tb11.0710	Tb11.0710	38	variant surface glycoprotein (VSG), putative	2.5	-29.91	-74.69	3.36e-31	9.78e-42	2.24e-28	1.09e-38	2.5	4.62e-06	0.0029	1.4e-45	1.4e-45
Tb11.v5.0693	Tb11.v5.0693	59	retrotransposon hot spot (RHS) protein, putative	2.37	-1.58	-3.75	0.0018	2.1e-12	0.0072	6.1e-11	2.37	0.0021	0.0982	3.43e-19	7.07e-18
Tb927.10.13860	Tb927.10.13860	95	GPI-anchor transamidase subunit 8 (GPI8)	2.17	1.05	-2.06	0.8216	9.08e-05	0.8866	0.0003	2.17	0.0051	0.1528	3.14e-06	7.54e-06
Tb927.3.2500	Tb927.3.2500	185	Trypanosomal VSG domain containing protein, putative	2.12	-1.76	-3.73	0.0759	8.33e-06	0.1514	4.24e-05	2.12	0.0768	0.4506	8.94e-07	2.32e-06
Tb927.3.370	Tb927.3.370	194	variant surface glycoprotein (VSG, atypical), putative	2.09	-3.66	-7.65	5.34e-12	7.65e-22	3.32e-10	9.95e-20	2.09	0.0033	0.1242	1.99e-26	1.38e-24
Tb11.v5.0945	Tb11.v5.0945	64	variant surface glycoprotein (VSG, atypical), putative	2.08	-1.99	-4.14	1.13e-08	7.69e-24	2.71e-07	1.3e-21	2.08	1.06e-06	0.0018	7.31e-26	4.6e-24
Tb927.4.5700	Tb927.4.5700	213	variant surface glycoprotein (VSG, atypical), putative	2.08	-3.76	-7.82	9.68e-14	3.61e-25	9.05e-12	7.09e-23	2.08	0.0003	0.0384	5.83e-32	9.7e-30
Tb927.10.1220	Tb927.10.1220	94	hypothetical protein	2.05	-1.99	-4.08	2.96e-05	2.34e-13	0.0002	8.24e-12	2.05	0.0111	0.2252	2.8e-14	2.41e-13
Tb927.9.16150	Tb927.9.16640	314	variant surface glycoprotein (VSG), putative	2.04	-20.55	-41.85	9.87e-32	4.05e-42	7.6e-29	6.76e-39	2.04	5.46e-06	0.0029	1.4e-45	1.4e-45
Tb11.v5.0913	Tb11.v5.0913	63	variant surface glycoprotein (VSG, atypical), putative	1.98	-16.03	-31.8	7.17e-26	1.25e-34	2.66e-23	4.65e-32	1.98	0.0026	0.1109	7.61e-42	2.24e-39
Tb927.8.1381	Tb927.8.1381	268	M5 ribosomal RNA	1.98	2.02	1.02	0.0186	0.9459	0.0485	0.962	1.98	0.0791	0.4575	0.0041	0.0061
Tb927.8.1382	Tb927.8.1382	269	M5 ribosomal RNA	1.98	2.15	1.08	0.0048	0.6694	0.016	0.7428	1.98	0.0577	0.417	0.0003	0.0005
Tb927.8.1388	Tb927.8.1388	275	M5 ribosomal RNA	1.96	1.85	-1.06	0.0276	0.8602	0.0671	0.8989	1.96	0.073	0.44	0.0016	0.0025
Tb927.9.13160	Tb927.9.13160	297	hypothetical protein	1.95	-4.64	-9.07	1.61e-11	1.21e-18	9.47e-10	1.08e-16	1.95	0.0623	0.4233	1.38e-24	7.07e-23
Tb927.8.1387	Tb927.8.1387	274	M5 ribosomal RNA	1.94	1.76	-1.1	0.056	0.4245	0.1189	0.5201	1.94	0.0499	0.3937	0.0018	0.0029
Tb927.3.4010	Tb927.3.4010	195	hypothetical protein	1.93	1.41	-1.37	0.0223	0.0588	0.0562	0.0999	1.93	0.0035	0.1293	0.0088	0.0127
Tb927.8.1383	Tb927.8.1383	270	M5 ribosomal RNA	1.93	1.96	1.01	0.0068	0.796	0.0213	0.8496	1.93	0.0557	0.4103	0.0013	0.0022
Tb09_rRNA_6	Tb09_rRNA_6	26	M4 ribosomal RNA	1.92	2.51	1.31	2.04e-09	0.0358	6.05e-08	0.0655	1.92	0.0002	0.0334	4.08e-09	1.51e-08
Tb927.8.1386	Tb927.8.1386	273	M5 ribosomal RNA	1.91	1.94	1.02	0.0142	0.9429	0.039	0.9602	1.91	0.067	0.4317	0.0017	0.0026
Tb927.10.9550	Tb927.10.9550	128	hypothetical protein	1.9	-2.44	-4.62	4.13e-05	9.24e-10	0.0003	1.37e-08	1.9	0.1822	0.6197	7.9e-12	4.47e-11
Tb927.8.1384	Tb927.8.1384	271	M5 ribosomal RNA	1.9	2	1.06	0.0076	0.811	0.0233	0.861	1.9	0.0577	0.417	0.0008	0.0014
Tb927.2.1480	Tb927.2.1480	170	M4 ribosomal RNA	1.88	2.72	1.45	5.97e-11	0.0051	2.93e-09	0.012	1.88	0.0001	0.024	2.57e-11	1.33e-10
Tb927.11.11990	Tb927.11.11990	130	hypothetical protein	1.87	-1.26	-2.36	0.1347	1e-05	0.2362	4.99e-05	1.87	0.0515	0.4003	5.41e-07	1.45e-06
Tb927.2.3330	Tb927.2.3330	172	hypothetical protein	1.85	-1.23	-2.27	0.0889	1.45e-09	0.1714	2.04e-08	1.85	0.0016	0.0833	1.05e-15	1.16e-14
Tb927.7.2290	Tb927.7.2290	248	hypothetical protein, conserved	1.84	1.8	-1.02	0.0317	0.7639	0.0751	0.8228	1.84	0.0674	0.4329	0.0632	0.0787
Tb927.2.1380	Tb927.2.1380	168	leucine-rich repeat protein (LRRP), putative	1.81	-1.49	-2.69	0.0077	9.65e-12	0.0235	2.38e-10	1.81	0.0014	0.0806	9.79e-18	1.51e-16
Tb09.v4.0020	Tb09.v4.0020	21	hypothetical protein	1.8	-6.52	-11.76	2.12e-06	4.03e-11	2.37e-05	8.5e-10	1.8	0.2197	0.6519	2.32e-20	5.97e-19
Tb11.v5.0351	Tb11.v5.0351	54	variant surface protein, atypical (VSG), putative	1.79	-24.51	-43.83	6.79e-22	5.32e-31	1.79e-19	1.48e-28	1.79	0.0031	0.1209	1.53e-37	3.82e-35
Tb11.v5.0949	Tb11.v5.0949	65	variant surface glycoprotein (VSG), putative	1.79	-3.76	-6.73	1.12e-10	1.46e-19	4.92e-09	1.46e-17	1.79	0.0103	0.2189	2.41e-25	1.4e-23
Tb927.11.1500	Tb927.11.1500	136	leucine-rich repeat protein (LRRP), putative, (fragment)	1.78	2.07	1.16	0.0095	0.0437	0.0282	0.0777	1.78	0.498	0.8391	0.0002	0.0004
Tb927.5.1770	Tb927.5.1770	217	RNA pseudouridylate synthase, putative	1.77	1.02	-1.73	0.9534	6.12e-07	0.9719	4.26e-06	1.77	0.0007	0.0584	3.73e-08	1.17e-07
Tb927.2.1389	Tb927.2.1389	169	M4 ribosomal RNA	1.76	2.73	1.55	4.4e-11	0.0005	2.25e-09	0.0014	1.76	0.0006	0.0565	2.43e-12	1.51e-11
Tb927.8.1385	Tb927.8.1385	272	M5 ribosomal RNA	1.76	1.97	1.12	0.0079	0.5157	0.0242	0.6061	1.76	0.104	0.5056	0.0003	0.0006
Tb927.7.6080	Tb927.7.6080	260	receptor-type adenylate cyclase GRESAG 4, putative	1.73	-1.37	-2.37	0.006	1.23e-09	0.0191	1.75e-08	1.73	0.0156	0.2556	8.41e-14	6.64e-13
Tb11.v5.0419	Tb11.v5.0419	56	AAA domain (dynein-related subfamily), putative	1.72	1.3	-1.32	0.2073	0.3089	0.3299	0.4025	1.72	0.1071	0.509	0.112	0.1333
Tb927.10.1790	Tb927.10.1790	105	hypothetical protein	1.71	-2.8	-4.78	2.33e-07	8.09e-18	3.58e-06	6.48e-16	1.71	0.0013	0.0793	2.54e-19	5.34e-18
Tb927.2.5680	Tb927.2.5680	178	U2 small nuclear RNA	1.7	-2.17	-3.69	2.3e-06	1.8e-09	2.53e-05	2.47e-08	1.7	0.5225	0.8526	2.24e-16	2.77e-15
Tb927.1.3760	Tb927.1.3760	85	hypothetical protein, conserved	1.68	-1.14	-1.91	0.4663	2.08e-09	0.6003	2.79e-08	1.68	0.0002	0.0267	3.87e-10	1.67e-09
Tb927.11.13190	Tb927.11.13190	134	elongation factor 1 gamma, putative	1.68	2	1.19	3.32e-05	0.2375	0.0002	0.325	1.68	0.0114	0.2276	0.0006	0.0011
Tb927.5.4000	Tb927.5.4000	225	hypothetical protein	1.67	-3.43	-5.72	5.02e-07	2.58e-12	6.85e-06	7.34e-11	1.67	0.1671	0.5969	2.48e-18	4.34e-17
Tb927.5.3990	Tb927.5.3990	224	variant surface glycoprotein (VSG, atypical), putative	1.66	-7.85	-13.06	1.73e-15	1.62e-22	2.54e-13	2.34e-20	1.66	0.0727	0.44	3.66e-35	7.63e-33
Tb927.7.4680	Tb927.7.4680	251	hypothetical protein, conserved	1.66	1.78	1.07	1.42e-06	0.0124	1.69e-05	0.0262	1.66	0.0219	0.2917	2.94e-12	1.8e-11
Tb927.8.4890	Tb927.8.4890	281	endoplasmic reticulum oxidoreductin, putative	1.66	-1.23	-2.03	0.2873	0.0003	0.4218	0.0011	1.66	0.1019	0.5008	5e-05	0.0001
Tb927.4.2490	Tb927.4.2490	200	hypothetical protein, conserved	1.64	1.16	-1.42	0.2244	5.62e-05	0.3499	0.0002	1.64	0.0004	0.0425	6.8e-06	1.56e-05
Tb11.v5.0290	Tb11.v5.0290	51	hypothetical protein, conserved	1.63	1.02	-1.59	0.9207	1.08e-05	0.9506	5.34e-05	1.63	0.0022	0.0987	2.36e-05	4.97e-05
Tb11.v5.0955	Tb11.v5.0955	66	variant surface glycoprotein (VSG, atypical), putative	1.62	-2.46	-4	5.96e-05	2.37e-12	0.0004	6.77e-11	1.62	0.0198	0.2839	1.8e-14	1.61e-13
Tb927.11.20090	Tb927.11.20090	151	variant surface glycoprotein (VSG, atypical), putative	1.61	-10.93	-17.56	8.5e-29	2.2e-36	4.26e-26	8.83e-34	1.61	0.0131	0.2416	1.4e-45	4.06e-44
Tb927.11.890	Tb927.11.890	166	hypothetical protein, conserved	1.61	1.32	-1.21	0.8333	0.1331	0.8938	0.2002	1.61	0.2531	0.682	0.0947	0.1146
Tb927.9.14370	Tb927.9.14370	300	60S ribosomal protein L26, putative	1.6	3.01	1.88	5.71e-11	6.76e-07	2.83e-09	4.63e-06	1.6	0.0216	0.2917	8.12e-15	7.73e-14
Tb927.11.4230	Tb927.11.4230	157	hypothetical protein, conserved	1.59	-1.03	-1.64	0.1305	1.81e-05	0.2305	8.38e-05	1.59	0.0667	0.4311	1.56e-08	5.21e-08
Tb927.11.17910	Tb927.11.17910	145	hypothetical protein	1.57	-2.34	-3.68	1.77e-05	6.4e-09	0.0001	7.39e-08	1.57	0.395	0.782	4.15e-14	3.47e-13
Tb927.5.2020	Tb927.5.2020	219	hypothetical protein, conserved	1.57	1.17	-1.34	0.1246	0.0026	0.2225	0.0066	1.57	0.002	0.0941	5.13e-13	3.56e-12
Tb927.5.4640	Tb927.5.4640	226	hypothetical protein, conserved	1.57	1.18	-1.33	0.1572	0.0245	0.2678	0.0473	1.57	0.0119	0.2302	0.0048	0.0072
Tb927.7.6060	Tb927.7.6060	259	receptor-type adenylate cyclase GRESAG 4, putative	1.56	-1.36	-2.12	0.024	9.64e-09	0.0595	1.07e-07	1.56	0.0131	0.2415	1.21e-11	6.59e-11
Tb11.v5.0912	Tb11.v5.0912	62	variant surface glycoprotein (VSG, atypical), putative	1.55	-21.06	-32.63	1.07e-41	1.4e-45	5.37e-38	1.4e-45	1.55	3.45e-06	0.0029	1.4e-45	1.4e-45
Tb927.11.13090	Tb927.11.13090	132	elongation factor 1 gamma, putative	1.55	2.08	1.34	6.73e-06	0.0512	6.29e-05	0.0889	1.55	0.0184	0.2772	2.86e-07	7.94e-07
Tb927.7.6050	Tb927.7.6050	258	receptor-type adenylate cyclase GRESAG 4, putative	1.55	-1.62	-2.52	0.0067	3.03e-09	0.0209	3.85e-08	1.55	0.0209	0.2909	2.67e-13	1.95e-12
Tb927.7.6540	Tb927.7.6540	262	variant surface glycoprotein (VSG, atypical), putative	1.55	1.32	-1.17	0.0185	0.0294	0.0482	0.0554	1.55	0.0017	0.0855	0.0348	0.0454
Tb927.3.2530	Tb927.3.2540	189	variant surface glycoprotein (VSG)-related, putative	1.54	-1.38	-2.12	0.1166	0.0021	0.2108	0.0054	1.54	0.3751	0.7707	5.32e-05	0.0001
Tb927.8.1690	Tb927.8.1690	276	Serine/threonine-protein kinase NEK14, putative	1.54	-1.03	-1.59	0.1851	2.55e-06	0.303	1.51e-05	1.54	0.0215	0.2917	3.08e-08	9.85e-08
Tb11.v5.0981	Tb11.v5.0981	67	variant surface glycoprotein (VSG), putative	1.53	1.87	1.22	3.21e-06	0.0615	3.3e-05	0.1037	1.53	0.0109	0.2242	9.16e-05	0.0002
Tb927.10.14060	Tb927.10.14060	97	hypothetical protein	1.53	-2.03	-3.11	0.0005	6.46e-06	0.0025	3.39e-05	1.53	0.6598	0.9075	1.18e-11	6.46e-11
Tb927.5.230	Tb927.5.230	220	variant surface glycoprotein (VSG, atypical), putative	1.52	-8.13	-12.35	1.51e-19	8.34e-29	3.5e-17	1.99e-26	1.52	0.0036	0.1293	6.04e-37	1.47e-34
Tb927.8.2760	Tb927.8.2760	277	50S ribosome-binding GTPase, putative	1.52	1.15	-1.32	0.5862	0.0024	0.7063	0.0062	1.52	0.0158	0.2567	0.0002	0.0003
Tb10.v4.0142	Tb10.v4.0142	30	variant surface glycoprotein (VSG), putative	1.51	-2.06	-3.1	5.89e-08	2.56e-16	1.13e-06	1.53e-14	1.51	0.0147	0.2483	3.48e-20	8.71e-19
Tb927.10.1010	Tb927.10.1010	91	hypothetical protein	1.51	1.09	-1.39	0.4641	0.0829	0.5983	0.134	1.51	0.0925	0.4851	0.0034	0.0053
Tb927.10.7660	Tb927.10.7660	119	hypothetical protein	1.51	-1.11	-1.67	0.4886	0.0004	0.6204	0.0013	1.51	0.0608	0.4209	6.02e-14	4.87e-13
Tb927.4.5200	Tb927.4.5200	210	Nucleoporin NUP62	1.51	1.17	-1.28	0.3545	0.0019	0.493	0.005	1.51	0.0063	0.1718	0.0054	0.008
Tb927.5.1040	Tb927.5.1040	216	hypothetical protein	1.51	1.12	-1.35	0.2225	0.0034	0.3478	0.0084	1.51	0.0048	0.1494	0.0152	0.021
Tb927.10.14050	Tb927.10.14050	96	hypothetical protein	1.5	-1.08	-1.61	0.4601	0.0003	0.5943	0.001	1.5	0.0587	0.4182	9.81e-07	2.54e-06
Tb927.5.1870	Tb927.5.1870	218	Fidgetin, putative	1.5	-1.05	-1.58	0.3153	7.14e-10	0.4523	1.09e-08	1.5	0.0002	0.0282	7.86e-13	5.31e-12
Tb927.9.15240	Tb927.9.15240	307	ATP11 protein, putative	1.5	1.18	-1.27	0.1827	0.4767	0.3001	0.5698	1.5	0.1418	0.5636	0.1231	0.1454
Tb11.v5.0799	Tb11.v5.0799	60	hypothetical protein, conserved	-1.5	1.26	1.89	0.0254	1.39e-07	0.0626	1.14e-06	-1.5	0.0368	0.3488	7.74e-20	1.81e-18
Tb927.10.2440	Tb927.10.2440	108	Metacaspase-4	-1.5	1	1.5	0.1991	0.0158	0.32	0.0326	-1.5	0.5276	0.8546	0.0016	0.0026
Tb927.11.1300	Tb927.11.1300	131	UBA/TS-N domain containing protein, putative	-1.5	-1.37	1.1	0.007	0.0563	0.0218	0.0964	-1.5	0.0012	0.0783	0.0001	0.0002
Tb927.11.9980	Tb927.11.9980	167	2-oxoglutarate dehydrogenase E1 component, putative	-1.5	-1.46	1.03	0.0291	0.9758	0.0701	0.9826	-1.5	0.0996	0.4978	0.0104	0.0148
Tb927.2.2320	Tb927.2.2320	171	hypothetical protein	-1.5	1.02	1.54	0.3582	0.0008	0.4966	0.0024	-1.5	0.1172	0.5263	1.83e-05	3.92e-05
Tb927.7.840	Tb927.7.840	267	Mitochondrial ATP synthase subunit, putative	-1.5	-2.05	-1.37	0.0038	0.01	0.0131	0.0216	-1.5	0.5892	0.8827	1.62e-10	7.41e-10
Tb927.10.160	Tb927.10.160	103	Kinetoplast poly(A) polymerase 2	-1.51	1.06	1.61	0.366	1.28e-05	0.5044	6.22e-05	-1.51	0.0194	0.2811	8.11e-08	2.43e-07
Tb927.11.16350	Tb927.11.16350	139	hypothetical protein, conserved	-1.51	-1.03	1.47	0.4991	0.0004	0.6303	0.0011	-1.51	0.0041	0.1392	1.46e-06	3.68e-06
Tb927.11.16730	Tb927.11.16730	141	dihydrolipoyl dehydrogenase	-1.51	-2.48	-1.65	2.67e-08	2.49e-07	5.65e-07	1.92e-06	-1.51	0.3054	0.7265	1.92e-14	1.71e-13
Tb927.11.1930	Tb927.11.1930	150	ubiquitin carboxyl-terminal hydrolase, putative	-1.51	-1.12	1.35	0.1258	0.0024	0.2242	0.0061	-1.51	0.0019	0.0935	0.0258	0.0343
Tb927.4.3170	Tb927.4.3170	201	hypothetical protein, conserved	-1.51	-1.22	1.24	0.0077	0.0049	0.0237	0.0117	-1.51	0.0002	0.027	4.53e-06	1.07e-05
Tb927.6.4570	Tb927.6.4570	240	hypothetical protein, conserved	-1.51	1.49	2.25	4.49e-06	7.48e-12	4.4e-05	1.91e-10	-1.51	0.1014	0.5005	6.08e-23	2.36e-21
Tb927.8.7120	Tb927.8.7120	284	squalene synthase, putative	-1.51	-2.11	-1.4	2.9e-05	0.0166	0.0002	0.0339	-1.51	0.0758	0.448	5.19e-07	1.39e-06
Tb927.9.12700	Tb927.9.12700	293	phospholipase A1, putative	-1.51	1.7	2.57	3.62e-08	3.62e-16	7.34e-07	2.12e-14	-1.51	0.0216	0.2917	2.16e-25	1.26e-23
Tb927.9.7370	Tb927.9.7370	339	expression site-associated gene 9 (ESAG9) protein, putative	-1.51	-1.09	1.39	0.2574	0.0363	0.3879	0.0662	-1.51	0.0271	0.3174	4.55e-06	1.07e-05
Tb927.10.150	Tb927.10.150	98	hypothetical protein, conserved	-1.52	-1.42	1.07	0.0003	0.4266	0.0016	0.522	-1.52	0.0011	0.076	0.0012	0.0019
Tb927.10.2350	Tb927.10.2350	107	pyruvate dehydrogenase complex E3 binding protein, putative	-1.52	-1.13	1.35	0.2011	3.77e-05	0.3225	0.0002	-1.52	0.0003	0.0348	0.0002	0.0004
Tb927.10.400	Tb927.10.400	112	hypothetical protein, conserved	-1.52	-1.25	1.22	0.0761	0.2011	0.1515	0.2836	-1.52	0.0307	0.3307	0.0017	0.0027
Tb927.10.780	Tb927.10.780	120	Ring finger domain containing protein, putative	-1.52	-1.84	-1.22	1.15e-08	0.0144	2.74e-07	0.03	-1.52	0.0015	0.0824	1.36e-08	4.57e-08
Tb927.11.14880	Tb927.11.14880	135	Paraflagellar Rod Proteome Component 9, putative	-1.52	1.41	2.13	0.0004	1.33e-10	0.0022	2.46e-09	-1.52	0.0321	0.3341	1.54e-14	1.41e-13
Tb927.3.1510	Tb927.3.1510	181	variant surface glycoprotein (VSG)-related, putative	-1.52	-2.74	-1.8	1.73e-07	6.88e-05	2.8e-06	0.0003	-1.52	0.1014	0.5005	2.92e-10	1.28e-09
Tb927.3.1960	Tb927.3.1960	183	hypothetical protein, conserved	-1.52	-1.6	-1.05	0.0002	0.1937	0.001	0.2753	-1.52	0.0352	0.3457	0.0007	0.0012
Tb927.8.690	Tb927.8.690	283	peptidyl-prolyl cis-trans isomerase	-1.52	1.15	1.75	0.0227	2.79e-09	0.057	3.58e-08	-1.52	0.008	0.1943	1.39e-12	9.01e-12
Tb927.9.12960	Tb927.9.12960	294	transporter, putative	-1.52	-1.04	1.47	0.3548	5.57e-07	0.4933	3.92e-06	-1.52	5.2e-05	0.0127	3.03e-10	1.33e-09
Tb927.9.2390	Tb927.9.2390	321	hypothetical protein, conserved	-1.52	1.3	1.97	0.0004	5.07e-11	0.0022	1.04e-09	-1.52	0.0221	0.2923	2.15e-18	3.79e-17
Tb927.9.8650	Tb927.9.8650	341	Flagellum attachment zone protein 32	-1.52	-1.51	1.01	3.78e-05	0.8736	0.0003	0.9088	-1.52	0.0018	0.0933	0.0002	0.0003
Tb11.v5.0211	Tb11.v5.0211	49	galactokinase-like protein, putative	-1.53	1.17	1.79	0.0354	1.05e-07	0.0823	8.95e-07	-1.53	0.0256	0.3105	4.5e-12	2.67e-11
Tb11.v5.0301	Tb11.v5.0301	52	glycerol uptake protein, putative	-1.53	1.15	1.76	0.1977	5.24e-10	0.3186	8.15e-09	-1.53	0.0003	0.0393	1.52e-13	1.15e-12
Tb11.v5.0387	Tb11.v5.0387	55	cell-division control protein 2 homolog 6, putative	-1.53	-1.11	1.38	0.1582	0.0004	0.269	0.0014	-1.53	0.0008	0.0664	0.0006	0.001
Tb927.1.4690	Tb927.1.4690	88	Protein arginine N-methyltransferase 1 catalytic subunit	-1.53	1.5	2.29	7.22e-06	9.09e-16	6.69e-05	4.92e-14	-1.53	0.0019	0.0935	1.41e-20	3.72e-19
Tb927.10.8350	Tb927.10.8350	123	hypothetical protein	-1.53	-1.35	1.14	0.2127	0.9722	0.3366	0.9797	-1.53	0.3326	0.746	0.0117	0.0164
Tb927.11.190	Tb927.11.190	148	elongation factor, putative	-1.53	-1.77	-1.16	1.85e-06	0.0163	2.1e-05	0.0333	-1.53	0.021	0.2909	2.42e-09	9.28e-09
Tb927.3.2230	Tb927.3.2230	184	succinyl-CoA synthetase alpha subunit, putative	-1.53	-1.11	1.38	0.8396	0.0293	0.8984	0.0552	-1.53	0.1125	0.5197	0.0008	0.0013
Tb927.5.3560	Tb927.5.3560	223	vesicle-associated membrane protein, putative	-1.53	-1.28	1.19	0.0968	0.0692	0.1828	0.1149	-1.53	0.0157	0.2556	0.0844	0.103
Tb927.6.3170	Tb927.6.3170	234	hypothetical protein, conserved	-1.53	1.02	1.55	0.3653	9.67e-11	0.5039	1.84e-09	-1.53	4.87e-05	0.0122	1.89e-17	2.77e-16
Tb927.9.4130	Tb927.9.4130	329	hypothetical protein, conserved	-1.53	-1.13	1.35	0.2185	0.0009	0.3435	0.0025	-1.53	0.002	0.0943	0.0085	0.0123
Tb927.1.2750	Tb927.1.2750	78	hypothetical protein, conserved	-1.54	-1.44	1.07	0.0002	0.8379	0.0009	0.8813	-1.54	0.005	0.152	4.12e-08	1.29e-07
Tb927.11.1110	Tb927.11.1110	129	calpain, putative	-1.54	1.46	2.24	9.35e-05	2.01e-09	0.0006	2.73e-08	-1.54	0.1662	0.5951	2.29e-09	8.79e-09
Tb927.4.3180	Tb927.4.3180	202	hypothetical protein, conserved	-1.54	-1.75	-1.14	4.72e-05	0.0848	0.0003	0.1367	-1.54	0.0342	0.3433	2.77e-05	5.76e-05
Tb927.4.440	Tb927.4.440	208	NADH:ubiquinone oxidoreductase, ESSS subunit, putative	-1.54	-1.42	1.08	0.0008	0.3158	0.0037	0.4096	-1.54	0.0015	0.0824	2.94e-06	7.11e-06
Tb927.6.3840	Tb927.6.3840	238	reticulon domain protein	-1.54	1.37	2.12	0.0018	3.79e-11	0.0072	8.08e-10	-1.54	0.0081	0.1943	1e-15	1.11e-14
Tb927.7.2230	Tb927.7.2230	247	mitochondrial carrier protein, putative	-1.54	-1.12	1.38	0.111	1.89e-08	0.2033	1.96e-07	-1.54	9.73e-07	0.0018	2.08e-11	1.09e-10
Tb927.8.4760	Tb927.8.4760	280	kinetoplastid kinetochore protein 20	-1.54	-1.13	1.37	0.1965	0.002	0.3171	0.0053	-1.54	0.003	0.1193	3.42e-05	7.04e-05
Tb927.9.7800	Tb927.9.7800	340	hypothetical protein, conserved	-1.54	-1.14	1.36	0.2793	0.0004	0.4134	0.0012	-1.54	0.0017	0.0863	6.98e-06	1.6e-05
Tb10.v4.0221	Tb10.v4.0221	34	hypothetical protein	-1.55	1.35	2.1	0.0143	2.22e-08	0.0393	2.26e-07	-1.55	0.0272	0.3174	5.07e-13	3.53e-12
Tb927.10.5860	Tb927.10.5860	116	hypothetical protein, conserved	-1.55	1.22	1.89	0.0456	2e-10	0.1007	3.5e-09	-1.55	0.0012	0.0783	3.14e-12	1.91e-11
Tb927.6.220	Tb927.6.220	229	purine nucleoside transporter	-1.55	1.05	1.63	0.5159	3.16e-07	0.6448	2.37e-06	-1.55	0.0019	0.0941	4.18e-08	1.31e-07
Tb927.6.2830	Tb927.6.2830	231	GTPase activating protein, conserved	-1.55	-1.63	-1.05	2.28e-08	0.9215	4.96e-07	0.9437	-1.55	6.99e-06	0.0032	1.89e-06	4.68e-06
Tb927.6.3320	Tb927.6.3320	236	ferric reductase transmembrane protein, putative	-1.55	-1.47	1.06	0.0034	0.5751	0.0121	0.6633	-1.55	0.0096	0.2108	0.0016	0.0026
Tb927.7.200	Tb927.7.200	245	hypothetical protein, conserved	-1.55	-1.2	1.3	0.1045	0.0339	0.1937	0.0624	-1.55	0.0098	0.2132	5.67e-05	0.0001
Tb927.8.670	Tb927.8.670	282	hypothetical protein, conserved	-1.55	-1.47	1.06	6.03e-07	0.5108	8.06e-06	0.6017	-1.55	1.84e-05	0.0066	1.28e-06	3.26e-06
Tb927.9.12690	Tb927.9.12690	292	prenyl protein specific carboxyl methyltransferase	-1.55	-1.02	1.51	0.6456	3.8e-05	0.7564	0.0002	-1.55	0.0019	0.0935	6.57e-10	2.74e-09
Tb927.10.4400	Tb927.10.4400	113	hypothetical protein, conserved	-1.56	1.05	1.64	0.244	5.37e-08	0.373	5.01e-07	-1.56	0.0026	0.111	6.77e-13	4.62e-12
Tb927.11.1310	Tb927.11.1310	133	NADH-cytochrome b5 reductase, putative	-1.56	1.21	1.88	0.003	2.27e-14	0.011	9.49e-13	-1.56	0.0001	0.024	1.38e-25	8.37e-24
Tb927.11.16360	Tb927.11.16360	140	WD repeat-containing protein 82, putative	-1.56	1.13	1.75	0.0787	2.67e-14	0.1556	1.1e-12	-1.56	4.31e-06	0.0029	8.85e-18	1.38e-16
Tb927.3.2650	Tb927.3.2650	191	Cytochrome c oxidase assembly protein Cox17, putative	-1.56	-1.12	1.39	0.863	0.0307	0.914	0.0573	-1.56	0.1944	0.6277	0.0009	0.0015
Tb927.4.2090	Tb927.4.2090	199	hypothetical protein	-1.56	-2.3	-1.48	1.11e-06	0.0072	1.37e-05	0.0163	-1.56	0.0269	0.3166	1.49e-06	3.76e-06
Tb927.4.3960	Tb927.4.3960	207	hypothetical protein, conserved	-1.56	-1.14	1.37	0.254	0.0109	0.384	0.0234	-1.56	0.012	0.2303	2.62e-06	6.36e-06
Tb927.9.14480	Tb927.9.14480	301	dynein-associated protein, putative	-1.56	1.49	2.33	0.0004	7.27e-11	0.002	1.44e-09	-1.56	0.0274	0.3186	6.78e-18	1.08e-16
Tb927.10.15800	Tb927.10.15800	102	actin related protein 2, putative	-1.57	-1.09	1.44	0.7073	0.0418	0.8034	0.075	-1.57	0.1056	0.5088	1.09e-06	2.82e-06
Tb927.10.6420	Tb927.10.6420	117	hypothetical protein	-1.57	-2.1	-1.34	4.49e-08	0.0005	8.91e-07	0.0016	-1.57	0.0242	0.304	1.02e-08	3.49e-08
Tb927.11.5390	Tb927.11.5390	160	mitochondrial import inner membrane translocase subunit, putative	-1.57	-1.04	1.5	0.8362	5.7e-06	0.8964	3.04e-05	-1.57	0.0031	0.1211	3.42e-06	8.18e-06
Tb927.3.5350	Tb927.3.5350	196	hypothetical protein, conserved	-1.57	1.11	1.75	0.204	2.19e-09	0.3257	2.91e-08	-1.57	0.0007	0.0584	3.56e-11	1.81e-10
Tb927.7.430	Tb927.7.430	250	hypothetical protein, conserved	-1.57	-1.07	1.46	0.9698	7.55e-05	0.9824	0.0003	-1.57	0.0069	0.1819	5.21e-08	1.61e-07
Tb927.8.3880	Tb927.8.3880	279	hypothetical protein, conserved	-1.57	-1.47	1.07	0.0012	0.6984	0.005	0.7681	-1.57	0.0062	0.1702	0.0143	0.0199
Tb927.10.2460	Tb927.10.2460	109	DnaJ domain containing protein, putative	-1.58	-1.29	1.22	0.5639	0.0317	0.6868	0.0589	-1.58	0.0656	0.4285	1.92e-05	4.11e-05
Tb927.7.5670	Tb927.7.5670	252	hypothetical protein, conserved	-1.58	1.03	1.62	0.9523	2.09e-09	0.9712	2.8e-08	-1.58	2.07e-05	0.0069	1.33e-10	6.17e-10
Tb927.7.6580	Tb927.7.6580	265	hypothetical protein	-1.58	-1.08	1.47	0.542	0.0127	0.668	0.0267	-1.58	0.0362	0.3478	0.2646	0.2949
Tb11.v5.0282	Tb11.v5.0282	50	expression site-associated gene (ESAG) protein, putative	-1.59	1.24	1.98	0.0892	2.83e-06	0.1718	1.65e-05	-1.59	0.0447	0.3762	1.3e-09	5.16e-09
Tb11.v5.0577	Tb11.v5.0577	58	casein kinase I, putative	-1.59	-1.21	1.31	0.0123	0.0015	0.0347	0.0042	-1.59	0.0001	0.0227	0.0344	0.0449
Tb927.10.3620	Tb927.10.3620	111	Laminin-like protein, putative	-1.59	-1.93	-1.21	3.83e-07	0.0117	5.48e-06	0.0249	-1.59	0.0118	0.2282	3.33e-09	1.25e-08
Tb927.3.1460	Tb927.3.1460	180	hypothetical protein	-1.59	1.02	1.62	0.9958	4.82e-08	0.9972	4.55e-07	-1.59	0.0001	0.0243	3.17e-10	1.39e-09
Tb927.3.1790	Tb927.3.1790	182	pyruvate dehydrogenase E1 beta subunit, putative	-1.59	-1.11	1.43	0.3243	7.16e-05	0.4617	0.0003	-1.59	0.0008	0.0642	0.0007	0.0012
Tb927.3.2910	Tb927.3.2910	193	hypothetical protein, conserved	-1.59	-1.8	-1.13	0.0038	0.2708	0.0132	0.361	-1.59	0.1262	0.536	0.0028	0.0044
Tb927.4.3280	Tb927.4.3280	203	expression site-associated gene 2 (ESAG2) protein, putative	-1.59	-11.84	-7.46	8.38e-14	1.03e-14	7.99e-12	4.65e-13	-1.59	0.521	0.8517	1.81e-29	2.06e-27
Tb927.8.340	Tb927.8.3880	279	hypothetical protein, conserved	-1.59	-1.28	1.24	0.0688	0.0892	0.1399	0.1426	-1.59	0.0139	0.2438	0.2112	0.24
Tb927.9.9750	Tb927.9.9750	343	membrane- trafficking protein, putative	-1.59	-1.79	-1.13	7.77e-05	0.1313	0.0005	0.1979	-1.59	0.0313	0.3312	0.0001	0.0002
Tb927.11.16160	Tb927.11.16160	137	ATP binding protein-like protein	-1.6	-1.36	1.18	0.0152	0.0639	0.0414	0.1073	-1.6	0.0027	0.113	2.99e-05	6.21e-05
Tb927.3.5410	Tb927.3.5410	197	hypothetical protein, conserved	-1.6	-1.1	1.46	0.6384	0.0063	0.7503	0.0145	-1.6	0.0313	0.3312	0.0005	0.0009
Tb927.4.4620	Tb927.4.4620	209	cytochrome oxidase subunit VIII	-1.6	-1.39	1.15	0.01	0.1665	0.0294	0.2423	-1.6	0.0048	0.1491	3.43e-05	7.05e-05
Tb927.5.3040	Tb927.5.3040	222	MIX protein	-1.6	-1.3	1.24	0.4184	0.1123	0.5557	0.173	-1.6	0.1002	0.4982	0.0123	0.0173
Tb927.7.5790	Tb927.7.5790	255	protein disulfide isomerase, putative	-1.6	1.71	2.75	1.04e-07	2.21e-21	1.83e-06	2.7e-19	-1.6	1.38e-05	0.0051	1.07e-26	7.93e-25
Tb927.7.5840	Tb927.7.5840	256	hypothetical protein, conserved	-1.6	-1.04	1.54	0.4951	2.88e-07	0.6266	2.17e-06	-1.6	0.002	0.0941	2.85e-11	1.47e-10
Tb927.7.6110	Tb927.7.6110	261	Protein of unknown function (DUF3522), putative	-1.6	1.01	1.62	0.4415	6.85e-06	0.5769	3.57e-05	-1.6	0.0112	0.226	3.84e-12	2.3e-11
Tb11.v5.0869	Tb11.v5.0869	61	cystathione gamma lyase, putative	-1.61	-1.06	1.52	0.9693	3.87e-05	0.9821	0.0002	-1.61	0.0057	0.1619	4.97e-09	1.81e-08
Tb927.1.1860	Tb927.1.1860	72	Uncharacterized protein	-1.61	1.44	2.32	0.0068	7.11e-13	0.0212	2.27e-11	-1.61	0.0004	0.0446	4.14e-24	1.96e-22
Tb927.10.2340	Tb927.10.2340	106	SNARE domain containing protein, putative	-1.61	-1.65	-1.03	2.87e-05	0.6312	0.0002	0.7106	-1.61	0.0029	0.1178	0.0021	0.0033
Tb927.10.3070	Tb927.10.3070	110	hypothetical protein, conserved	-1.61	-1.25	1.28	0.3498	0.0761	0.4878	0.1247	-1.61	0.0632	0.424	0.0269	0.0356
Tb927.4.390	Tb927.4.390	206	hypothetical protein, conserved	-1.61	-1.23	1.31	0.1675	0.1535	0.281	0.2261	-1.61	0.0497	0.3933	1.82e-09	7.09e-09
Tb927.7.6560	Tb927.7.6560	263	hypothetical protein, conserved	-1.61	-1.21	1.32	0.089	0.0439	0.1715	0.078	-1.61	0.0101	0.217	0.0038	0.0058
Tb927.10.15590	Tb927.10.15590	101	macrophage infectivity potentiator, precursor, putative	-1.62	-1.43	1.13	0.0308	0.1952	0.0735	0.2769	-1.62	0.014	0.2443	1.87e-09	7.25e-09
Tb927.11.5680	Tb927.11.5680	162	dynein light chain 1, axonemal	-1.62	1.12	1.81	0.2036	3.41e-09	0.3256	4.26e-08	-1.62	0.0009	0.0666	4.74e-16	5.54e-15
Tb927.2.5320	Tb927.2.5320	176	hypothetical protein, conserved	-1.62	-1.49	1.09	5.59e-05	0.8442	0.0004	0.8861	-1.62	0.0012	0.0773	2.44e-08	7.92e-08
Tb927.7.2180	Tb927.7.2180	246	T. brucei spp.-specific protein	-1.62	1.84	2.98	2.86e-07	4.32e-15	4.26e-06	2.11e-13	-1.62	0.0226	0.2943	5.5e-24	2.55e-22
Tb927.7.5680	Tb927.7.5680	253	deoxyribose-phosphate aldolase, putative	-1.62	-1.09	1.49	0.2097	3e-06	0.3332	1.74e-05	-1.62	5.88e-05	0.0134	8.99e-08	2.68e-07
Tb927.1.3810	Tb927.1.3810	86	hypothetical protein, conserved	-1.63	-1.79	-1.09	0.0013	0.0453	0.0052	0.0801	-1.63	0.2255	0.6559	8.49e-05	0.0002
Tb927.10.15340	Tb927.10.15340	99	hypothetical protein	-1.63	1.66	2.7	0.0004	6.54e-12	0.0019	1.69e-10	-1.63	0.0106	0.2206	2.09e-21	6.4e-20
Tb927.10.5760	Tb927.10.5760	115	adenylate kinase, putative	-1.63	1.05	1.71	0.3886	2.45e-08	0.5266	2.46e-07	-1.63	0.0009	0.0669	3.76e-15	3.75e-14
Tb927.9.2400	Tb927.9.2400	322	hypothetical protein, conserved	-1.63	-1.12	1.46	0.4192	2.66e-06	0.5562	1.56e-05	-1.63	0.0002	0.027	4.85e-10	2.06e-09
Tb927.9.9380	Tb927.9.9380	342	sphingomyelin/ceramide phosphorylethanolamine synthase, bifunctional	-1.63	1.08	1.75	0.3062	6.52e-10	0.4422	1e-08	-1.63	0.0002	0.0282	6.19e-17	8.3e-16
Tb927.10.15350	Tb927.10.15350	100	histone H3 variant V	-1.64	1.21	1.97	0.3944	2.77e-05	0.5322	0.0001	-1.64	0.0248	0.3062	8.06e-10	3.3e-09
Tb927.6.3950	Tb927.6.3950	239	hypothetical protein, conserved	-1.64	-1.21	1.36	0.4053	8e-06	0.5432	4.1e-05	-1.64	0.0003	0.0392	2.76e-07	7.69e-07
Tb927.8.8320	Tb927.8.8320	287	hypothetical protein, conserved	-1.64	-1.28	1.28	0.0014	0.1069	0.0059	0.166	-1.64	0.0006	0.0565	0.0022	0.0035
Tb927.11.3080	Tb927.11.3080	156	vesicular protein trafficking mediator, putative	-1.65	1.19	1.96	0.0041	1.02e-12	0.0139	3.13e-11	-1.65	0.0008	0.0642	1.54e-19	3.38e-18
Tb927.11.5290	Tb927.11.5290	158	mitochondrial carrier protein	-1.65	-1.5	1.1	0.0146	0.9839	0.04	0.9875	-1.65	0.0635	0.4243	0.1764	0.2029
Tb927.4.1220	Tb927.4.1220	198	leucine-rich repeat protein (LRRP), putative	-1.65	1.7	2.8	1.31e-06	6.85e-17	1.56e-05	4.6e-15	-1.65	0.0014	0.0806	7.08e-22	2.32e-20
Tb927.6.1530	Tb927.6.1530	228	Glutamine amidotransferase class-I, putative	-1.65	-1.16	1.42	0.2139	0.0003	0.338	0.001	-1.65	0.001	0.0737	5.87e-07	1.57e-06
Tb927.6.2700	Tb927.6.2700	230	small nuclear ribonucleoprotein Sm-E	-1.65	1.17	1.93	0.0179	1.13e-09	0.0471	1.63e-08	-1.65	0.0065	0.1751	1.48e-11	7.95e-11
Tb927.6.3250	Tb927.6.3250	235	C2H2 type zinc-finger (2 copies), putative	-1.65	-1.19	1.39	0.0309	0.0005	0.0735	0.0016	-1.65	0.0001	0.024	2.72e-07	7.6e-07
Tb927.7.3520	Tb927.7.3520	249	Mitochondrial pyruvate carrier 2	-1.65	-1.35	1.22	0.078	0.0612	0.1545	0.1032	-1.65	0.0115	0.2276	0.4496	0.4805
Tb11.v5.1026	Tb11.v5.1026	68	procyclin-associated gene 2-like protein, putative	-1.66	-1.59	1.05	1.76e-05	0.8639	0.0001	0.9013	-1.66	0.0006	0.0535	7.6e-12	4.32e-11
Tb927.1.3310	Tb927.1.3310	82	hypothetical protein, conserved	-1.66	1.29	2.13	0.0001	2.95e-11	0.0007	6.57e-10	-1.66	0.0369	0.3491	2.55e-18	4.43e-17
Tb927.11.1910	Tb927.11.1910	149	cation transporter protein, putative	-1.66	-1.37	1.21	0.0034	0.2008	0.0121	0.2834	-1.66	0.0025	0.1088	0.0022	0.0034
Tb927.4.3520	Tb927.4.3520	205	Amastin surface glycoprotein, putative	-1.66	1.03	1.7	0.9085	0.0001	0.9429	0.0005	-1.66	0.0122	0.2313	8.28e-13	5.58e-12
Tb927.7.5710	Tb927.7.5710	254	hypothetical protein, conserved	-1.66	-1.18	1.41	0.0903	0.0032	0.1735	0.008	-1.66	0.0016	0.0833	3.42e-08	1.08e-07
Tb927.8.8300	Tb927.8.8300	286	amino acid transporter, putative	-1.66	-1.24	1.34	0.095	0.0052	0.1802	0.0123	-1.66	0.0023	0.1039	5.78e-14	4.71e-13
Tb11.v5.0303	Tb11.v5.0303	53	pdz domain containing protein, putative	-1.67	-1.33	1.26	0.0758	0.0002	0.1512	0.0008	-1.67	0.0002	0.0314	9.2e-12	5.13e-11
Tb05.5K5.20	Tb05.5K5.20	2	hypothetical protein, conserved	-1.68	-1.89	-1.12	2.48e-05	0.2874	0.0002	0.3795	-1.68	0.0079	0.1938	0.0003	0.0005
Tb927.11.5860	Tb927.11.5860	164	AGC/RSK family serine/threonine kinase, putative	-1.68	-1.07	1.57	0.4219	1.74e-06	0.5589	1.08e-05	-1.68	0.0001	0.024	1.85e-08	6.09e-08
Tb927.3.2900	Tb927.3.2900	192	eukaryotic translation initiation factor 2 subunit alpha	-1.68	-1.76	-1.05	0.0008	0.4275	0.0036	0.5229	-1.68	0.0355	0.3458	1.47e-05	3.21e-05
Tb927.9.6890	Tb927.9.6890	338	hypothetical protein, conserved	-1.68	-1.14	1.47	0.5363	0.009	0.6633	0.0198	-1.68	0.0292	0.3247	9.76e-05	0.0002
Tb927.10.9470	Tb927.10.9470	126	expression site-associated gene 3 (ESAG3) protein, putative	-1.69	-1.17	1.45	0.3766	2.45e-08	0.5152	2.46e-07	-1.69	9.02e-06	0.0038	1.17e-07	3.43e-07
Tb927.2.5070	Tb927.2.5070	175	hypothetical protein, conserved	-1.69	-1.12	1.51	0.097	0.0071	0.1831	0.016	-1.69	0.0029	0.119	7.91e-09	2.77e-08
Tb927.1.1790	Tb927.1.1790	70	hypothetical PIN domain-containing protein, conserved	-1.71	-1.1	1.56	0.7366	0.0001	0.8242	0.0004	-1.71	0.0042	0.142	1.13e-06	2.89e-06
Tb927.10.8340	Tb927.10.8340	122	hypothetical protein	-1.71	-2.18	-1.28	8.07e-07	0.0112	1.04e-05	0.0239	-1.71	0.0177	0.2691	1.76e-11	9.34e-11
Tb927.2.3460	Tb927.2.3460	174	cysteine peptidase, Clan CA, family C51, putative	-1.71	1.53	2.62	2.47e-05	2.51e-21	0.0002	3.03e-19	-1.71	2.41e-07	0.0012	1.16e-28	1.2e-26
Tb927.10.8050	Tb927.10.8050	121	TFIIF-stimulated CTD phosphatase, putative	-1.72	-2.24	-1.31	0.0002	0.0277	0.0009	0.0526	-1.72	0.1199	0.5288	5.74e-06	1.33e-05
Tb927.7.6570	Tb927.7.6570	264	Enriched in surface-labeled proteome protein 17	-1.73	-2.56	-1.48	4.7e-05	0.0437	0.0003	0.0777	-1.73	0.0538	0.4045	0.0037	0.0057
Tb927.9.14550	Tb927.9.14570	303	leucine-rich repeat protein (LRRP), putative	-1.73	-1.61	1.07	1.34e-05	0.6026	0.0001	0.6872	-1.73	0.0002	0.0314	1.99e-06	4.91e-06
Tb05.5K5.140	Tb05.5K5.140	1	Trypanosoma specific protein, unknown function	-1.74	-1.19	1.46	0.0398	0.2365	0.0905	0.3237	-1.74	0.0208	0.2909	8.36e-08	2.5e-07
Tb927.10.9450	Tb927.10.9450	124	invariant surface glycoprotein, putative	-1.75	1.28	2.24	0.0042	6.4e-17	0.0143	4.33e-15	-1.75	2.74e-06	0.0029	1.14e-20	3.05e-19
Tb927.11.6640	Tb927.11.6640	165	cytochrome b5, putative	-1.75	-2.11	-1.21	0.0022	0.2483	0.0086	0.3369	-1.75	0.1036	0.5056	0.1594	0.1847
Tb927.5.2990	Tb927.5.2990	221	hypothetical protein, conserved	-1.75	-1.51	1.16	0.0469	0.2494	0.1029	0.3382	-1.75	0.0251	0.3081	0.174	0.2004
Tb927.6.3000	Tb927.6.3000	233	sphingolipid delta 4 desaturase, putative	-1.75	1.15	2.01	0.2053	1.59e-13	0.3275	5.82e-12	-1.75	3.07e-06	0.0029	5.15e-17	7.03e-16
Tb927.10.6430	Tb927.10.6430	118	hypothetical protein	-1.76	-2.42	-1.38	4.97e-06	0.1035	4.8e-05	0.1615	-1.76	0.0089	0.2035	1.79e-05	3.84e-05
Tb927.11.5350	Tb927.11.5350	159	myo-inositol/proton symporter (MIT)	-1.76	-1.47	1.2	3.52e-05	0.0378	0.0003	0.0685	-1.76	1.17e-05	0.0047	0.0002	0.0004
Tb927.7.6770	Tb927.7.6770	266	Acyl CoA binding protein, putative	-1.77	-1.74	1.02	0.0005	0.965	0.0023	0.9745	-1.77	0.0075	0.1895	7.85e-08	2.36e-07
Tb927.2.5720	Tb927.2.5720	179	hypothetical protein	-1.78	1.3	2.3	0.0326	9.55e-10	0.0769	1.41e-08	-1.78	0.0036	0.1293	1.83e-13	1.36e-12
Tb927.6.3470	Tb927.6.3470	237	hypothetical protein, conserved	-1.78	1.56	2.78	7.82e-06	3.67e-17	7.13e-05	2.59e-15	-1.78	0.0003	0.0392	2.78e-27	2.3e-25
Tb927.8.8150	Tb927.8.8150	285	C2 domain containing protein, putative	-1.79	-1.35	1.32	0.0929	0.0003	0.1774	0.0011	-1.79	0.0004	0.0407	2.44e-07	6.87e-07
Tb927.9.10280	Tb927.9.10280	289	Zinc finger CCCH domain-containing protein 48	-1.79	-2.23	-1.24	6.24e-05	0.1194	0.0004	0.1823	-1.79	0.0302	0.3295	6.49e-06	1.49e-05
Tb927.2.3370	Tb927.2.3370	173	UDP-Gal or UDP-GlcNAc-dependent glycosyltransferase, putative	-1.82	-1.13	1.6	0.4128	8.5e-09	0.5505	9.55e-08	-1.82	5.72e-06	0.0029	5.63e-18	9.18e-17
Tb927.1.2150	Tb927.1.2150	75	Small kinetoplastid calpain-related protein 1-4	-1.83	-1.74	1.05	0.0003	0.5065	0.0014	0.5977	-1.83	0.0013	0.0798	3.76e-11	1.9e-10
Tb08.27P2.70	Tb08.27P2.70	7	hypothetical protein	-1.85	-2.76	-1.5	0.0017	0.0899	0.007	0.1435	-1.85	0.1813	0.6179	0.0002	0.0004
Tb11.v5.0514	Tb11.v5.0514	57	cation transporter, putative	-1.88	-2.93	-1.56	5.59e-07	0.001	7.57e-06	0.0028	-1.88	0.0548	0.4077	7.04e-08	2.14e-07
Tb927.11.2410	Tb927.11.2410	155	Flabarin, putative	-1.88	1.44	2.71	9.72e-05	1.63e-14	0.0006	6.98e-13	-1.88	0.0015	0.0829	4.34e-28	4.14e-26
Tb927.8.860	Tb927.8.860	288	hypothetical protein, conserved	-1.92	-1.12	1.71	0.5838	1.17e-07	0.704	9.79e-07	-1.92	5.73e-05	0.0133	3.62e-11	1.83e-10
Tb11.02.5090	Tb11.02.5090	37	trimethylguanosine synthase	-1.93	-1.36	1.41	0.2205	0.1344	0.3457	0.2019	-1.93	0.0584	0.4182	0.0085	0.0122
Tb927.11.5520	Tb927.11.5520	161	triosephosphate isomerase	-1.97	-1.08	1.82	0.6885	0.0256	0.7896	0.0491	-1.97	0.2395	0.6682	0.0001	0.0002
Tb927.6.2890	Tb927.6.2890	232	single strand-specific nuclease, putative	-1.97	1.01	1.98	0.3532	2.03e-12	0.4915	5.95e-11	-1.97	5.44e-06	0.0029	3.24e-22	1.12e-20
Tb927.9.15640	Tb927.9.15640	309	BARP protein	-1.97	1.15	2.27	0.115	5.43e-07	0.2088	3.85e-06	-1.97	0.0181	0.2738	6.39e-09	2.28e-08
Tb927.9.2320	Tb927.9.2320	320	methyltransferase domain containing protein, putative	-1.99	-1.43	1.4	0.0147	0.0003	0.0404	0.0009	-1.99	3.94e-05	0.0104	3.31e-06	7.93e-06
Tb927.10.4960	Tb927.10.4960	114	hypothetical protein	-2.01	1.28	2.57	0.1059	1.07e-07	0.1956	9.12e-07	-2.01	0.0097	0.2121	2.5e-15	2.55e-14
Tb927.10.1640	Tb927.10.1640	104	hypothetical protein	-2.04	-1.88	1.09	0.0024	0.683	0.0092	0.7547	-2.04	0.0099	0.214	0.0025	0.0039
Tb927.11.5720	Tb927.11.5720	163	hypothetical protein, conserved	-2.07	1.01	2.1	0.8474	1.74e-12	0.9034	5.21e-11	-2.07	5.88e-07	0.0015	1.91e-23	7.88e-22
Tb927.11.16200	Tb927.11.16200	138	cytoskeleton-associated protein 17	-2.14	1.63	3.49	7.4e-05	1.31e-16	0.0005	8.23e-15	-2.14	0.0001	0.024	3.33e-27	2.67e-25
Tb927.7.6000	Tb927.7.6000	257	protein associated with differentiation 8, putative	-2.31	1.1	2.55	0.1588	9.65e-09	0.2698	1.07e-07	-2.31	0.002	0.0941	3.57e-09	1.33e-08
Tb927.4.3290	Tb927.4.3290	204	Trypanosomal VSG domain containing protein, putative	-3.27	-5.26	-1.61	1.97e-08	0.0066	4.33e-07	0.0151	-3.27	0.0036	0.1293	1.55e-21	4.86e-20

## Sheet: Genes ID in other studies
Tb927.5.3990
Tb927.6.220
Tb927.2.5320
Tb927.7.2180
Tb927.7.6000
Tb927.5.4000
Tb927.10.9550
Tb927.11.1310
